# Supplementary material for: 3,3-Bis(2-hy­droxy­eth­yl)-1-(4-nitro­benzo­yl)thio­urea: crystal structure, Hirshfeld surface analysis and computational study
Source: Acta Crystallogr E Crystallogr Commun. 2020 Jan 7;76(Pt 2):155–61. doi: 10.1107/S2056989019017328 (PMC7001817; doi:10.1107/S2056989019017328)
Supplement: Supplementary file 1 [file e-76-00155-sup1.cif]

##############################################################################
#                                                                            #
# This CIF contains the data in a paper accepted for publication in          #
# Acta Crystallographica Section E. It conforms to the requirements of       #
# Notes for Authors for Acta Crystallographica Section E, and has been       #
# peer reviewed under the auspices of the IUCr Commission on Journals.       #
#                                                                            #
# Full details of the Crystallographic Information File format               #
# are given in the paper "The Crystallographic Information File (CIF):       #
# a New Standard Archive File for Crystallography" by S. R. Hall, F. H.      #
# Allen and I. D. Brown [Acta Cryst. (1991), A47, 655-685].                  #
#                                                                            #
# The current version of the core CIF dictionary is obtainable from          #
# ftp://ftp.iucr.org/pub/cif_core.dic.                                       #
#                                                                            #
# Software is freely available for graphical display of the structure(s)     #
# in this CIF. For information consult the CIF software page                 #
# http://www.iucr.org/resources/cif/software.                                #
#                                                                            #
# This file may be used for bona fide research purposes within the           #
# scientific community so long as proper attribution is given to the journal # 
# article from which it was obtained.                                        #
#                                                                            #
##############################################################################
data_I
_audit_creation_method     'SHELXL-2014/7'
_chemical_name_systematic     ?
_chemical_name_common     ?
_chemical_formula_moiety     'C12 H15 N3 O5 S1'
_chemical_formula_sum     'C12 H15 N3 O5 S1'
_chemical_formula_weight     313.33
_chemical_melting_point     ?
_space_group_crystal_system     monoclinic
_space_group_name_H-M_alt     'P 21/c'
_space_group_name_Hall     '-P 2ybc'
loop_
    _space_group_symop_operation_xyz
    'x, y, z'
    '-x, y+1/2, -z+1/2'
    '-x, -y, -z'
    'x, -y-1/2, z-1/2'
_cell_length_a     7.4203(2)
_cell_length_b     10.3241(3)
_cell_length_c     18.4191(6)
_cell_angle_alpha     90
_cell_angle_beta     95.471(2)
_cell_angle_gamma     90
_cell_volume     1404.62(7)
_cell_formula_units_Z     4
_cell_measurement_reflns_used     2434
_cell_measurement_theta_min     2.26
_cell_measurement_theta_max     25.84
_cell_measurement_temperature     100(2)
_exptl_crystal_description     block
_exptl_crystal_colour     'pale yellow'
_exptl_crystal_size_max     0.120
_exptl_crystal_size_mid     0.110
_exptl_crystal_size_min     0.090
_exptl_crystal_density_diffrn     1.482
_exptl_crystal_density_meas     ?
_exptl_crystal_density_method     ?
_exptl_crystal_F_000     656
_exptl_absorpt_coefficient_mu     0.256
_exptl_absorpt_correction_type     multi-scan
_exptl_absorpt_process_details
;
(SADABS; Sheldrick, 1996)
;
_exptl_absorpt_correction_T_min     0.9699
_exptl_absorpt_correction_T_max     0.9773
_diffrn_ambient_temperature     100(2)
_diffrn_radiation_type     MoK\a
_diffrn_radiation_wavelength     0.71073
_diffrn_radiation_source     'fine-focus sealed tube'
_diffrn_radiation_monochromator     graphite
_diffrn_measurement_device_type     'Bruker SMART APEX diffractometer'
_diffrn_measurement_method     '\f and \w scans'
_diffrn_detector_area_resol_mean     ?
_diffrn_reflns_number     13082
_diffrn_reflns_av_R_equivalents     0.0412
_diffrn_reflns_av_unetI/netI     0.0367
_diffrn_reflns_theta_min     2.222
_diffrn_reflns_theta_max     27.499
_diffrn_reflns_theta_full     27.499
_diffrn_measured_fraction_theta_max     1.000
_diffrn_measured_fraction_theta_full     1.000
_diffrn_reflns_limit_h_min     -9
_diffrn_reflns_limit_h_max     9
_diffrn_reflns_limit_k_min     -13
_diffrn_reflns_limit_k_max     13
_diffrn_reflns_limit_l_min     -23
_diffrn_reflns_limit_l_max     23
_diffrn_standards_number     0
_diffrn_standards_interval_count     0
_diffrn_standards_interval_time     0
_diffrn_standards_decay_%     0
_refine_special_details     ?
_reflns_number_total     3233
_reflns_number_gt     2621
_reflns_threshold_expression     'I > 2\s(I)'
_refine_ls_structure_factor_coef     Fsqd
_refine_ls_matrix_type     full
_refine_ls_R_factor_all     0.0491
_refine_ls_R_factor_gt     0.0371
_refine_ls_wR_factor_gt     0.0867
_refine_ls_wR_factor_ref     0.0933
_refine_ls_goodness_of_fit_ref     1.043
_refine_ls_restrained_S_all     1.043
_refine_ls_number_reflns     3233
_refine_ls_number_parameters     200
_refine_ls_number_restraints     3
_refine_ls_hydrogen_treatment     mixed
_refine_ls_weighting_scheme     calc
_refine_ls_weighting_details
              'w=1/[\s^2^(Fo^2^)+(0.0420P)^2^+0.3083P] where P=(Fo^2^+2Fc^2^)/3'
_atom_sites_solution_hydrogens     mixed
_atom_sites_solution_primary     direct
_atom_sites_solution_secondary     difmap
_refine_ls_shift/su_max     0.001
_refine_ls_shift/su_mean     0.000
_refine_diff_density_max     0.332
_refine_diff_density_min     -0.252
_refine_ls_extinction_method     none
_refine_ls_extinction_coef     .
loop_
    _atom_type_symbol
    _atom_type_description
    _atom_type_scat_dispersion_real
    _atom_type_scat_dispersion_imag
    _atom_type_scat_source
    'C' 'C' 0.0033 0.0016
                         'International Tables Vol C Tables 4.2.6.8 and 6.1.1.4'
    'H' 'H' 0.0000 0.0000
                         'International Tables Vol C Tables 4.2.6.8 and 6.1.1.4'
    'N' 'N' 0.0061 0.0033
                         'International Tables Vol C Tables 4.2.6.8 and 6.1.1.4'
    'O' 'O' 0.0106 0.0060
                         'International Tables Vol C Tables 4.2.6.8 and 6.1.1.4'
    'S' 'S' 0.1246 0.1234
                         'International Tables Vol C Tables 4.2.6.8 and 6.1.1.4'
_computing_data_collection
;
SMART (Bruker, 2008)
;
_computing_cell_refinement
;
SAINT (Bruker, 2008)
;
_computing_data_reduction
;
SAINT (Bruker, 2008)
;
_computing_structure_solution
;
SHELXS-97 (Sheldrick, 2015<i>a</i>)
;
_computing_structure_refinement
;
SHELXL-2014/7 (Sheldrick, 2015<i>b</i>)
;
_computing_molecular_graphics
;
ORTEP-3 for Windows (Farrugia, 2012), DIAMOND (Brandenburg,
2006)
;
_computing_publication_material
;
PublCIF (Westrip, 2010)
;
loop_
    _atom_site_type_symbol
    _atom_site_label
    _atom_site_fract_x
    _atom_site_fract_y
    _atom_site_fract_z
    _atom_site_U_iso_or_equiv
    _atom_site_adp_type
    _atom_site_calc_flag
    _atom_site_occupancy
    _atom_site_disorder_assembly
    _atom_site_disorder_group
    S S1 0.74915(5) 0.45567(4) 0.59498(2) 0.02217(12) Uani d 1 . .
    O O1 0.72148(15) 0.75229(11) 0.77993(8) 0.0313(3) Uani d 1 . .
    H H1O 0.760(3) 0.8221(13) 0.7992(11) 0.047 Uiso d 1 . .
    O O2 0.16441(15) 0.47542(11) 0.65347(6) 0.0219(3) Uani d 1 . .
    H H2O 0.0554(16) 0.466(2) 0.6367(12) 0.051(7) Uiso d 1 . .
    O O3 0.88241(15) 0.29890(10) 0.73714(6) 0.0221(3) Uani d 1 . .
    O O4 1.35804(19) 0.56698(14) 1.06330(7) 0.0407(4) Uani d 1 . .
    O O5 1.3728(2) 0.35951(15) 1.07036(8) 0.0538(4) Uani d 1 . .
    N N1 0.52846(17) 0.57554(12) 0.67890(7) 0.0168(3) Uani d 1 . .
    N N2 0.80071(17) 0.51231(12) 0.73839(7) 0.0174(3) Uani d 1 . .
    H H2N 0.801(2) 0.5824(12) 0.7648(8) 0.021 Uiso d 1 . .
    N N3 1.3235(2) 0.45902(16) 1.03874(8) 0.0300(4) Uani d 1 . .
    C C1 0.6860(2) 0.51602(14) 0.67325(8) 0.0167(3) Uani d 1 . .
    C C2 0.4669(2) 0.61682(14) 0.74939(8) 0.0181(3) Uani d 1 . .
    H H2A 0.5141 0.5555 0.7879 0.022 Uiso calc 1 . .
    H H2B 0.3330 0.6135 0.7461 0.022 Uiso calc 1 . .
    C C3 0.5291(2) 0.75230(15) 0.77061(10) 0.0232(4) Uani d 1 . .
    H H3A 0.4853 0.8146 0.7320 0.028 Uiso calc 1 . .
    H H3B 0.4800 0.7783 0.8166 0.028 Uiso calc 1 . .
    C C4 0.4055(2) 0.60787(16) 0.61391(8) 0.0211(3) Uani d 1 . .
    H H4A 0.4779 0.6236 0.5723 0.025 Uiso calc 1 . .
    H H4B 0.3402 0.6889 0.6232 0.025 Uiso calc 1 . .
    C C5 0.2690(2) 0.50167(17) 0.59362(9) 0.0224(3) Uani d 1 . .
    H H5A 0.1876 0.5288 0.5506 0.027 Uiso calc 1 . .
    H H5B 0.3329 0.4220 0.5807 0.027 Uiso calc 1 . .
    C C6 0.89516(19) 0.40521(14) 0.76552(8) 0.0163(3) Uani d 1 . .
    C C7 1.0107(2) 0.42635(14) 0.83615(8) 0.0172(3) Uani d 1 . .
    C C8 1.0674(2) 0.54755(15) 0.86196(9) 0.0205(3) Uani d 1 . .
    H H8 1.0348 0.6228 0.8340 0.025 Uiso calc 1 . .
    C C9 1.1712(2) 0.55922(16) 0.92821(9) 0.0229(4) Uani d 1 . .
    H H9 1.2105 0.6417 0.9463 0.027 Uiso calc 1 . .
    C C10 1.2160(2) 0.44763(17) 0.96720(9) 0.0225(4) Uani d 1 . .
    C C11 1.1652(2) 0.32570(16) 0.94236(9) 0.0249(4) Uani d 1 . .
    H H11 1.2000 0.2507 0.9702 0.030 Uiso calc 1 . .
    C C12 1.0628(2) 0.31546(15) 0.87614(9) 0.0222(3) Uani d 1 . .
    H H12 1.0275 0.2325 0.8576 0.027 Uiso calc 1 . .
loop_
    _atom_site_aniso_label
    _atom_site_aniso_U_11
    _atom_site_aniso_U_22
    _atom_site_aniso_U_33
    _atom_site_aniso_U_12
    _atom_site_aniso_U_13
    _atom_site_aniso_U_23
    S1 0.0180(2) 0.0320(2) 0.0167(2) 0.00001(16) 0.00252(15) -0.00347(16)
    O1 0.0161(6) 0.0216(6) 0.0562(9) -0.0018(5) 0.0031(6) -0.0148(6)
    O2 0.0150(6) 0.0302(6) 0.0202(6) -0.0025(5) 0.0007(5) 0.0039(5)
    O3 0.0206(6) 0.0177(6) 0.0274(6) 0.0012(4) -0.0010(5) -0.0045(5)
    O4 0.0425(8) 0.0469(8) 0.0303(7) -0.0041(7) -0.0090(6) -0.0105(6)
    O5 0.0680(11) 0.0522(9) 0.0356(8) -0.0006(8) -0.0231(8) 0.0156(7)
    N1 0.0158(6) 0.0181(6) 0.0166(6) 0.0005(5) 0.0015(5) 0.0018(5)
    N2 0.0171(7) 0.0172(6) 0.0177(6) 0.0020(5) 0.0000(5) -0.0032(5)
    N3 0.0241(8) 0.0442(10) 0.0212(7) -0.0019(7) -0.0010(6) 0.0024(7)
    C1 0.0150(7) 0.0157(7) 0.0190(8) -0.0025(6) 0.0003(6) 0.0011(6)
    C2 0.0167(8) 0.0183(7) 0.0198(7) 0.0008(6) 0.0035(6) -0.0007(6)
    C3 0.0162(8) 0.0208(8) 0.0324(9) 0.0023(6) 0.0009(7) -0.0043(7)
    C4 0.0178(8) 0.0258(8) 0.0191(8) 0.0014(6) -0.0007(6) 0.0069(7)
    C5 0.0169(8) 0.0334(9) 0.0167(8) -0.0003(7) 0.0010(6) 0.0013(7)
    C6 0.0125(7) 0.0175(7) 0.0193(7) -0.0003(6) 0.0041(6) -0.0001(6)
    C7 0.0136(7) 0.0198(8) 0.0187(8) 0.0012(6) 0.0038(6) 0.0008(6)
    C8 0.0188(8) 0.0194(8) 0.0228(8) -0.0006(6) 0.0003(6) 0.0034(6)
    C9 0.0215(8) 0.0223(8) 0.0243(8) -0.0039(6) -0.0001(7) -0.0029(7)
    C10 0.0174(8) 0.0329(9) 0.0169(8) 0.0008(7) -0.0005(6) 0.0005(7)
    C11 0.0257(9) 0.0238(8) 0.0248(8) 0.0049(7) 0.0004(7) 0.0077(7)
    C12 0.0224(8) 0.0185(8) 0.0254(8) 0.0027(6) 0.0008(7) -0.0001(6)
_geom_special_details
;
 All esds (except the esd in the dihedral angle between two l.s. planes)
 are estimated using the full covariance matrix.  The cell esds are taken
 into account individually in the estimation of esds in distances, angles
 and torsion angles; correlations between esds in cell parameters are only
 used when they are defined by crystal symmetry.  An approximate (isotropic)
 treatment of cell esds is used for estimating esds involving l.s. planes.
;
loop_
    _geom_bond_atom_site_label_1
    _geom_bond_atom_site_label_2
    _geom_bond_site_symmetry_2
    _geom_bond_distance
    _geom_bond_publ_flag
    S1 C1 . 1.6777(16) ?
    O1 C3 . 1.4218(19) ?
    O1 H1O . 0.843(10) ?
    O2 C5 . 1.4331(19) ?
    O2 H2O . 0.844(10) ?
    O3 C6 . 1.2156(18) ?
    O4 N3 . 1.221(2) ?
    O5 N3 . 1.220(2) ?
    N1 C1 . 1.334(2) ?
    N1 C4 . 1.4723(19) ?
    N1 C2 . 1.4796(19) ?
    N2 C6 . 1.3771(19) ?
    N2 C1 . 1.4038(19) ?
    N2 H2N . 0.871(9) ?
    N3 C10 . 1.479(2) ?
    C2 C3 . 1.512(2) ?
    C2 H2A . 0.9900 ?
    C2 H2B . 0.9900 ?
    C3 H3A . 0.9900 ?
    C3 H3B . 0.9900 ?
    C4 C5 . 1.515(2) ?
    C4 H4A . 0.9900 ?
    C4 H4B . 0.9900 ?
    C5 H5A . 0.9900 ?
    C5 H5B . 0.9900 ?
    C6 C7 . 1.504(2) ?
    C7 C8 . 1.389(2) ?
    C7 C12 . 1.396(2) ?
    C8 C9 . 1.385(2) ?
    C8 H8 . 0.9500 ?
    C9 C10 . 1.381(2) ?
    C9 H9 . 0.9500 ?
    C10 C11 . 1.379(2) ?
    C11 C12 . 1.378(2) ?
    C11 H11 . 0.9500 ?
    C12 H12 . 0.9500 ?
loop_
    _geom_angle_atom_site_label_1
    _geom_angle_atom_site_label_2
    _geom_angle_atom_site_label_3
    _geom_angle_site_symmetry_1
    _geom_angle_site_symmetry_3
    _geom_angle
    _geom_angle_publ_flag
    C3 O1 H1O . . 110.5(15) ?
    C5 O2 H2O . . 108.2(16) ?
    C1 N1 C4 . . 121.38(13) ?
    C1 N1 C2 . . 123.19(13) ?
    C4 N1 C2 . . 115.41(12) ?
    C6 N2 C1 . . 125.31(13) ?
    C6 N2 H2N . . 119.3(11) ?
    C1 N2 H2N . . 115.1(11) ?
    O5 N3 O4 . . 123.33(16) ?
    O5 N3 C10 . . 118.05(15) ?
    O4 N3 C10 . . 118.63(15) ?
    N1 C1 N2 . . 114.23(13) ?
    N1 C1 S1 . . 123.83(12) ?
    N2 C1 S1 . . 121.89(11) ?
    N1 C2 C3 . . 112.40(13) ?
    N1 C2 H2A . . 109.1 ?
    C3 C2 H2A . . 109.1 ?
    N1 C2 H2B . . 109.1 ?
    C3 C2 H2B . . 109.1 ?
    H2A C2 H2B . . 107.9 ?
    O1 C3 C2 . . 108.01(12) ?
    O1 C3 H3A . . 110.1 ?
    C2 C3 H3A . . 110.1 ?
    O1 C3 H3B . . 110.1 ?
    C2 C3 H3B . . 110.1 ?
    H3A C3 H3B . . 108.4 ?
    N1 C4 C5 . . 112.61(13) ?
    N1 C4 H4A . . 109.1 ?
    C5 C4 H4A . . 109.1 ?
    N1 C4 H4B . . 109.1 ?
    C5 C4 H4B . . 109.1 ?
    H4A C4 H4B . . 107.8 ?
    O2 C5 C4 . . 110.21(13) ?
    O2 C5 H5A . . 109.6 ?
    C4 C5 H5A . . 109.6 ?
    O2 C5 H5B . . 109.6 ?
    C4 C5 H5B . . 109.6 ?
    H5A C5 H5B . . 108.1 ?
    O3 C6 N2 . . 123.57(14) ?
    O3 C6 C7 . . 121.17(13) ?
    N2 C6 C7 . . 115.20(13) ?
    C8 C7 C12 . . 119.91(14) ?
    C8 C7 C6 . . 123.75(14) ?
    C12 C7 C6 . . 116.34(14) ?
    C9 C8 C7 . . 120.31(15) ?
    C9 C8 H8 . . 119.8 ?
    C7 C8 H8 . . 119.8 ?
    C10 C9 C8 . . 118.14(15) ?
    C10 C9 H9 . . 120.9 ?
    C8 C9 H9 . . 120.9 ?
    C11 C10 C9 . . 122.97(15) ?
    C11 C10 N3 . . 118.37(15) ?
    C9 C10 N3 . . 118.66(15) ?
    C12 C11 C10 . . 118.26(15) ?
    C12 C11 H11 . . 120.9 ?
    C10 C11 H11 . . 120.9 ?
    C11 C12 C7 . . 120.37(15) ?
    C11 C12 H12 . . 119.8 ?
    C7 C12 H12 . . 119.8 ?
loop_
    _geom_torsion_atom_site_label_1
    _geom_torsion_atom_site_label_2
    _geom_torsion_atom_site_label_3
    _geom_torsion_atom_site_label_4
    _geom_torsion_site_symmetry_1
    _geom_torsion_site_symmetry_2
    _geom_torsion_site_symmetry_3
    _geom_torsion_site_symmetry_4
    _geom_torsion
    _geom_torsion_publ_flag
    C4 N1 C1 N2 . . . . 169.47(13) ?
    C2 N1 C1 N2 . . . . -8.8(2) ?
    C4 N1 C1 S1 . . . . -8.0(2) ?
    C2 N1 C1 S1 . . . . 173.80(11) ?
    C6 N2 C1 N1 . . . . 134.76(15) ?
    C6 N2 C1 S1 . . . . -47.8(2) ?
    C1 N1 C2 C3 . . . . 89.24(17) ?
    C4 N1 C2 C3 . . . . -89.11(16) ?
    N1 C2 C3 O1 . . . . -62.76(17) ?
    C1 N1 C4 C5 . . . . 91.30(17) ?
    C2 N1 C4 C5 . . . . -90.33(16) ?
    N1 C4 C5 O2 . . . . 57.76(17) ?
    C1 N2 C6 O3 . . . . -3.6(2) ?
    C1 N2 C6 C7 . . . . 179.39(13) ?
    O3 C6 C7 C8 . . . . 163.29(15) ?
    N2 C6 C7 C8 . . . . -19.7(2) ?
    O3 C6 C7 C12 . . . . -16.0(2) ?
    N2 C6 C7 C12 . . . . 161.02(14) ?
    C12 C7 C8 C9 . . . . -1.8(2) ?
    C6 C7 C8 C9 . . . . 178.89(14) ?
    C7 C8 C9 C10 . . . . 0.1(2) ?
    C8 C9 C10 C11 . . . . 1.4(3) ?
    C8 C9 C10 N3 . . . . -178.75(15) ?
    O5 N3 C10 C11 . . . . 4.8(2) ?
    O4 N3 C10 C11 . . . . -174.96(16) ?
    O5 N3 C10 C9 . . . . -175.05(17) ?
    O4 N3 C10 C9 . . . . 5.2(2) ?
    C9 C10 C11 C12 . . . . -1.1(3) ?
    N3 C10 C11 C12 . . . . 179.10(15) ?
    C10 C11 C12 C7 . . . . -0.8(2) ?
    C8 C7 C12 C11 . . . . 2.2(2) ?
    C6 C7 C12 C11 . . . . -178.47(14) ?
loop_
    _geom_hbond_atom_site_label_D
    _geom_hbond_atom_site_label_H
    _geom_hbond_atom_site_label_A
    _geom_hbond_site_symmetry_A
    _geom_hbond_distance_DH
    _geom_hbond_distance_HA
    _geom_hbond_distance_DA
    _geom_hbond_angle_DHA
    N2 H2N O1 . 0.872(13) 1.880(13) 2.6749(17) 150.8(14)
    O1 H1O O2 2_656 0.841(16) 1.867(16) 2.7075(17) 176(2)
    O2 H2O S1 1_455 0.844(14) 2.331(14) 3.1724(12) 175.4(16)
    C2 H2B O3 2_656 0.99 2.53 3.2305(18) 127
    C5 H5A S1 3_666 0.99 2.77 3.4915(17) 130
    C8 H8 O3 2_756 0.95 2.36 3.2147(19) 150
    N3 O4 Cg1 3_767 1.221(2) 3.6315(15) 3.6927(16) 83.25(10)
_shelx_space_group_comment
;
The symmetry employed for this shelxl refinement is uniquely defined
by the following loop, which should always be used as a source of
symmetry information in preference to the above space-group names.
They are only intended as comments.
;
_shelx_estimated_absorpt_T_min     0.970
_shelx_estimated_absorpt_T_max     0.977
_shelx_hkl_file
;
   1   0   0    2.13    0.15
   1   0   0    1.83    0.18
  -1   0   0    1.91    0.15
   1   0   0    1.99    0.20
   2   0   0  203.32    4.24
  -2   0   0  202.93    4.06
   2   0   0  205.88    4.11
   3   0   0   28.65    1.07
  -3   0   0   29.63    0.96
  -4   0   0   28.10    1.04
   4   0   0   28.27    1.19
   5   0   0   10.68    0.97
  -5   0   0    9.87    0.65
   6   0   0   -0.09    0.25
  -6   0   0    0.03    0.17
  -7   0   0    0.32    0.25
   7   0   0   -0.30    0.24
   8   0   0    4.83    0.87
   9   0   0    1.51    0.60
   0  -1   0   -0.38    0.08
   0   1   0   -0.55    0.07
   0   1   0   -0.57    0.07
   0   1   0   -0.44    0.09
  -1  -1   0   18.95    0.54
   1  -1   0   19.27    0.59
   1   1   0   20.01    0.57
   1   1   0   19.70    0.62
  -1   1   0   19.43    0.59
  -2  -1   0   17.54    0.66
   2  -1   0   17.50    0.64
   2   1   0   17.81    0.68
   2   1   0   17.24    0.68
  -2   1   0   17.39    0.65
  -3  -1   0   23.10    0.81
   3  -1   0   22.20    0.86
  -3   1   0   24.39    0.88
   3   1   0   22.95    0.92
   3   1   0   23.67    0.92
   4  -1   0    0.55    0.29
  -4  -1   0    0.32    0.15
   4  -1   0    0.14    0.14
   4   1   0    0.19    0.21
  -4   1   0    0.17    0.16
  -5  -1   0    3.80    0.48
   5  -1   0    2.82    0.56
  -5   1   0    4.17    0.51
   5   1   0    2.98    0.52
  -6  -1   0    0.74    0.27
   6  -1   0    0.84    0.43
  -6   1   0    0.29    0.23
   6   1   0    0.36    0.34
   7  -1   0   19.40    1.31
  -7  -1   0   18.91    1.05
   7   1   0   18.05    1.22
  -7   1   0   18.20    1.08
   8  -1   0    2.11    0.67
   8   1   0    1.52    0.58
  -9  -1   0    0.07    0.36
   9  -1   0    0.42    0.53
   9   1   0    0.19    0.45
   0  -2   0  723.49   14.53
   0   2   0  766.09   13.81
   0   2   0  701.33   14.17
  -1  -2   0    2.61    0.25
  -1   2   0    2.40    0.16
  -1   2   0    1.91    0.26
   1   2   0    2.16    0.24
   1   2   0    3.07    0.32
  -2  -2   0  267.81    5.11
   2  -2   0  257.73    5.32
   2   2   0  254.81    5.34
   2   2   0  258.89    5.24
  -2   2   0  260.84    5.27
  -3  -2   0    0.89    0.23
   3  -2   0    0.76    0.21
  -3   2   0    1.03    0.23
   3   2   0    0.86    0.24
   3   2   0    0.89    0.22
   4  -2   0   23.89    1.01
  -4  -2   0   21.48    0.98
  -4   2   0   20.25    0.94
   4   2   0   21.97    1.05
   4   2   0   20.65    0.97
   5  -2   0   21.30    1.06
   5  -2   0   18.05    1.14
  -5  -2   0   20.45    0.93
  -5   2   0   21.80    1.04
   5   2   0   19.01    1.04
   6  -2   0    0.37    0.25
   6  -2   0    0.33    0.36
  -6  -2   0    0.21    0.21
   6   2   0    0.29    0.31
  -6   2   0    0.33    0.24
   7  -2   0    2.56    0.67
  -7   2   0    2.44    0.52
   7   2   0    2.52    0.58
   8  -2   0    0.36    0.45
  -8   2   0    0.66    0.35
   8   2   0   -0.21    0.30
   9  -2   0    0.05    0.51
  -9  -2   0    0.58    0.47
   9   2   0    0.83    0.49
   0  -3   0    0.13    0.11
   0   3   0   -0.09    0.09
   0   3   0   -0.02    0.11
   1  -3   0  111.71    2.33
   1  -3   0  110.93    2.62
  -1  -3   0  116.51    2.42
   1   3   0  115.78    2.60
  -1   3   0  114.69    2.31
  -1   3   0  112.02    2.60
   1   3   0  110.27    2.47
  -2  -3   0    3.95    0.36
   2  -3   0    4.29    0.46
   2   3   0    3.83    0.43
   2   3   0    4.10    0.37
  -2   3   0    3.72    0.22
  -2   3   0    3.41    0.39
  -3  -3   0    1.10    0.25
   3  -3   0    0.91    0.25
   3   3   0    1.49    0.28
   3   3   0    1.05    0.28
  -3   3   0    0.99    0.25
  -4  -3   0    4.94    0.56
   4  -3   0    3.77    0.50
   4   3   0    5.27    0.57
   4   3   0    5.17    0.62
  -4   3   0    5.25    0.59
   5  -3   0   38.16    1.54
   5   3   0   39.11    1.51
  -5   3   0   38.24    1.52
  -6  -3   0    1.40    0.34
   6  -3   0    1.84    0.56
   6  -3   0    1.64    0.43
  -6   3   0    1.63    0.41
   6   3   0    1.37    0.40
   7  -3   0   19.19    1.39
   7  -3   0   20.36    1.25
   7   3   0   17.37    1.17
  -7   3   0   18.45    1.18
   8  -3   0    1.20    0.60
  -8  -3   0    0.96    0.51
   8   3   0    1.00    0.46
  -8   3   0    1.34    0.46
  -9  -3   0    2.79    0.73
   9  -3   0    2.75    0.84
   9   3   0    2.26    0.64
   0  -4   0  144.20    3.20
   0   4   0  151.80    3.18
   0   4   0  144.65    3.30
  -1  -4   0   25.11    0.97
   1  -4   0   27.00    0.79
   1  -4   0   27.39    1.04
   1   4   0   25.81    0.98
  -1   4   0   26.50    0.78
  -1   4   0   26.57    1.03
   1   4   0   28.17    0.91
  -2  -4   0  245.21    4.95
   2  -4   0  244.73    5.31
  -2   4   0  239.42    5.25
   2   4   0  247.14    5.30
   2   4   0  245.44    5.09
  -2   4   0  242.48    4.72
  -3  -4   0    2.84    0.38
   3  -4   0    1.94    0.37
  -3   4   0    2.13    0.38
   3   4   0    2.36    0.43
   3   4   0    2.41    0.36
  -3   4   0    2.61    0.23
  -4  -4   0   49.26    1.60
   4  -4   0   52.25    1.81
   4   4   0   49.47    1.63
  -4   4   0   48.35    1.74
   4   4   0   49.77    1.85
   5  -4   0   10.79    0.98
  -5  -4   0    9.37    0.85
  -5   4   0    8.96    0.89
   5   4   0   10.35    0.76
   5   4   0    8.30    0.91
  -6  -4   0    0.17    0.21
   6  -4   0   -0.05    0.21
  -6   4   0    0.14    0.21
   6   4   0    0.28    0.27
   7  -4   0    1.41    0.58
  -7  -4   0    1.81    0.55
   7  -4   0    0.84    0.40
   7   4   0    1.65    0.49
  -7   4   0    1.92    0.51
  -8  -4   0    0.07    0.41
   8  -4   0    0.15    0.35
   8  -4   0   -0.19    0.45
   8   4   0    0.42    0.37
  -8   4   0    0.16    0.36
   9  -4   0    2.27    0.78
  -9  -4   0    2.57    0.77
   0  -5   0   -0.14    0.09
   0   5   0    0.16    0.17
   0   5   0   -0.08    0.11
  -1  -5   0    3.02    0.42
   1  -5   0    3.34    0.33
   1  -5   0    2.55    0.41
  -1   5   0    2.25    0.38
   1   5   0    2.21    0.36
  -1   5   0    3.54    0.34
   1   5   0    2.92    0.36
   1   5   0    2.99    0.42
  -2  -5   0    6.13    0.64
  -2  -5   0    6.45    0.45
  -2   5   0    5.95    0.33
   2   5   0    5.34    0.50
   2   5   0    7.21    0.69
  -2   5   0    5.09    0.58
  -3  -5   0    0.61    0.28
   3  -5   0    0.49    0.23
  -3  -5   0    0.55    0.21
   3   5   0    0.47    0.22
   3   5   0    0.55    0.26
  -3   5   0    0.44    0.24
  -3   5   0    0.59    0.13
  -4  -5   0    4.91    0.57
   4  -5   0    3.89    0.58
  -4   5   0    4.51    0.30
   4   5   0    5.56    0.74
   4   5   0    3.93    0.52
  -4   5   0    4.19    0.60
   5  -5   0    0.34    0.26
  -5  -5   0    0.35    0.29
   5   5   0    0.22    0.25
   5   5   0    0.14    0.25
  -5   5   0    0.04    0.21
   6  -5   0   18.34    1.21
  -6  -5   0   14.90    1.04
  -6  -5   0   15.83    1.20
  -6   5   0   14.49    1.06
   6   5   0   14.33    0.98
   7  -5   0   36.77    1.86
  -7  -5   0   33.89    1.89
   7  -5   0   33.03    2.00
  -7   5   0   37.78    1.82
   7   5   0   35.51    1.71
  -8  -5   0    1.90    0.62
   8  -5   0    1.21    0.52
   8  -5   0    2.25    0.78
  -8   5   0    1.04    0.46
   0  -6   0   20.31    1.00
   0  -6   0   19.16    0.87
   0   6   0   20.72    1.01
   0   6   0   18.77    0.84
  -1  -6   0   25.11    1.10
   1  -6   0   24.83    1.18
   1  -6   0   26.23    0.93
   1   6   0   26.35    1.13
   1   6   0   25.41    1.10
  -1   6   0   25.96    1.18
  -1   6   0   27.32    0.94
  -2  -6   0   37.01    1.26
  -2  -6   0   37.63    1.49
   2  -6   0   37.34    1.51
   2  -6   0   36.40    1.06
  -2   6   0   37.83    1.53
   2   6   0   38.68    1.49
  -2   6   0   37.81    1.06
   2   6   0   35.67    1.28
   3  -6   0    0.80    0.31
  -3  -6   0    0.61    0.25
  -3  -6   0    0.99    0.35
   3   6   0    0.62    0.32
  -3   6   0    1.21    0.35
  -3   6   0    1.33    0.19
   3   6   0    0.64    0.25
  -4  -6   0   13.98    1.23
  -4  -6   0   13.24    0.80
   4  -6   0   11.45    1.09
   4   6   0    8.92    0.69
   4   6   0   12.65    1.14
  -4   6   0    9.57    0.94
  -5  -6   0    3.16    0.65
   5  -6   0    1.77    0.48
  -5  -6   0    2.64    0.49
   5   6   0    1.52    0.49
  -5   6   0    3.75    0.65
   5   6   0    2.60    0.49
  -6  -6   0    0.23    0.33
  -6  -6   0    0.64    0.37
   6  -6   0    0.04    0.27
   6   6   0    0.26    0.28
  -6   6   0    0.47    0.33
  -7  -6   0    0.55    0.41
   7  -6   0    0.06    0.28
  -7   6   0    0.67    0.40
   8  -6   0    9.18    1.39
  -8  -6   0    7.84    1.17
   8  -6   0    6.39    1.01
  -8   6   0    5.95    0.95
   0  -7   0   -0.06    0.13
   0  -7   0   -0.09    0.18
   0   7   0   -0.05    0.15
   0   7   0    0.31    0.24
   1  -7   0    0.20    0.22
   1  -7   0    0.49    0.19
  -1  -7   0    0.50    0.25
   1   7   0    0.62    0.28
   1   7   0    1.21    0.33
  -1   7   0    0.31    0.23
  -1   7   0    0.38    0.18
  -2  -7   0    1.29    0.30
   2  -7   0    1.34    0.38
   2  -7   0    1.87    0.28
  -2  -7   0    2.06    0.45
  -2   7   0    1.31    0.38
  -2   7   0    1.97    0.29
   2   7   0    2.05    0.43
   2   7   0    1.78    0.38
   3  -7   0   23.74    1.31
  -3  -7   0   27.15    1.39
  -3  -7   0   25.53    1.10
   3   7   0   25.39    1.14
   3   7   0   26.79    1.39
  -3   7   0   24.75    1.35
   4  -7   0    3.21    0.63
  -4  -7   0    2.89    0.60
   4   7   0    5.69    0.67
   4   7   0    4.21    0.70
  -4   7   0    4.78    0.71
   5  -7   0   25.41    1.50
  -5  -7   0   26.25    1.28
  -5  -7   0   27.79    1.62
   5   7   0   29.34    1.36
  -5   7   0   27.05    1.53
   5   7   0   27.31    1.61
   6  -7   0    1.92    0.55
  -6  -7   0    1.92    0.60
  -6   7   0    1.35    0.48
   7  -7   0   17.39    1.63
  -7  -7   0   14.54    1.54
  -7   7   0   15.62    1.49
   8  -7   0   -0.54    0.51
   8  -7   0   -0.40    0.31
  -8  -7   0    0.00    0.46
  -8   7   0    0.04    0.36
   0  -8   0   11.65    1.06
   0  -8   0   11.79    0.76
   0   8   0   12.18    0.78
   0   8   0   13.07    0.93
   1  -8   0   32.31    1.55
   1  -8   0   34.52    1.25
  -1  -8   0   34.15    1.45
   1   8   0   32.36    1.41
  -1   8   0   33.97    1.57
  -1   8   0   31.64    1.21
  -2  -8   0    0.44    0.24
   2  -8   0    0.88    0.38
  -2  -8   0    0.71    0.33
  -2   8   0    1.11    0.41
   2   8   0    0.72    0.33
  -3  -8   0    0.11    0.22
   3  -8   0    0.00    0.16
  -3  -8   0   -0.10    0.24
  -3   8   0    0.16    0.28
   3   8   0    0.26    0.27
   3   8   0   -0.11    0.19
  -4  -8   0    0.57    0.38
  -4  -8   0    1.00    0.33
   4  -8   0    0.67    0.36
   4   8   0    0.31    0.28
  -4   8   0    0.91    0.41
   4   8   0    0.48    0.36
   5  -8   0    0.72    0.41
  -5  -8   0    0.54    0.44
   5   8   0    1.86    0.60
  -5   8   0    0.92    0.45
  -6  -8   0   -0.14    0.30
   6  -8   0    0.15    0.30
  -6   8   0    0.06    0.33
  -7  -8   0    5.00    0.96
   7  -8   0    2.88    0.73
  -7   8   0    3.54    0.78
   0  -9   0   -0.28    0.20
   0  -9   0   -0.01    0.24
   0   9   0   -0.12    0.23
   0   9   0    0.79    0.29
  -1  -9   0   16.84    1.06
   1  -9   0   17.83    1.20
  -1  -9   0   18.98    1.19
   1   9   0   17.48    1.06
  -1   9   0   18.47    1.22
  -1   9   0   17.14    0.91
   2  -9   0    0.35    0.29
  -2  -9   0    0.16    0.29
  -2  -9   0    0.01    0.21
  -2   9   0    0.00    0.24
   2   9   0    0.15    0.29
   3  -9   0    1.55    0.49
  -3  -9   0    1.24    0.35
  -3  -9   0    0.76    0.44
   3   9   0    1.78    0.43
  -3   9   0    1.16    0.45
   3   9   0    1.40    0.48
   4  -9   0    0.02    0.25
  -4  -9   0    0.19    0.33
  -4   9   0    0.24    0.31
   4   9   0    0.44    0.38
  -5  -9   0   20.89    1.56
   5  -9   0   22.35    1.52
   5   9   0   21.49    1.58
  -5   9   0   22.90    1.54
   6  -9   0    3.49    0.78
  -6  -9   0    4.12    0.91
  -6   9   0    5.19    0.95
   7  -9   0    0.04    0.37
  -7  -9   0   -0.07    0.48
  -7   9   0    0.30    0.45
   0 -10   0    7.82    0.83
   0 -10   0    8.22    1.04
   0  10   0    8.70    0.87
   0  10   0    8.93    1.03
  -1 -10   0    2.11    0.46
   1 -10   0    2.01    0.56
  -1 -10   0    1.98    0.54
  -1 -10   0    2.35    0.53
   1  10   0    3.05    0.59
  -2 -10   0   13.23    1.26
  -2 -10   0   11.63    1.15
   2 -10   0   12.63    1.31
   2  10   0   12.01    1.19
  -2  10   0   12.18    1.26
   3 -10   0    1.58    0.55
  -3 -10   0    1.43    0.49
   3  10   0    0.69    0.40
  -3  10   0    1.49    0.54
   4 -10   0   13.96    1.47
  -4 -10   0   16.56    1.58
   4  10   0   13.96    1.43
  -4  10   0   18.63    1.39
   5 -10   0   -0.04    0.31
  -5 -10   0    0.40    0.43
  -5  10   0    0.72    0.48
   6 -10   0    0.37    0.42
  -6 -10   0    0.45    0.51
  -6  10   0    0.51    0.46
   0 -11   0   -0.24    0.27
   0  11   0   -0.06    0.29
   1 -11   0    0.52    0.38
  -1 -11   0   -0.21    0.26
  -1 -11   0   -0.19    0.24
  -1  11   0    0.06    0.30
   1  11   0    0.06    0.31
  -2 -11   0    0.96    0.47
   2 -11   0    1.08    0.50
  -2 -11   0    0.71    0.37
  -2  11   0    0.36    0.38
   2  11   0    0.98    0.45
  -3 -11   0    3.84    0.77
   3  11   0    3.01    0.72
  -3  11   0    2.71    0.70
  -4 -11   0    0.40    0.46
   4 -11   0    0.21    0.27
   4  11   0    0.90    0.50
  -4  11   0    0.67    0.48
   5 -11   0   13.41    1.54
  -5 -11   0   10.35    1.38
  -5  11   0   10.30    1.36
   0 -12   0    0.00    0.32
   1 -12   0    0.58    0.43
  -1 -12   0    0.19    0.43
  -1  12   0    0.40    0.43
  -2 -12   0    2.39    0.63
  -2 -12   0    1.65    0.59
   2 -12   0    2.12    0.66
   2  12   0    2.11    0.61
  -2  12   0    2.12    0.66
   3 -12   0   -0.09    0.35
  -3 -12   0    0.12    0.35
  -3 -12   0   -0.51    0.32
  -3  12   0    1.32    0.57
   3  12   0    0.11    0.41
   4 -12   0    0.02    0.38
  -4 -12   0    0.01    0.44
  -4  12   0    0.85    0.50
   0 -13   0    0.07    0.37
  -1 -13   0   16.34    1.69
   1 -13   0   12.69    1.52
  -1  13   0   15.75    1.65
  -2 -13   0    2.21    0.70
   2 -13   0    2.22    0.71
  -2  13   0    2.26    0.71
   9   0  -1   -0.24    0.38
   8   0  -1    0.14    0.38
  -8   0   1    0.02    0.29
  -7   0   1   -0.23    0.19
   7   0  -1    0.00    0.30
   6   0  -1    0.03    0.27
  -6   0   1    0.06    0.19
  -5   0   1   -0.07    0.15
   5   0  -1   -0.14    0.23
  -4   0   1   -0.11    0.11
   4   0  -1    0.18    0.21
  -3   0   1   -0.03    0.11
   3   0  -1    0.02    0.13
   3   0  -1   -0.17    0.15
  -2   0   1    0.04    0.10
   2   0  -1    0.11    0.12
  -1   0   1   -0.91    0.10
   1   0  -1   -0.61    0.11
  -1   0   1   -0.78    0.10
   0   0  -1   -0.22    0.02
   0   0   1   -0.21    0.02
   0   0  -1   -0.22    0.02
   0   0   1   -0.20    0.02
   1   0   1   -0.01    0.08
  -1   0  -1    0.03    0.07
   1   0   1    0.00    0.04
  -1   0  -1    0.02    0.04
  -1   0  -1    0.06    0.05
   2   0   1    0.02    0.14
  -2   0  -1    0.07    0.08
   2   0   1    0.03    0.08
   3   0   1   -0.21    0.13
  -3   0  -1   -0.16    0.08
  -4   0  -1   -0.01    0.12
   4   0   1   -0.07    0.18
   5   0   1    0.21    0.28
  -5   0  -1    0.16    0.17
   6   0   1    0.13    0.32
  -6   0  -1    0.18    0.20
  -7   0  -1   -0.01    0.21
   7   0   1   -0.33    0.24
   8   0   1   -0.21    0.32
   9   0   1    0.12    0.46
   9  -1  -1    3.18    0.81
   9   1  -1    3.55    0.80
  -8  -1   1   53.96    2.20
   8  -1  -1   47.73    2.29
   8   1  -1   48.81    2.20
  -8   1   1   46.72    1.98
  -7  -1   1   35.57    1.52
   7  -1  -1   34.41    1.76
   7   1  -1   35.61    1.71
  -7   1   1   36.66    1.59
  -6  -1   1   16.19    0.93
   6  -1  -1   17.97    1.16
   6   1  -1   14.60    1.01
  -6   1   1   15.70    0.95
   5  -1  -1    9.05    0.90
  -5  -1   1    8.11    0.61
   5   1  -1    7.59    0.78
  -5   1   1    9.84    0.70
  -4  -1   1   43.27    1.39
   4  -1  -1   42.33    1.44
   4   1  -1   42.30    1.47
  -4   1   1   45.56    1.48
   4   1  -1   44.20    1.49
   3  -1  -1    0.10    0.13
  -3   1   1    0.05    0.12
   3   1  -1    0.11    0.16
   3   1  -1    0.01    0.13
   2  -1  -1    0.97    0.20
   2   1  -1    0.80    0.19
  -2   1   1    0.88    0.19
   2   1  -1    0.83    0.20
  -1  -1   1  146.80    2.82
  -1   1   1  147.23    2.77
   1   1  -1  147.32    3.01
  -1   1   1  147.07    2.99
   1   1  -1  153.47    2.90
   0  -1  -1   12.81    0.38
   0  -1   1   11.72    0.38
   0   1  -1   13.87    0.41
   0   1   1   12.85    0.37
   0   1  -1   13.63    0.40
   0   1   1   13.15    0.41
   1  -1   1    7.45    0.32
  -1  -1  -1    7.50    0.33
   1   1   1    7.44    0.34
  -1   1  -1    7.47    0.32
  -2  -1  -1  118.94    2.59
   2  -1   1  117.04    2.56
   2   1   1  118.23    2.66
  -2   1  -1  120.13    2.55
  -3  -1  -1  103.82    2.54
   3  -1   1  102.11    2.67
  -3  -1  -1  105.17    2.34
   3  -1   1  101.85    2.45
  -3   1  -1  107.18    2.45
   3   1   1  111.30    2.65
  -4  -1  -1   93.34    2.24
   4  -1   1   88.99    2.34
   4  -1   1   90.82    2.59
   4   1   1   91.86    2.54
  -4   1  -1   93.71    2.33
   5  -1   1    2.69    0.43
  -5  -1  -1    2.82    0.40
   5  -1   1    3.01    0.56
   5   1   1    3.16    0.54
  -5   1  -1    2.67    0.41
   6  -1   1   47.55    2.00
  -6  -1  -1   50.10    1.65
  -6   1  -1   52.70    1.76
   6   1   1   47.16    1.93
   7  -1   1    0.58    0.43
   7   1   1    0.26    0.36
  -7   1  -1    0.11    0.22
   8  -1   1    0.47    0.43
   8   1   1    0.17    0.35
   9  -1   1    0.44    0.51
   9   1   1    0.74    0.53
   9  -2  -1    3.38    0.86
  -9  -2   1    3.99    0.80
   9   2  -1    3.34    0.74
  -8  -2   1   11.19    1.20
   8  -2  -1   12.46    1.38
   8   2  -1   11.01    1.18
  -8   2   1    9.30    1.02
   7  -2  -1    2.02    0.60
  -7  -2   1    1.59    0.48
  -7  -2   1    1.73    0.42
  -7   2   1    1.46    0.41
   7   2  -1    1.66    0.47
  -6  -2   1   -0.10    0.19
   6  -2  -1    0.03    0.21
   6  -2  -1    0.85    0.44
   6   2  -1    0.09    0.27
  -6   2   1    0.61    0.29
  -5  -2   1    3.45    0.47
   5  -2  -1    3.17    0.49
   5   2  -1    3.51    0.55
   5   2  -1    3.31    0.51
  -5   2   1    3.29    0.51
   4  -2  -1    5.09    0.57
   4   2  -1    4.22    0.51
   4   2  -1    4.22    0.54
  -4   2   1    4.89    0.55
   3  -2  -1    0.07    0.14
  -3  -2   1    0.07    0.15
   3   2  -1   -0.02    0.13
   3   2  -1    0.11    0.16
  -3   2   1    0.06    0.14
   2  -2  -1   65.95    1.74
  -2  -2   1   65.22    1.54
   2   2  -1   67.37    1.76
   2   2  -1   67.97    1.59
  -2   2   1   66.88    1.72
  -1  -2   1  612.86   11.72
  -1  -2   1  624.98   11.12
   1  -2  -1  610.97   11.59
  -1   2   1  595.27   11.37
  -1   2   1  600.99   11.47
   1   2  -1  613.66   11.55
   1   2  -1  600.50   11.79
   0  -2   1    1.18    0.17
   0  -2  -1    0.92    0.16
   0   2   1    1.31    0.16
   0   2   1    0.74    0.15
   0   2  -1    1.15    0.16
   0   2   1    1.10    0.17
   0   2  -1    1.13    0.17
  -1  -2  -1   61.86    1.47
   1  -2   1   64.03    1.55
   1   2   1   62.65    1.55
   1   2   1   63.73    1.52
  -1   2  -1   63.65    1.38
  -1   2  -1   63.44    1.54
   2  -2   1    5.24    0.38
  -2  -2  -1    5.38    0.39
  -2   2  -1    5.06    0.44
   2   2   1    4.81    0.36
   2   2   1    5.59    0.42
   3  -2   1    8.66    0.54
  -3  -2  -1    9.01    0.56
  -3   2  -1    9.82    0.56
   3   2   1    9.49    0.59
  -4  -2  -1    0.82    0.29
  -4  -2  -1    0.93    0.23
   4  -2   1    1.18    0.27
  -4   2  -1    0.89    0.26
   4   2   1    1.54    0.35
   5  -2   1   11.51    1.05
   5  -2   1   11.33    0.76
  -5  -2  -1    9.55    0.62
  -5   2  -1   10.25    0.71
   5   2   1   11.35    0.80
  -6  -2  -1    9.96    0.69
   6  -2   1   11.28    0.82
   6  -2   1    8.70    1.01
   6   2   1   10.04    0.98
  -6   2  -1   10.39    0.76
   7  -2   1   15.19    1.45
   7   2   1   15.33    1.12
  -7   2  -1   12.38    0.92
   8  -2   1    2.74    0.75
   8   2   1    2.95    0.67
  -9  -2  -1    1.11    0.51
   9  -2   1    0.79    0.55
   9   2   1    0.06    0.36
   9  -3  -1    1.83    0.74
  -9  -3   1    3.05    0.75
   9   3  -1    2.28    0.66
  -8  -3   1   11.57    1.28
   8  -3  -1   10.44    1.35
  -8   3   1    8.96    1.05
   8   3  -1    8.88    1.06
  -7  -3   1    0.20    0.23
   7  -3  -1   -0.03    0.23
  -7  -3   1   -0.05    0.27
   7  -3  -1   -0.57    0.26
   7   3  -1    0.57    0.33
  -7   3   1   -0.21    0.23
   6  -3  -1    9.59    0.96
  -6  -3   1   10.13    0.75
  -6   3   1   10.60    0.99
   6   3  -1   10.86    0.99
   5  -3  -1   18.41    1.03
  -5   3   1   16.66    0.98
   5   3  -1   13.82    0.96
   5   3  -1   15.10    0.90
   4  -3  -1    5.50    0.61
  -4  -3   1    7.46    0.65
   4   3  -1    7.78    0.76
  -4   3   1    9.30    0.66
   4   3  -1    6.77    0.62
   3  -3  -1   11.81    0.70
  -3  -3   1   11.51    0.59
  -3   3   1   10.60    0.67
   3   3  -1   12.61    0.75
   3   3  -1   12.20    0.60
   2  -3  -1   -0.09    0.09
  -2  -3   1    0.02    0.10
  -2  -3   1   -0.06    0.13
  -2   3   1    0.02    0.05
  -2   3   1    0.01    0.05
  -2   3   1    0.02    0.12
   2   3  -1    0.14    0.14
   2   3  -1   -0.11    0.09
  -1  -3   1    1.72    0.20
   1  -3  -1    2.02    0.30
   1  -3  -1    2.12    0.16
  -1  -3   1    1.63    0.27
   1   3  -1    2.79    0.25
  -1   3   1    1.92    0.16
   1   3  -1    2.35    0.31
  -1   3   1    1.74    0.27
   0  -3  -1  123.13    2.73
   0  -3   1  122.13    2.69
   0   3   1  125.89    2.61
   0   3   1  122.69    2.71
   0   3  -1  124.19    2.66
  -1  -3  -1   37.28    1.05
   1  -3   1   34.30    0.94
   1   3   1   35.53    1.02
   1   3   1   35.04    1.05
   1   3   1   35.88    1.09
  -1   3  -1   36.10    0.93
  -2  -3  -1  165.65    3.52
   2  -3   1  167.93    3.70
   2   3   1  165.13    3.61
  -2   3  -1  164.41    3.34
  -2   3  -1  167.35    3.68
   2   3   1  163.96    3.73
   3  -3   1   49.34    1.55
  -3  -3  -1   46.99    1.44
  -3   3  -1   47.06    1.50
   3   3   1   45.94    1.46
   3   3   1   46.43    1.59
  -4  -3  -1    5.33    0.60
   4  -3   1    5.00    0.58
  -4   3  -1    4.45    0.55
   4   3   1    6.33    0.65
   5  -3   1   14.66    0.91
  -5  -3  -1   15.03    0.76
  -5  -3  -1   13.87    0.93
  -5   3  -1   12.60    0.84
   5   3   1   13.66    0.90
  -6  -3  -1    0.51    0.24
   6  -3   1    0.36    0.40
   6  -3   1    0.68    0.30
   6   3   1    0.20    0.27
  -6   3  -1    0.47    0.27
   7  -3   1    6.77    1.02
   7  -3   1    8.18    0.93
  -7   3  -1    7.11    0.86
   7   3   1    9.09    1.03
   8  -3   1    0.32    0.46
   8   3   1    0.31    0.34
   9  -3   1    5.69    1.07
  -9  -3  -1    5.37    0.98
   9   3   1    5.76    0.94
   9  -4  -1    5.71    1.10
  -9  -4   1    3.89    0.86
   8  -4  -1    7.23    1.16
  -8  -4   1    7.10    1.05
  -8   4   1    5.87    0.88
   8   4  -1    6.27    0.91
   7  -4  -1    9.36    1.21
  -7  -4   1    9.24    1.10
   7  -4  -1    8.02    0.98
   7   4  -1    9.14    0.99
  -7   4   1    8.66    1.00
   6  -4  -1    2.52    0.55
  -6  -4   1    1.82    0.50
  -6   4   1    2.06    0.47
   6   4  -1    1.74    0.44
  -5  -4   1   89.74    2.84
  -5  -4   1   85.35    2.43
   5  -4  -1   87.82    2.72
  -5   4   1   86.27    2.66
   5   4  -1   85.86    2.49
   5   4  -1   81.80    2.73
   4  -4  -1   10.82    0.77
  -4  -4   1    6.54    0.76
  -4  -4   1    8.46    0.62
   4   4  -1    9.98    0.92
  -4   4   1    8.67    0.82
   4   4  -1    8.59    0.60
  -3  -4   1   23.10    1.10
  -3  -4   1   22.57    0.86
   3  -4  -1   21.66    1.04
  -3   4   1   22.36    1.04
   3   4  -1   23.32    1.10
  -3   4   1   22.61    0.56
   3   4  -1   21.73    0.87
  -2  -4   1   77.73    2.20
  -2  -4   1   77.54    1.86
   2   4  -1   77.79    1.91
  -2   4   1   79.00    1.59
  -2   4   1   78.54    2.17
   2   4  -1   80.59    2.21
  -1  -4   1    1.29    0.27
   1  -4  -1    1.98    0.21
   1  -4  -1    1.21    0.27
  -1   4   1    1.38    0.28
  -1   4   1    1.46    0.19
   1   4  -1    1.64    0.29
   1   4  -1    1.44    0.23
   0  -4  -1   26.59    0.89
   0  -4  -1   27.12    0.99
   0  -4   1   26.72    0.92
   0   4   1   28.29    0.99
   0   4  -1   28.78    0.94
   0   4  -1   27.40    1.01
   0   4   1   27.24    0.88
  -1  -4  -1    2.77    0.33
   1  -4   1    3.06    0.30
   1  -4   1    2.59    0.37
   1   4   1    2.94    0.34
  -1   4  -1    2.76    0.28
   1   4   1    3.08    0.38
  -1   4  -1    2.55    0.37
   1   4   1    2.86    0.34
   2  -4   1    7.31    0.55
  -2  -4  -1    6.89    0.47
  -2   4  -1    6.57    0.62
   2   4   1    6.92    0.63
   2   4   1    5.84    0.45
  -2   4  -1    6.54    0.36
  -3  -4  -1  229.76    4.87
   3  -4   1  228.31    5.12
   3   4   1  230.96    5.22
  -3   4  -1  225.37    4.57
   3   4   1  228.47    4.99
  -3   4  -1  230.03    5.10
  -4  -4  -1    4.61    0.57
   4  -4   1    5.34    0.64
   4   4   1    4.17    0.61
  -4   4  -1    4.50    0.57
   4   4   1    5.23    0.61
   5  -4   1    4.48    0.63
  -5  -4  -1    4.82    0.65
  -5   4  -1    4.85    0.66
   5   4   1    5.71    0.70
   6  -4   1   -0.14    0.35
   6  -4   1    0.89    0.34
  -6   4  -1    1.00    0.35
   6   4   1    0.46    0.29
   7  -4   1   27.14    1.52
   7  -4   1   28.52    1.75
  -7   4  -1   28.00    1.49
   7   4   1   28.18    1.53
   8  -4   1   14.55    1.37
   8  -4   1   16.44    1.68
   8   4   1   14.39    1.40
  -8   4  -1   16.22    1.19
   9  -4   1   -0.06    0.50
  -9  -4  -1    0.08    0.42
   9   4   1    0.84    0.50
   8  -5  -1    1.70    0.58
   8  -5  -1    4.88    1.01
  -8  -5   1    2.76    0.74
  -8   5   1    4.73    0.83
  -7  -5   1   -0.16    0.28
   7  -5  -1   -0.33    0.21
  -7   5   1    0.68    0.37
   7   5  -1    0.18    0.31
  -6  -5   1    0.05    0.29
   6  -5  -1    0.13    0.28
   6   5  -1    0.17    0.31
  -6   5   1    0.39    0.30
   6   5  -1    0.49    0.30
  -5  -5   1   -0.27    0.17
  -5  -5   1   -0.07    0.23
   5  -5  -1   -0.04    0.21
   5   5  -1    0.00    0.20
   5   5  -1    0.15    0.27
  -5   5   1    0.01    0.20
  -4  -5   1    4.13    0.63
  -4  -5   1    5.92    0.60
   4  -5  -1    5.84    0.71
   4   5  -1    5.54    0.71
   4   5  -1    7.69    0.68
  -4   5   1    7.42    0.81
   3  -5  -1    3.50    0.52
  -3  -5   1    4.69    0.61
  -3  -5   1    5.28    0.50
   3   5  -1    4.93    0.49
   3   5  -1    6.61    0.74
  -3   5   1    4.92    0.62
   2  -5  -1    9.53    0.69
  -2  -5   1    9.80    0.71
  -2  -5   1   10.09    0.53
   2   5  -1    9.50    0.69
   2   5  -1   10.67    0.56
  -2   5   1   10.08    0.70
  -2   5   1   10.32    0.39
  -1  -5   1    1.35    0.30
   1  -5  -1    0.87    0.26
   1  -5  -1    1.32    0.21
   1   5  -1    1.06    0.28
  -1   5   1    1.23    0.29
  -1   5   1    0.80    0.18
   0  -5   1   13.92    0.68
   0  -5  -1   13.73    0.66
   0  -5  -1   13.44    0.74
   0   5   1   13.70    0.74
   0   5  -1   12.77    0.73
   0   5  -1   14.82    0.69
   0   5   1   13.94    0.64
  -1  -5  -1    9.20    0.60
   1  -5   1    9.08    0.49
   1  -5   1    9.56    0.66
   1   5   1    8.95    0.58
   1   5   1   10.19    0.59
  -1   5  -1    9.02    0.63
   1   5   1    8.55    0.58
  -1   5  -1    9.54    0.50
   2  -5   1   33.62    1.34
  -2  -5  -1   33.95    1.18
  -2   5  -1   34.90    1.37
   2   5   1   34.52    1.33
  -2   5  -1   33.67    0.99
   2   5   1   34.90    1.23
   3  -5   1    0.55    0.26
  -3  -5  -1    1.56    0.34
  -3   5  -1    0.51    0.25
   3   5   1    1.39    0.32
  -3   5  -1    0.74    0.17
   3   5   1    1.21    0.34
   4  -5   1   -0.03    0.19
  -4  -5  -1   -0.03    0.22
   4   5   1    0.35    0.27
   4   5   1   -0.20    0.17
  -4   5  -1    0.22    0.13
  -4   5  -1    0.00    0.17
   5  -5   1   -0.18    0.18
  -5  -5  -1   -0.02    0.27
  -5   5  -1    0.01    0.22
   5   5   1    0.11    0.24
  -6  -5  -1    0.46    0.36
   6  -5   1    0.09    0.25
  -6   5  -1    0.01    0.24
   6   5   1    0.86    0.35
   7  -5   1    1.93    0.66
   7  -5   1    0.94    0.45
   7   5   1    0.24    0.35
  -7   5  -1    1.01    0.43
   8  -5   1    0.60    0.59
  -8  -5  -1    0.89    0.52
   8  -5   1    0.86    0.46
   8   5   1    1.28    0.50
  -8   5  -1    0.85    0.43
  -8  -6   1    4.83    0.95
   8  -6  -1    3.27    0.93
   8  -6  -1    3.70    0.78
  -8   6   1    2.83    0.70
  -7  -6   1    0.55    0.43
   7  -6  -1    0.85    0.45
  -7   6   1    1.90    0.55
   6  -6  -1    4.33    0.77
  -6  -6   1    5.23    0.86
   6   6  -1    5.64    0.73
   6   6  -1    5.57    0.90
  -6   6   1    4.54    0.76
  -5  -6   1   24.06    1.13
  -5  -6   1   22.73    1.39
   5  -6  -1   24.89    1.41
   5   6  -1   23.08    1.41
  -5   6   1   21.06    1.30
   5   6  -1   24.06    1.16
   4  -6  -1    5.25    0.70
  -4  -6   1    5.62    0.60
  -4  -6   1    5.77    0.78
   4   6  -1    3.89    0.64
  -4   6   1    6.66    0.81
   4   6  -1    6.19    0.64
  -3  -6   1   79.52    2.55
  -3  -6   1   81.87    2.11
  -3   6   1   77.92    2.49
   3   6  -1   76.91    2.49
   3   6  -1   78.00    2.16
  -2  -6   1    0.47    0.19
  -2  -6   1    0.48    0.26
   2  -6  -1    0.30    0.22
   2  -6  -1    0.76    0.16
   2   6  -1    0.33    0.26
  -2   6   1    0.42    0.23
   2   6  -1    0.54    0.20
  -2   6   1    0.56    0.15
   1  -6  -1    6.44    0.43
   1  -6  -1    6.23    0.68
  -1  -6   1    6.39    0.64
  -1   6   1    6.91    0.70
   1   6  -1    7.45    0.69
  -1   6   1    5.97    0.42
   0  -6  -1   67.59    2.09
   0  -6  -1   68.27    1.90
   0  -6   1   66.67    1.92
   0   6  -1   69.63    1.93
   0   6  -1   67.46    2.08
   0   6   1   71.02    1.89
   0   6   1   68.06    2.06
   1  -6   1   10.91    0.60
  -1  -6  -1   12.78    0.75
   1  -6   1   12.99    0.83
  -1   6  -1   11.80    0.79
  -1   6  -1   13.58    0.65
   1   6   1   12.06    0.73
   1   6   1   11.95    0.70
   1   6   1   13.18    0.75
  -2  -6  -1    4.70    0.62
  -2  -6  -1    4.36    0.50
  -2   6  -1    4.87    0.42
   2   6   1    3.75    0.53
   2   6   1    4.08    0.50
  -2   6  -1    4.53    0.61
  -3  -6  -1   27.85    1.15
   3  -6   1   31.45    1.41
  -3   6  -1   23.25    1.25
  -3   6  -1   29.11    0.90
   3   6   1   27.16    1.17
   3   6   1   28.08    1.36
  -4  -6  -1    0.64    0.30
   4  -6   1    0.78    0.32
   4   6   1    0.24    0.28
  -4   6  -1    0.95    0.35
   4   6   1    0.77    0.31
  -5  -6  -1   17.23    1.03
   5  -6   1   16.61    1.12
   5   6   1   16.74    1.03
  -5   6  -1   14.93    1.06
  -6  -6  -1    1.21    0.43
  -6  -6  -1    0.30    0.29
   6  -6   1    2.03    0.52
   6   6   1    2.16    0.51
  -6   6  -1    1.21    0.44
   7  -6   1   13.18    1.34
   7  -6   1   15.96    1.65
  -7  -6  -1   12.73    1.41
  -7   6  -1   11.60    1.22
   7   6   1   14.76    1.12
  -8  -6  -1   16.77    1.70
   8  -6   1   21.22    2.02
   8  -6   1   16.52    1.62
  -8   6  -1   14.80    1.46
  -8  -7   1    3.72    0.89
   8  -7  -1    5.14    1.13
   8  -7  -1    3.84    0.84
  -8   7   1    3.26    0.80
  -7  -7   1    3.15    0.77
   7  -7  -1    4.16    0.84
  -7   7   1    3.17    0.73
   6  -7  -1    4.11    0.78
  -6  -7   1    4.14    0.79
  -6   7   1    3.67    0.73
   6   7  -1    3.67    0.78
  -5  -7   1    1.39    0.48
   5  -7  -1    1.98    0.54
   5   7  -1    2.35    0.61
  -5   7   1    1.21    0.43
   5   7  -1    1.87    0.42
  -4  -7   1    2.81    0.45
   4  -7  -1    2.95    0.60
  -4  -7   1    1.58    0.49
   4   7  -1    2.15    0.40
   4   7  -1    0.97    0.39
  -4   7   1    1.48    0.44
  -3  -7   1    7.17    0.87
  -3  -7   1    6.59    0.62
   3   7  -1    7.30    0.85
   3   7  -1    6.37    0.63
  -3   7   1    5.82    0.76
   2  -7  -1    0.12    0.12
  -2  -7   1    0.09    0.15
  -2  -7   1    0.03    0.19
   2  -7  -1   -0.10    0.17
   2   7  -1    0.13    0.22
   2   7  -1   -0.01    0.18
  -2   7   1    0.10    0.12
  -2   7   1   -0.17    0.17
   1  -7  -1   11.94    0.63
  -1  -7   1   13.26    0.84
   1  -7  -1   12.24    0.86
  -1   7   1   11.66    0.83
   1   7  -1   11.75    0.78
  -1   7   1   11.62    0.62
   0  -7   1    8.82    0.63
   0  -7  -1    9.04    0.61
   0  -7  -1    8.69    0.84
   0   7  -1    8.33    0.72
   0   7   1    8.45    0.80
   0   7  -1    9.38    0.85
   0   7   1    9.04    0.62
   1  -7   1    1.20    0.28
  -1  -7  -1    1.64    0.36
   1  -7   1    1.21    0.38
  -1   7  -1    1.49    0.29
   1   7   1    1.55    0.37
   1   7   1    1.51    0.36
  -1   7  -1    1.15    0.35
  -2  -7  -1    5.58    0.70
   2  -7   1    5.22    0.67
   2  -7   1    5.77    0.50
  -2  -7  -1    5.35    0.59
  -2   7  -1    6.38    0.75
   2   7   1    5.41    0.68
   2   7   1    5.86    0.64
  -2   7  -1    5.38    0.48
  -3  -7  -1    1.20    0.34
  -3  -7  -1    0.88    0.36
   3  -7   1    0.81    0.34
   3   7   1    1.10    0.34
   3   7   1    1.07    0.37
  -3   7  -1    1.23    0.40
  -4  -7  -1    0.09    0.29
   4  -7   1    0.48    0.30
  -4  -7  -1   -0.19    0.21
  -4   7  -1   -0.20    0.21
   4   7   1    0.36    0.26
   4   7   1    0.18    0.27
   5  -7   1    0.21    0.28
  -5  -7  -1   -0.17    0.26
  -5  -7  -1    0.06    0.26
   5   7   1    0.32    0.29
  -5   7  -1   -0.01    0.27
  -6  -7  -1   23.08    1.59
   6  -7   1   24.72    1.53
  -6  -7  -1   23.67    1.32
   6   7   1   23.70    1.36
  -6   7  -1   26.67    1.58
  -7  -7  -1    3.94    0.84
   7  -7   1    4.75    0.87
  -7   7  -1    4.32    0.82
   8  -7   1    0.31    0.42
  -8  -7  -1   -0.66    0.36
   8  -7   1   -0.46    0.45
  -8   7  -1    0.28    0.42
  -7  -8   1    0.87    0.49
   7  -8  -1    1.01    0.52
  -7   8   1    1.48    0.55
   6  -8  -1    0.38    0.40
  -6  -8   1    0.28    0.41
  -6   8   1    0.47    0.39
   6   8  -1    1.00    0.50
  -5  -8   1   11.23    1.29
   5  -8  -1    9.66    1.16
  -5   8   1   10.40    1.19
   5   8  -1   12.10    1.30
  -4  -8   1    7.12    0.95
   4  -8  -1    8.50    1.01
   4   8  -1    7.95    0.99
  -4   8   1    9.42    1.06
   3  -8  -1   25.29    1.43
  -3  -8   1   26.27    1.12
  -3  -8   1   25.82    1.44
   3   8  -1   26.06    1.42
  -3   8   1   24.12    1.41
   3   8  -1   25.35    1.14
  -2  -8   1    5.55    0.74
   2  -8  -1    5.08    0.75
  -2  -8   1    5.53    0.59
   2   8  -1    6.20    0.77
  -2   8   1    5.03    0.74
   1  -8  -1    0.75    0.32
   1  -8  -1    0.34    0.19
  -1  -8   1    0.44    0.28
  -1   8   1    0.68    0.24
  -1   8   1    1.06    0.38
   1   8  -1    0.17    0.24
   0  -8  -1    0.71    0.27
   0  -8  -1    0.87    0.35
   0  -8   1    0.61    0.29
   0  -8   1    0.71    0.32
   0   8   1    0.57    0.26
   0   8  -1    1.36    0.34
   0   8   1    0.61    0.31
   0   8  -1    0.93    0.35
   1  -8   1   41.38    1.79
   1  -8   1   42.47    1.46
  -1  -8  -1   44.23    1.74
  -1  -8  -1   38.82    1.58
  -1   8  -1   41.11    1.43
   1   8   1   40.93    1.67
  -1   8  -1   38.21    1.70
   1   8   1   40.17    1.59
   2  -8   1    0.02    0.23
  -2  -8  -1    0.39    0.28
  -2  -8  -1   -0.21    0.17
   2   8   1    0.19    0.24
  -2   8  -1    0.20    0.26
   2   8   1    0.19    0.26
  -3  -8  -1    1.89    0.41
   3  -8   1    1.25    0.44
  -3  -8  -1    0.83    0.38
   3   8   1    0.65    0.33
   3   8   1    0.89    0.33
  -3   8  -1    0.64    0.35
   4  -8   1    5.29    0.78
  -4  -8  -1    4.02    0.60
  -4  -8  -1    4.44    0.78
   4   8   1    4.53    0.67
   4   8   1    5.25    0.83
  -4   8  -1    4.67    0.77
   5  -8   1   -0.47    0.19
  -5  -8  -1    0.48    0.41
   5   8   1   -0.03    0.27
  -5   8  -1    0.32    0.34
  -6  -8  -1   -0.18    0.30
   6  -8   1    0.21    0.34
  -6   8  -1   -0.04    0.32
   7  -8   1    2.15    0.67
  -7  -8  -1    2.89    0.79
  -7   8  -1    2.55    0.70
   7  -9  -1    1.52    0.60
  -7  -9   1    1.88    0.71
  -7   9   1    1.59    0.63
   6  -9  -1    0.03    0.34
  -6  -9   1    0.08    0.36
  -6   9   1    0.35    0.38
   5  -9  -1   11.42    1.30
  -5  -9   1   10.98    1.31
  -5   9   1    9.02    1.14
   5   9  -1   10.24    1.27
  -4  -9   1   15.70    1.46
   4   9  -1   14.23    1.39
  -4   9   1   15.13    1.45
   3  -9  -1    1.71    0.50
  -3  -9   1    1.51    0.49
   3   9  -1    2.46    0.57
  -3   9   1    1.33    0.48
   2  -9  -1   14.66    1.33
  -2  -9   1   15.00    1.06
  -2  -9   1   13.77    0.84
   2   9  -1   13.48    1.00
  -2   9   1   14.95    1.12
  -1  -9   1    0.65    0.32
   1  -9  -1    0.34    0.30
  -1   9   1    1.13    0.39
   1   9  -1    0.65    0.31
   0  -9  -1   19.70    1.24
   0  -9  -1   18.39    1.01
   0  -9   1   17.99    1.03
   0  -9   1   21.76    1.31
   0   9  -1   19.92    1.24
   0   9  -1   18.85    1.05
   0   9   1   19.78    1.04
   0   9   1   21.05    1.24
  -1  -9  -1    0.71    0.35
   1  -9   1    1.12    0.44
  -1  -9  -1    0.47    0.28
   1  -9   1    0.89    0.29
   1   9   1    1.34    0.39
  -1   9  -1    0.85    0.39
  -1   9  -1    0.81    0.30
  -2  -9  -1   20.79    1.26
   2  -9   1   19.59    1.29
  -2  -9  -1   21.72    1.12
  -2   9  -1   21.95    1.36
   2   9   1   18.97    1.20
  -3  -9  -1    2.08    0.55
  -3  -9  -1    2.75    0.51
   3   9   1    2.86    0.62
   3   9   1    2.27    0.49
  -3   9  -1    2.79    0.62
  -4  -9  -1    1.58    0.52
   4  -9   1    2.00    0.56
  -4   9  -1    1.63    0.52
   4   9   1    1.14    0.52
  -5  -9  -1    1.53    0.58
   5  -9   1    1.37    0.52
  -5   9  -1    1.94    0.60
  -6  -9  -1   12.60    1.49
   6  -9   1   11.13    1.32
  -6   9  -1   14.34    1.51
  -7  -9  -1    0.29    0.52
   7  -9   1    1.84    0.66
  -7   9  -1    1.64    0.61
  -6 -10   1    0.17    0.45
   6 -10  -1    0.36    0.41
  -6  10   1    0.28    0.42
   5 -10  -1    0.30    0.37
  -5 -10   1    0.33    0.45
   5  10  -1    0.49    0.45
  -5  10   1    0.64    0.44
  -4 -10   1   -0.16    0.34
   4 -10  -1    0.28    0.31
  -4  10   1   -0.33    0.25
   4  10  -1    0.40    0.39
   3 -10  -1    7.05    1.02
  -3 -10   1    8.09    1.06
   3  10  -1    8.55    1.08
  -3  10   1    5.98    0.94
  -2 -10   1   11.51    1.17
   2 -10  -1    9.39    1.11
   2  10  -1   13.69    1.26
  -2  10   1   10.45    1.15
   1 -10  -1    0.01    0.28
  -1 -10   1    0.07    0.25
  -1 -10   1    0.07    0.30
  -1  10   1    1.16    0.44
   1  10  -1   -0.05    0.25
   0 -10   1    3.97    0.61
   0 -10  -1    4.75    0.64
   0 -10  -1    4.46    0.77
   0 -10   1    5.89    0.89
   0  10  -1    2.73    0.63
   0  10  -1    3.90    0.63
   0  10   1    4.02    0.73
   0  10   1    4.78    0.66
  -1 -10  -1    2.78    0.57
   1 -10   1    2.71    0.62
  -1 -10  -1    2.27    0.56
  -1 -10  -1    2.44    0.52
  -1  10  -1    2.99    0.68
   1  10   1    2.27    0.53
   2 -10   1    2.64    0.63
  -2 -10  -1    2.75    0.60
  -2 -10  -1    1.95    0.52
  -2 -10  -1    3.42    0.59
   2  10   1    3.29    0.63
  -2  10  -1    3.22    0.69
   3 -10   1    1.47    0.49
  -3 -10  -1    3.16    0.70
   3  10   1    2.08    0.60
  -3  10  -1    2.42    0.64
  -4 -10  -1    0.09    0.40
   4 -10   1   -0.01    0.32
  -4  10  -1    0.05    0.33
   5 -10   1    1.47    0.56
  -5 -10  -1    2.06    0.68
  -5  10  -1    1.50    0.57
   6 -10   1    0.63    0.45
  -6 -10  -1   -0.03    0.42
  -6  10  -1    0.41    0.43
   5 -11  -1    1.19    0.56
  -5 -11   1    0.47    0.50
   5  11  -1    0.50    0.53
  -5  11   1    1.40    0.59
   4 -11  -1    1.16    0.54
  -4 -11   1    1.22    0.55
   4  11  -1    0.91    0.50
  -4  11   1    0.75    0.45
   3 -11  -1    1.81    0.59
  -3 -11   1    2.40    0.66
  -3  11   1    1.31    0.53
   3  11  -1    2.18    0.66
   2 -11  -1   -0.11    0.30
  -2 -11   1    0.22    0.35
  -2 -11   1    0.81    0.42
  -2  11   1   -0.07    0.32
   2  11  -1    0.07    0.32
  -1 -11   1    1.26    0.53
   1 -11  -1    1.58    0.56
  -1 -11   1    1.35    0.49
   1  11  -1    0.83    0.41
  -1  11   1    1.32    0.50
   0 -11  -1   -0.13    0.29
   0 -11   1    0.23    0.33
   0  11   1   -0.08    0.29
   1 -11   1    2.23    0.63
  -1 -11  -1    2.89    0.67
  -1 -11  -1    2.11    0.50
  -1 -11  -1    1.63    0.47
   1  11   1    2.12    0.54
  -1  11  -1    2.72    0.64
   2 -11   1    4.00    0.81
  -2 -11  -1    2.75    0.63
  -2 -11  -1    4.53    0.80
  -2  11  -1    4.67    0.85
   2  11   1    3.66    0.73
   3 -11   1    6.09    0.99
  -3 -11  -1    6.07    0.96
  -3 -11  -1    6.19    0.94
   3  11   1    6.61    1.00
  -3  11  -1    5.41    0.94
   4 -11   1    3.47    0.81
  -4 -11  -1    2.91    0.78
  -4  11  -1    3.92    0.83
  -5 -11  -1    0.60    0.55
   5 -11   1    1.32    0.59
  -5  11  -1    1.14    0.55
  -4 -12   1    4.83    0.96
   4 -12  -1    4.59    0.96
   4  12  -1    3.81    0.90
  -4  12   1    3.48    0.85
  -3 -12   1   -0.16    0.37
   3 -12  -1   -0.41    0.25
  -3 -12   1    0.17    0.38
  -3  12   1    0.19    0.42
   3  12  -1    0.01    0.39
  -2 -12   1    1.61    0.57
  -2 -12   1    2.96    0.76
   2 -12  -1    1.41    0.56
   2  12  -1    2.48    0.65
  -2  12   1    1.98    0.66
   1 -12  -1    5.66    0.97
  -1 -12   1    4.82    0.94
  -1  12   1    5.39    0.93
   0 -12  -1   -0.10    0.29
   0 -12   1   -0.05    0.36
   0  12   1   -0.27    0.29
   1 -12   1    5.62    0.97
  -1 -12  -1    4.39    0.85
  -1  12  -1    4.93    0.93
  -2 -12  -1    0.35    0.36
   2 -12   1   -0.07    0.29
  -2 -12  -1    0.53    0.42
  -2  12  -1   -0.17    0.34
  -3 -12  -1   13.15    1.39
  -3 -12  -1   10.67    1.33
   3 -12   1   11.63    1.45
  -3  12  -1    9.95    1.31
  -4 -12  -1    2.66    0.79
  -4  12  -1    1.85    0.65
   2 -13  -1    1.71    0.66
  -2 -13   1    1.58    0.66
  -2  13   1    1.46    0.65
   1 -13  -1   -0.08    0.32
  -1 -13   1    0.46    0.43
  -1  13   1   -0.22    0.32
   0 -13  -1    0.00    0.37
   0 -13   1    0.32    0.45
   1 -13   1   -0.21    0.36
  -1 -13  -1    0.22    0.43
  -2 -13  -1    1.06    0.54
   2 -13   1    0.84    0.51
  -2  13  -1   -0.11    0.39
   9   0  -2   10.57    1.34
  -8   0   2    4.08    0.68
   8   0  -2    5.16    0.90
  -8   0   2    3.19    0.61
   7   0  -2    2.52    0.58
  -7   0   2    3.58    0.58
  -7   0   2    3.07    0.55
   6   0  -2    3.42    0.63
  -6   0   2    3.19    0.53
  -5   0   2    3.87    0.52
   5   0  -2    4.63    0.64
  -4   0   2   33.71    1.22
   4   0  -2   29.71    1.22
   4   0  -2   31.25    1.13
  -3   0   2  239.29    4.97
   3   0  -2  234.78    4.86
  -2   0   2  967.92   18.56
  -2   0   2  945.91   18.98
   2   0  -2  961.32   17.86
   1   0  -2   28.53    0.73
  -1   0   2   28.47    0.74
   0   0   2  144.24    2.81
   1   0   2   -0.23    0.06
   1   0   2   -0.29    0.11
  -1   0  -2   -0.24    0.06
   2   0   2    0.97    0.24
   2   0   2    1.53    0.18
  -2   0  -2    1.58    0.28
  -2   0  -2    1.39    0.17
   3   0   2   32.84    0.97
  -3   0  -2   33.46    0.96
   3   0   2   32.91    1.21
   4   0   2    5.31    0.62
  -4   0  -2    4.84    0.44
   5   0   2  290.60    6.55
  -5   0  -2  284.40    5.97
  -6   0  -2   -0.08    0.15
   6   0   2    0.18    0.32
   7   0   2    1.78    0.54
   8   0   2    1.99    0.60
   9   0   2    1.00    0.51
   9  -1  -2    0.54    0.53
   9   1  -2    0.82    0.53
   8  -1  -2    7.50    1.05
  -8  -1   2    6.37    0.90
  -8  -1   2    6.29    0.81
   8   1  -2    6.62    0.96
  -8   1   2    7.70    0.92
  -7  -1   2    4.15    0.62
   7  -1  -2    2.26    0.58
  -7  -1   2    2.97    0.57
  -7   1   2    2.67    0.53
   7   1  -2    2.25    0.56
  -7   1   2    2.54    0.49
  -6  -1   2    2.38    0.44
   6  -1  -2    2.44    0.55
  -6  -1   2    1.57    0.40
   6   1  -2    1.87    0.46
  -6   1   2    1.87    0.43
  -5  -1   2    7.27    0.70
  -5   1   2    6.29    0.68
   5   1  -2    8.37    0.79
   5   1  -2    8.96    0.80
   4  -1  -2    3.80    0.49
  -4  -1   2    2.90    0.41
  -4   1   2    3.59    0.46
   4   1  -2    2.91    0.44
   4   1  -2    3.75    0.47
   3  -1  -2   65.31    1.59
  -3  -1   2   61.77    1.77
   3  -1  -2   66.19    1.81
   3   1  -2   64.33    1.71
  -3   1   2   67.71    1.82
   3   1  -2   64.48    1.77
  -2  -1   2  237.88    4.86
   2  -1  -2  232.45    4.85
   2  -1  -2  232.08    4.54
   2   1  -2  238.27    4.81
  -2   1   2  238.76    4.61
   2   1  -2  233.41    4.69
  -2   1   2  235.25    4.80
   1  -1  -2   17.77    0.44
   1  -1  -2   17.71    0.61
   1  -1  -2   17.89    0.43
   1   1  -2   18.17    0.45
  -1   1   2   17.79    0.60
   1   1  -2   17.52    0.43
   1   1  -2   18.32    0.60
  -1   1   2   17.89    0.44
   0  -1   2    0.86    0.16
   0  -1   2    1.15    0.12
   0  -1  -2    1.23    0.14
   0  -1   2    0.92    0.11
   0   1   2    0.58    0.14
   0   1   2    0.69    0.12
   0   1  -2    0.67    0.14
   1  -1   2    1.52    0.23
  -1  -1  -2    1.86    0.23
   1  -1   2    1.66    0.19
  -1  -1  -2    1.43    0.10
  -1   1  -2    1.39    0.18
   1   1   2    1.05    0.20
   2  -1   2    0.14    0.12
  -2  -1  -2   -0.13    0.07
   2  -1   2    0.07    0.16
  -2  -1  -2   -0.10    0.14
  -2   1  -2   -0.06    0.09
   2   1   2   -0.23    0.11
   3  -1   2   49.51    1.39
   3  -1   2   51.45    1.63
  -3  -1  -2   53.69    1.29
  -3  -1  -2   51.71    1.56
   3   1   2   50.00    1.58
  -3   1  -2   53.25    1.41
  -4  -1  -2    1.04    0.21
   4  -1   2    0.68    0.32
  -4  -1  -2    0.67    0.29
   4  -1   2    0.84    0.22
  -4   1  -2    0.68    0.21
   4   1   2    0.79    0.29
   5  -1   2   33.93    1.26
  -5  -1  -2   33.12    1.14
   5  -1   2   34.65    1.55
  -5   1  -2   31.97    1.22
   5   1   2   31.66    1.44
  -6  -1  -2    1.52    0.32
   6  -1   2    1.99    0.57
   6   1   2    0.46    0.34
  -6   1  -2    1.03    0.33
   7  -1   2   -0.03    0.30
   7   1   2    0.81    0.45
   8  -1   2   -0.12    0.35
   8   1   2   -0.14    0.31
   9  -1   2   -0.31    0.41
   9   1   2    1.26    0.58
   9  -2  -2    2.59    0.79
  -9  -2   2    2.90    0.70
   9   2  -2    4.86    0.87
  -8  -2   2   19.96    1.36
   8  -2  -2   20.73    1.52
  -8   2   2   16.57    1.18
   8   2  -2   17.74    1.26
  -7  -2   2    8.23    0.86
   7  -2  -2    7.59    1.03
  -7  -2   2    9.02    1.00
  -7   2   2    7.41    0.86
   7   2  -2    7.81    0.91
  -6  -2   2    5.22    0.64
  -6  -2   2    3.98    0.63
   6  -2  -2    7.31    0.94
   6   2  -2    6.42    0.78
  -6   2   2    5.67    0.72
   5  -2  -2  143.25    3.65
  -5  -2   2  141.44    3.69
  -5  -2   2  140.89    3.48
   5   2  -2  145.04    3.68
   5   2  -2  134.19    3.49
  -5   2   2  135.33    3.58
   4  -2  -2    2.73    0.44
  -4  -2   2    2.15    0.40
   4   2  -2    2.68    0.40
  -4   2   2    2.29    0.39
   4   2  -2    2.56    0.43
   3  -2  -2   99.49    2.60
  -3  -2   2  102.71    2.64
  -3   2   2  105.67    2.61
   3   2  -2  105.83    2.43
   3   2  -2  102.82    2.62
  -2  -2   2   14.48    0.51
  -2   2   2   14.11    0.36
   2   2  -2   13.67    0.50
  -2   2   2   13.22    0.64
   2   2  -2   12.78    0.65
   1  -2  -2   85.69    2.01
  -1  -2   2   85.32    1.68
  -1  -2   2   85.80    2.04
  -1   2   2   86.09    1.99
   1   2  -2   87.16    2.02
   1   2  -2   87.77    1.73
   0  -2  -2  144.27    3.00
   0  -2   2  143.93    3.06
   0   2   2  145.73    3.09
   0   2   2  147.54    2.97
   0   2  -2  151.32    3.06
  -1  -2  -2    2.02    0.26
   1   2   2    2.32    0.20
  -1   2  -2    2.67    0.25
   1   2   2    2.56    0.29
  -1   2  -2    2.21    0.25
  -2  -2  -2   73.47    1.88
   2  -2   2   79.20    1.90
  -2   2  -2   77.97    1.89
   2   2   2   77.19    1.95
   3  -2   2    7.98    0.50
  -3  -2  -2    7.22    0.52
  -3   2  -2    7.46    0.49
   3   2   2    7.00    0.53
  -4  -2  -2   12.77    0.58
  -4  -2  -2   10.83    0.75
   4  -2   2   12.19    0.84
   4  -2   2   13.15    0.71
  -4   2  -2   11.69    0.68
   4   2   2   12.05    0.77
  -5  -2  -2    5.92    0.72
   5  -2   2    6.15    0.79
  -5  -2  -2    6.09    0.46
   5  -2   2    5.93    0.63
   5   2   2    4.81    0.64
  -5   2  -2    6.47    0.65
   6  -2   2   10.95    1.12
   6  -2   2   10.50    0.79
   6   2   2   10.00    1.00
  -6   2  -2   12.34    0.82
   7  -2   2    0.72    0.47
  -7   2  -2    1.05    0.35
   7   2   2    0.86    0.39
   8  -2   2    1.87    0.65
   8   2   2    1.12    0.51
   9  -2   2    2.55    0.80
   9   2   2    1.49    0.59
  -9  -3   2    1.24    0.57
   9  -3  -2    0.89    0.63
   8  -3  -2    1.21    0.62
  -8  -3   2    0.97    0.49
  -8   3   2    1.80    0.53
   8   3  -2    1.64    0.53
  -7  -3   2    1.74    0.51
  -7  -3   2    2.32    0.49
   7  -3  -2    2.57    0.68
  -7   3   2    2.26    0.55
   7   3  -2    1.55    0.44
  -6  -3   2    0.13    0.18
   6  -3  -2   -0.22    0.18
  -6  -3   2   -0.15    0.20
   6   3  -2    0.02    0.25
   6   3  -2    0.41    0.27
  -6   3   2    0.12    0.22
  -5  -3   2    7.92    0.84
   5  -3  -2    7.89    0.82
  -5   3   2    9.06    0.87
   5   3  -2    8.71    0.66
   5   3  -2    8.60    0.87
   4  -3  -2    6.31    0.67
  -4  -3   2    5.70    0.65
   4   3  -2    5.63    0.55
   4   3  -2    7.67    0.76
  -4   3   2    7.67    0.74
   3  -3  -2    0.88    0.25
  -3  -3   2    1.12    0.23
  -3  -3   2    0.98    0.27
  -3   3   2    0.86    0.25
   3   3  -2    1.45    0.25
  -3   3   2    1.16    0.12
   3   3  -2    1.03    0.29
  -2  -3   2   22.04    0.93
  -2  -3   2   21.75    0.66
   2   3  -2   21.75    0.68
  -2   3   2   19.65    0.86
   2   3  -2   20.91    0.90
   1  -3  -2   69.14    1.78
  -1  -3   2   67.06    1.78
  -1  -3   2   67.36    1.44
   1  -3  -2   68.12    1.42
  -1   3   2   66.59    1.74
   1   3  -2   66.12    1.75
   1   3  -2   67.24    1.48
   0  -3  -2    1.32    0.22
   0  -3   2    2.00    0.26
   0   3   2    1.56    0.26
   0   3  -2    1.34    0.23
   0   3   2    1.18    0.19
   0   3   2    1.20    0.21
   0   3  -2    1.53    0.24
  -1  -3  -2   86.64    2.06
   1  -3   2   85.08    1.99
  -1   3  -2   87.01    2.13
   1   3   2   88.96    2.12
  -1   3  -2   88.29    1.98
   1   3   2   85.14    1.95
   1   3   2   89.00    2.13
   2  -3   2  155.84    3.45
  -2  -3  -2  150.03    3.33
  -2   3  -2  154.51    3.43
   2   3   2  150.01    3.41
  -2   3  -2  149.15    3.17
   3  -3   2    5.47    0.53
  -3  -3  -2    5.66    0.55
  -3   3  -2    5.65    0.54
   3   3   2    5.38    0.55
   4  -3   2   12.87    0.77
  -4  -3  -2   13.41    0.82
   4   3   2   14.28    0.84
  -4   3  -2   12.90    0.77
   5  -3   2    6.10    0.85
  -5  -3  -2    6.48    0.48
  -5  -3  -2    5.76    0.73
   5  -3   2    5.36    0.65
  -5   3  -2    4.96    0.61
   5   3   2    4.58    0.63
   6  -3   2   25.27    1.26
   6  -3   2   25.33    1.48
  -6   3  -2   25.34    1.25
   6   3   2   20.77    1.26
   7  -3   2   -0.21    0.32
   7  -3   2    0.33    0.29
  -7   3  -2    0.34    0.28
   7   3   2   -0.23    0.27
   8  -3   2    2.43    0.75
   8   3   2    2.73    0.67
   9  -3   2    9.12    1.36
   9   3   2    6.47    1.03
  -9  -4   2    6.31    1.05
   9  -4  -2    6.01    1.13
  -9   4   2    6.53    1.00
  -8  -4   2    4.43    0.85
   8  -4  -2    5.90    1.05
  -8   4   2    5.45    0.88
  -7  -4   2    3.59    0.71
  -7  -4   2    3.50    0.59
   7  -4  -2    3.90    0.72
   7   4  -2    3.92    0.64
  -7   4   2    3.92    0.70
   6  -4  -2   10.09    1.04
  -6  -4   2   10.94    1.10
   6   4  -2    9.98    1.05
   6   4  -2   12.39    0.86
  -6   4   2   13.18    0.98
  -5  -4   2    4.86    0.72
   5  -4  -2    4.10    0.63
  -5   4   2    4.07    0.62
   5   4  -2    3.52    0.52
   5   4  -2    2.95    0.57
  -4  -4   2   -0.19    0.16
  -4  -4   2   -0.20    0.17
   4  -4  -2    0.00    0.16
  -4   4   2    0.31    0.20
   4   4  -2    0.08    0.17
   4   4  -2    0.04    0.20
   3  -4  -2    1.35    0.33
  -3  -4   2    1.35    0.34
  -3  -4   2    1.75    0.27
   3   4  -2    1.75    0.37
  -3   4   2    1.98    0.38
   3   4  -2    1.76    0.27
  -2  -4   2   77.15    1.79
   2  -4  -2   79.07    2.21
  -2  -4   2   78.68    2.23
  -2   4   2   79.71    2.19
   2   4  -2   80.90    2.23
   2   4  -2   79.76    1.86
  -1  -4   2    0.94    0.24
   1  -4  -2    0.40    0.19
   1  -4  -2    1.02    0.15
  -1   4   2    0.68    0.14
  -1   4   2    0.32    0.17
   1   4  -2    0.75    0.22
   0  -4  -2   43.53    1.32
   0  -4   2   44.87    1.32
   0   4  -2   42.06    1.26
   0   4  -2   42.72    1.36
   0   4   2   42.99    1.20
   0   4   2   41.78    1.29
   1  -4   2    9.35    0.49
  -1  -4  -2    9.49    0.55
   1   4   2   11.86    0.57
  -1   4  -2   10.31    0.51
  -1   4  -2    9.23    0.59
   1   4   2    9.42    0.57
   1   4   2   11.05    0.60
  -2  -4  -2    2.18    0.34
   2  -4   2    1.55    0.31
  -2   4  -2    2.08    0.27
  -2   4  -2    2.45    0.39
   2   4   2    1.34    0.31
   2   4   2    1.67    0.31
   3  -4   2    5.83    0.62
  -3  -4  -2    6.38    0.62
  -3   4  -2    6.57    0.66
  -3   4  -2    6.41    0.41
   3   4   2    6.39    0.62
   4  -4   2    4.12    0.56
  -4  -4  -2    3.99    0.54
   4   4   2    4.18    0.56
  -4   4  -2    3.54    0.51
  -5  -4  -2   -0.20    0.23
   5  -4   2    0.12    0.18
  -5   4  -2   -0.21    0.17
   5   4   2    0.50    0.27
  -6  -4  -2    0.19    0.31
   6  -4   2    0.95    0.47
   6  -4   2   -0.08    0.22
  -6   4  -2    0.13    0.23
   6   4   2    0.12    0.27
   7  -4   2    9.23    1.22
   7  -4   2    9.45    1.03
   7   4   2   10.67    1.16
  -7   4  -2    9.80    1.04
   8  -4   2    0.05    0.45
   8   4   2    0.51    0.39
  -9  -4  -2    0.50    0.53
   9  -4   2    0.46    0.55
   9   4   2    0.75    0.51
   9  -5  -2   -0.55    0.49
  -9  -5   2    0.13    0.42
   8  -5  -2    1.85    0.60
  -8  -5   2    2.41    0.66
   8  -5  -2    1.21    0.63
  -8   5   2    1.43    0.53
   7  -5  -2    3.34    0.70
  -7  -5   2    3.75    0.78
  -7   5   2    2.07    0.56
   6  -5  -2   33.44    1.70
  -6  -5   2   34.21    1.76
   6   5  -2   30.98    1.41
   6   5  -2   33.01    1.75
  -6   5   2   37.50    1.74
   5  -5  -2   -0.08    0.21
  -5  -5   2    0.23    0.26
  -5  -5   2    0.06    0.28
  -5   5   2    0.22    0.22
   5   5  -2    0.06    0.25
   5   5  -2    0.47    0.25
  -4  -5   2    0.46    0.24
  -4  -5   2    0.70    0.32
   4  -5  -2    0.55    0.29
   4   5  -2    0.55    0.23
  -4   5   2    0.80    0.31
   4   5  -2    1.10    0.36
  -3  -5   2   19.78    1.08
  -3  -5   2   17.75    0.75
  -3   5   2   19.42    1.03
   3   5  -2   20.31    1.08
   3   5  -2   19.24    0.80
   2  -5  -2   87.24    2.46
  -2  -5   2   84.01    1.99
  -2  -5   2   83.94    2.44
   2   5  -2   83.90    2.04
  -2   5   2   86.54    2.43
   1  -5  -2  169.71    3.57
  -1  -5   2  170.76    4.00
   1  -5  -2  175.22    4.02
  -1   5   2  174.50    3.99
  -1   5   2  170.05    3.52
   1   5  -2  169.54    3.93
   0  -5  -2   63.28    1.70
   0  -5  -2   62.68    1.84
   0  -5   2   63.52    1.79
   0   5  -2   62.72    1.88
   0   5   2   62.99    1.67
   0   5   2   60.45    1.79
   0   5  -2   65.12    1.77
   1  -5   2   11.29    0.58
  -1  -5  -2    9.83    0.60
  -1   5  -2   10.05    0.55
   1   5   2   10.28    0.63
  -1   5  -2   10.26    0.69
   1   5   2   11.73    0.67
   1   5   2   10.92    0.61
   2  -5   2   18.48    0.96
  -2  -5  -2   19.79    0.89
  -2   5  -2   17.35    0.94
   2   5   2   19.02    0.89
   2   5   2   20.86    1.00
  -2   5  -2   18.46    0.72
   3  -5   2   15.50    0.91
  -3  -5  -2   15.33    0.84
  -3   5  -2   14.77    0.64
   3   5   2   14.13    0.81
  -3   5  -2   15.37    0.91
   3   5   2   14.11    0.91
   4  -5   2   30.09    1.38
  -4  -5  -2   31.61    1.31
  -4   5  -2   27.99    1.34
  -4   5  -2   30.73    1.01
   4   5   2   30.29    1.32
  -5  -5  -2   13.57    0.94
   5  -5   2   11.90    0.89
  -5   5  -2   10.30    0.98
   5   5   2   12.33    0.90
   6  -5   2    3.83    0.66
  -6  -5  -2    3.39    0.64
   6  -5   2    5.35    0.90
  -6   5  -2    3.53    0.61
   6   5   2    3.27    0.62
   7  -5   2    0.51    0.49
   7  -5   2    0.39    0.32
  -7   5  -2    0.14    0.29
   7   5   2    0.42    0.37
   8  -5   2   -0.67    0.39
   8  -5   2    0.84    0.44
   8   5   2    0.47    0.42
  -8  -6   2    3.19    0.77
   8  -6  -2    3.02    0.76
  -8   6   2    3.67    0.77
   7  -6  -2    3.06    0.71
  -7  -6   2    3.69    0.76
  -7   6   2    5.48    0.88
   6  -6  -2    0.59    0.38
  -6  -6   2    0.41    0.37
   6   6  -2    0.31    0.31
  -6   6   2    0.74    0.39
  -5  -6   2    5.35    0.63
  -5  -6   2    5.07    0.79
   5  -6  -2    6.77    0.88
   5   6  -2    5.95    0.87
   5   6  -2    6.56    0.69
  -5   6   2    6.52    0.85
   4  -6  -2    0.48    0.30
  -4  -6   2    0.34    0.30
  -4  -6   2    0.33    0.24
   4   6  -2    0.23    0.20
  -4   6   2    0.19    0.25
   4   6  -2    0.36    0.29
   3  -6  -2    2.01    0.44
  -3  -6   2    3.22    0.40
  -3  -6   2    2.44    0.49
   3   6  -2    3.69    0.62
   3   6  -2    4.26    0.45
  -3   6   2    3.31    0.54
  -2  -6   2   32.14    1.05
   2  -6  -2   31.01    0.84
   2  -6  -2   30.04    1.36
  -2  -6   2   30.89    1.35
  -2   6   2   32.29    1.38
  -2   6   2   31.93    0.84
   2   6  -2   30.92    1.07
   2   6  -2   33.97    1.40
  -1  -6   2    6.19    0.64
   1  -6  -2    6.59    0.43
   1  -6  -2    6.51    0.67
  -1   6   2    7.20    0.43
   1   6  -2    5.97    0.63
  -1   6   2    6.68    0.70
   0  -6  -2   16.49    0.88
   0  -6  -2   14.18    0.73
   0  -6   2   16.49    0.83
   0   6   2   14.45    0.73
   0   6  -2   15.59    0.89
   0   6   2   15.27    0.84
   0   6  -2   16.03    0.80
  -1  -6  -2    3.21    0.46
   1  -6   2    2.80    0.47
   1  -6   2    3.41    0.41
  -1  -6  -2    2.39    0.40
   1   6   2    2.92    0.43
  -1   6  -2    3.37    0.41
   1   6   2    2.42    0.39
  -1   6  -2    3.58    0.52
   1   6   2    3.29    0.45
  -2  -6  -2    6.26    0.63
   2  -6   2    5.83    0.70
   2   6   2    5.70    0.66
   2   6   2    5.35    0.59
  -2   6  -2    6.73    0.73
  -2   6  -2    6.24    0.45
   3  -6   2    1.20    0.35
  -3  -6  -2    1.57    0.36
   3   6   2    1.93    0.39
  -3   6  -2    1.67    0.40
   3   6   2    0.95    0.34
  -3   6  -2    1.62    0.27
  -4  -6  -2   25.90    1.22
   4  -6   2   24.24    1.29
   4   6   2   23.94    1.20
  -4   6  -2   26.64    1.36
  -5  -6  -2   20.08    1.14
   5  -6   2   19.09    1.20
   5   6   2   20.76    1.19
  -5   6  -2   21.14    1.26
   6  -6   2    0.23    0.30
  -6  -6  -2    0.41    0.35
  -6   6  -2   -0.01    0.27
   6   6   2    0.57    0.35
   7  -6   2    2.24    0.61
  -7  -6  -2    1.18    0.53
   7  -6   2    2.33    0.71
  -7   6  -2    2.03    0.55
   7   6   2    1.87    0.52
  -8  -6  -2    1.96    0.70
   8  -6   2    0.88    0.48
   8  -6   2    1.43    0.70
  -8   6  -2    1.18    0.50
  -8  -7   2    2.43    0.75
   8  -7  -2    2.39    0.69
  -8   7   2    2.43    0.71
   7  -7  -2    0.22    0.32
  -7  -7   2    0.15    0.38
  -7   7   2   -0.18    0.29
   6  -7  -2    1.40    0.51
  -6  -7   2    1.45    0.48
  -6   7   2    3.16    0.68
   6   7  -2    1.95    0.61
  -5  -7   2    1.91    0.54
   5  -7  -2    2.91    0.64
   5   7  -2    3.13    0.67
  -5   7   2    1.94    0.53
  -4  -7   2   -0.02    0.27
  -4  -7   2   -0.15    0.20
   4  -7  -2    0.21    0.25
  -4   7   2    0.32    0.29
   4   7  -2    0.09    0.27
   4   7  -2   -0.09    0.17
   3  -7  -2    2.23    0.51
  -3  -7   2    2.72    0.55
  -3  -7   2    3.14    0.42
   3   7  -2    3.13    0.60
   3   7  -2    2.46    0.38
  -3   7   2    2.98    0.56
   2  -7  -2    1.74    0.44
  -2  -7   2    2.06    0.43
  -2  -7   2    2.68    0.38
  -2   7   2    2.40    0.26
   2   7  -2    1.39    0.39
  -2   7   2    2.71    0.51
   1  -7  -2   -0.06    0.12
   1  -7  -2    0.28    0.23
  -1  -7   2    0.00    0.17
  -1   7   2    0.00    0.13
   1   7  -2    0.02    0.17
  -1   7   2   -0.12    0.15
   0  -7  -2   27.17    1.26
   0  -7   2   26.03    1.14
   0  -7  -2   26.63    1.08
   0   7   2   25.80    1.22
   0   7  -2   26.42    1.27
   0   7  -2   26.20    1.13
   0   7   2   27.00    1.08
   1  -7   2    0.91    0.33
   1  -7   2    1.06    0.27
  -1  -7  -2    1.30    0.35
  -1  -7  -2    0.92    0.31
  -1   7  -2    1.26    0.29
   1   7   2    0.85    0.28
  -1   7  -2    1.71    0.43
   1   7   2    0.77    0.28
  -2  -7  -2   15.04    0.96
   2  -7   2   13.28    0.68
  -2  -7  -2   10.74    0.74
   2   7   2   12.84    0.89
   2   7   2   13.35    0.84
  -2   7  -2   12.19    0.66
  -2   7  -2   11.98    0.89
  -3  -7  -2    1.32    0.35
   3  -7   2    1.90    0.45
   3   7   2    2.08    0.49
   3   7   2    1.29    0.37
  -3   7  -2    1.39    0.42
  -4  -7  -2    7.61    0.81
   4  -7   2    7.17    0.86
  -4   7  -2    7.41    0.89
   4   7   2    5.75    0.73
  -5  -7  -2    0.62    0.35
   5  -7   2    1.20    0.42
   5   7   2    0.53    0.34
  -5   7  -2    0.18    0.32
  -6  -7  -2   15.52    1.31
   6  -7   2   15.40    1.44
  -6  -7  -2   11.29    1.32
   6   7   2   14.75    1.32
  -6   7  -2   14.78    1.39
   7  -7   2    1.08    0.63
   7  -7   2    1.66    0.58
  -7  -7  -2    0.10    0.29
  -7   7  -2    2.46    0.65
   8  -7   2    6.53    1.19
  -8  -7  -2    7.97    1.26
   8  -7   2    9.84    1.27
  -8   7  -2    5.53    0.99
   7  -8  -2    0.52    0.43
  -7  -8   2    0.14    0.32
  -7   8   2    0.41    0.45
  -6  -8   2    1.90    0.61
   6  -8  -2    1.83    0.57
   6   8  -2    1.50    0.54
  -6   8   2    0.88    0.44
   5  -8  -2   12.14    1.27
  -5  -8   2   14.57    1.44
  -5   8   2   17.94    1.57
   5   8  -2   15.00    1.46
  -4  -8   2   10.35    1.14
  -4   8   2    8.06    0.98
   4   8  -2    9.76    1.11
   3  -8  -2    1.37    0.44
  -3  -8   2    1.00    0.41
  -3   8   2    2.12    0.50
   3   8  -2    1.42    0.48
   2  -8  -2   51.12    2.05
  -2  -8   2   49.29    1.56
  -2  -8   2   51.53    1.99
   2   8  -2   48.90    1.94
  -2   8   2   47.93    1.98
   1  -8  -2   65.52    2.30
   1  -8  -2   64.19    1.83
  -1  -8   2   63.84    2.16
  -1   8   2   62.42    1.80
   1   8  -2   64.51    2.16
  -1   8   2   64.35    2.26
   0  -8  -2   36.11    1.38
   0  -8  -2   37.33    1.62
   0  -8   2   37.31    1.47
   0   8   2   36.37    1.38
   0   8  -2   38.17    1.66
   0   8   2   36.07    1.57
   0   8  -2   35.87    1.45
  -1  -8  -2   13.40    0.92
   1  -8   2   12.29    1.14
   1  -8   2   12.27    0.75
  -1  -8  -2   11.98    0.85
  -1   8  -2   13.35    1.17
   1   8   2   12.46    0.84
  -1   8  -2   12.84    0.76
   1   8   2   11.92    0.87
   2  -8   2    2.74    0.40
   2  -8   2    2.09    0.50
  -2  -8  -2    2.33    0.51
  -2  -8  -2    1.79    0.39
  -2   8  -2    2.23    0.51
   2   8   2    2.58    0.49
  -2   8  -2    2.25    0.37
   2   8   2    2.16    0.49
   3  -8   2    2.01    0.50
  -3  -8  -2    1.58    0.50
  -3  -8  -2    2.30    0.47
  -3   8  -2    1.24    0.44
   3   8   2    2.31    0.54
   3   8   2    1.32    0.39
   4  -8   2    1.71    0.49
  -4  -8  -2    1.77    0.54
  -4  -8  -2    2.24    0.47
   4   8   2    1.68    0.45
  -4   8  -2    1.59    0.48
  -5  -8  -2   19.09    1.17
  -5  -8  -2   19.68    1.43
   5  -8   2   18.22    1.31
   5   8   2   24.06    1.34
  -5   8  -2   16.95    1.29
   6  -8   2    1.24    0.52
  -6  -8  -2    1.88    0.64
  -6   8  -2    2.03    0.61
  -7  -8  -2    1.77    0.67
   7  -8   2    0.68    0.65
   7  -8   2    2.40    0.69
  -7   8  -2    2.95    0.75
   7  -9  -2    2.10    0.64
  -7  -9   2    1.24    0.62
  -7   9   2    1.46    0.62
  -6  -9   2    6.89    1.12
   6  -9  -2    8.07    1.14
  -6   9   2    7.71    1.15
   6   9  -2    7.03    1.12
  -5  -9   2    0.02    0.34
   5  -9  -2    0.47    0.40
   5   9  -2    0.43    0.41
  -5   9   2    0.07    0.31
  -4  -9   2    3.31    0.71
   4  -9  -2    5.13    0.83
  -4   9   2    3.36    0.72
   4   9  -2    3.41    0.74
   3  -9  -2    0.75    0.38
  -3  -9   2    1.08    0.46
  -3   9   2    0.74    0.41
   3   9  -2    0.30    0.31
  -2  -9   2   13.27    1.01
   2  -9  -2   12.52    1.25
  -2   9   2   11.88    1.18
   2   9  -2   13.57    1.02
  -1  -9   2   17.25    1.07
   1  -9  -2   19.44    1.23
   1   9  -2   16.80    1.08
  -1   9   2   19.67    1.23
   0  -9   2   56.46    1.96
   0  -9  -2   55.30    1.87
   0  -9   2   55.20    2.21
   0  -9  -2   50.37    2.07
   0   9   2   54.13    1.84
   0   9   2   54.32    2.10
   0   9  -2   54.50    2.18
   0   9  -2   54.42    1.93
  -1  -9  -2   10.03    0.94
   1  -9   2    9.65    0.73
  -1  -9  -2   10.40    0.97
  -1  -9  -2   11.09    1.07
   1  -9   2    9.04    1.03
  -1   9  -2   11.76    0.79
   1   9   2    8.45    0.92
   1   9   2   11.76    0.87
  -1   9  -2    8.49    1.00
  -2  -9  -2    8.83    0.86
   2  -9   2   10.39    1.10
  -2  -9  -2    7.85    0.89
  -2  -9  -2   10.92    1.08
   2   9   2    9.26    0.97
  -2   9  -2    9.92    1.09
   3  -9   2    0.41    0.31
  -3  -9  -2    0.49    0.30
  -3  -9  -2    0.58    0.36
   3   9   2    0.81    0.37
  -3   9  -2    0.49    0.35
  -4  -9  -2    2.81    0.66
   4  -9   2    1.20    0.46
  -4  -9  -2    2.99    0.57
   4   9   2    2.94    0.61
  -4   9  -2    3.03    0.66
   5  -9   2    0.26    0.36
  -5  -9  -2    0.49    0.46
  -5   9  -2    0.06    0.34
  -6  -9  -2    2.70    0.78
   6  -9   2    2.17    0.62
  -6   9  -2    2.92    0.72
  -7  -9  -2    2.46    0.79
   7  -9   2    1.47    0.59
  -7   9  -2    1.36    0.58
  -6 -10   2    0.46    0.51
   6 -10  -2    0.29    0.40
  -6  10   2    0.80    0.50
   6  10  -2    1.15    0.61
   5 -10  -2    5.50    0.95
  -5 -10   2    5.35    0.94
  -5  10   2    7.01    1.08
   5  10  -2    5.84    1.05
  -4 -10   2    1.20    0.51
   4 -10  -2    0.45    0.39
  -4  10   2    1.79    0.57
   4  10  -2    0.82    0.45
  -3 -10   2    0.01    0.35
   3 -10  -2    0.17    0.31
  -3  10   2    0.07    0.31
   3  10  -2    0.03    0.27
   2 -10  -2    9.03    1.10
  -2 -10   2   11.89    1.18
   2  10  -2   10.49    1.12
  -2  10   2   11.57    1.21
   1 -10  -2    0.93    0.40
  -1 -10   2    0.97    0.42
   1  10  -2    1.17    0.45
  -1  10   2    1.62    0.50
   0 -10   2   18.75    1.32
   0 -10  -2   19.98    1.30
   0 -10   2   19.06    1.14
   0  10  -2   19.44    1.15
   0  10   2   17.61    1.21
  -1 -10  -2   21.87    1.26
  -1 -10  -2   23.62    1.28
  -1 -10  -2   23.50    1.40
   1 -10   2   22.85    1.48
  -1  10  -2   22.86    1.45
   1  10   2   22.36    1.26
  -2 -10  -2    0.88    0.35
   2 -10   2    0.43    0.32
  -2 -10  -2    0.03    0.26
  -2 -10  -2    0.46    0.34
  -2  10  -2    0.68    0.38
  -3 -10  -2   13.95    1.00
  -3 -10  -2   15.11    1.08
  -3 -10  -2   14.82    1.44
  -3  10  -2   11.86    1.31
  -4 -10  -2    8.42    1.14
   4 -10   2    7.40    1.06
  -4  10  -2    8.78    1.17
   5 -10   2   11.60    1.39
  -5 -10  -2    9.03    1.27
  -5  10  -2    9.67    1.26
  -6 -10  -2    0.10    0.44
   6 -10   2    0.18    0.39
  -6  10  -2    0.04    0.39
   5 -11  -2   -0.01    0.27
  -5 -11   2    0.18    0.45
  -5  11   2    0.04    0.40
   5  11  -2    0.59    0.51
   4 -11  -2    0.17    0.39
  -4 -11   2    0.57    0.45
  -4  11   2   -0.09    0.35
   4  11  -2   -0.51    0.28
   3 -11  -2    8.86    1.17
  -3 -11   2    8.99    1.16
  -3  11   2    6.44    1.00
   3  11  -2    9.54    1.17
  -2 -11   2    2.03    0.55
   2 -11  -2    1.94    0.62
  -2  11   2    1.15    0.51
   2  11  -2    1.73    0.55
  -1 -11   2    0.06    0.30
   1 -11  -2    0.10    0.32
  -1 -11   2    0.40    0.37
  -1  11   2    0.04    0.32
   1  11  -2    0.12    0.34
   0 -11   2   -0.09    0.25
   0 -11  -2    0.17    0.32
   0  11   2    0.44    0.36
  -1 -11  -2    4.17    0.76
  -1 -11  -2    3.76    0.67
   1 -11   2    2.01    0.61
  -1  11  -2    4.54    0.83
  -2 -11  -2    0.22    0.30
   2 -11   2    0.40    0.36
  -2 -11  -2    0.20    0.34
  -2  11  -2    0.24    0.37
  -3 -11  -2    1.28    0.54
  -3 -11  -2    1.16    0.49
   3 -11   2    1.79    0.56
  -3  11  -2    2.85    0.74
   4 -11   2    0.65    0.45
  -4 -11  -2    0.19    0.41
  -4  11  -2    1.13    0.52
   5 -11   2    3.43    0.80
  -5 -11  -2    4.46    0.95
  -5  11  -2    2.51    0.73
   4 -12  -2    2.79    0.79
  -4 -12   2    1.52    0.62
  -4  12   2    1.87    0.65
   4  12  -2    1.67    0.63
  -3 -12   2    7.65    1.13
   3 -12  -2    6.66    1.09
   3  12  -2    7.08    1.08
  -3  12   2    7.11    1.11
   2 -12  -2    3.03    0.74
  -2 -12   2    2.19    0.66
  -2 -12   2    3.73    0.82
  -2  12   2    6.70    1.08
   2  12  -2    4.32    0.81
   1 -12  -2    7.75    1.12
  -1 -12   2    9.97    1.28
  -1  12   2   10.23    1.26
   0 -12  -2    7.78    1.12
   0 -12   2    6.32    1.07
   0  12   2    7.07    1.02
  -1 -12  -2    2.56    0.67
   1 -12   2    2.27    0.66
  -1  12  -2    1.72    0.62
  -2 -12  -2    0.92    0.47
   2 -12   2    0.19    0.40
  -2  12  -2    0.70    0.49
  -3 -12  -2    2.72    0.72
   3 -12   2    4.68    0.94
  -3  12  -2    2.28    0.71
  -4 -12  -2   11.93    1.47
   4 -12   2   11.89    1.49
  -4  12  -2    9.88    1.37
   2 -13  -2    0.07    0.38
  -2 -13   2   -0.32    0.32
  -2  13   2    0.04    0.41
  -1 -13   2    0.33    0.44
   1 -13  -2    0.43    0.47
  -1  13   2    0.51    0.45
   0 -13   2    5.09    0.99
   0 -13  -2    5.45    0.97
   1 -13   2    3.70    0.85
  -1 -13  -2    3.69    0.84
   2 -13   2    1.36    0.60
  -2 -13  -2    1.83    0.64
  -2  13  -2    1.08    0.59
   9   0  -3    0.05    0.41
  -8   0   3   -0.10    0.25
   8   0  -3    0.19    0.41
   7   0  -3    0.22    0.34
  -7   0   3   -0.22    0.20
  -7   0   3    0.30    0.28
   6   0  -3    0.04    0.27
  -6   0   3   -0.08    0.19
  -6   0   3   -0.19    0.17
  -5   0   3   -0.03    0.17
  -5   0   3   -0.07    0.14
   5   0  -3    0.11    0.24
   5   0  -3   -0.19    0.15
  -4   0   3   -0.08    0.13
  -4   0   3    0.13    0.16
   4   0  -3   -0.21    0.13
   3   0  -3   -0.14    0.10
  -3   0   3   -0.06    0.12
  -3   0   3    0.08    0.14
   2   0  -3   -0.04    0.12
  -2   0   3   -0.08    0.12
  -2   0   3   -0.07    0.13
  -1   0   3   -0.09    0.07
   1   0  -3    0.04    0.09
   0   0   3   -0.47    0.10
   0   0  -3   -0.40    0.10
   1   0   3   -0.39    0.13
  -1   0  -3   -0.38    0.12
  -2   0  -3   -0.16    0.07
  -2   0  -3   -0.09    0.15
   2   0   3   -0.10    0.06
   2   0   3   -0.17    0.14
  -3   0  -3   -0.04    0.08
  -3   0  -3   -0.12    0.18
   3   0   3   -0.16    0.07
   3   0   3    0.02    0.18
   4   0   3    0.09    0.21
  -4   0  -3   -0.08    0.11
  -5   0  -3   -0.19    0.12
   5   0   3    0.17    0.26
   6   0   3    0.13    0.31
  -6   0  -3   -0.14    0.15
   7   0   3    0.20    0.32
   8   0   3    0.01    0.37
   9   0   3    0.37    0.45
   9  -1  -3   17.41    1.72
   9   1  -3   18.78    1.42
  -8  -1   3    3.47    0.66
   8  -1  -3    4.74    0.89
  -8  -1   3    3.87    0.67
  -8   1   3    4.44    0.72
   8   1  -3    4.15    0.78
  -7  -1   3    7.42    0.84
   7  -1  -3    7.43    0.97
  -7  -1   3    8.39    0.91
   7   1  -3    8.98    1.01
  -7   1   3    8.05    0.90
  -7   1   3    7.62    0.79
   6  -1  -3    4.55    0.72
  -6  -1   3    4.21    0.60
  -6  -1   3    4.12    0.58
  -6   1   3    5.35    0.72
  -6   1   3    4.69    0.56
   6   1  -3    5.20    0.73
  -5  -1   3    5.13    0.61
  -5  -1   3    6.66    0.70
  -5   1   3    5.40    0.64
   5   1  -3    7.22    0.74
   5   1  -3    6.83    0.71
  -5   1   3    7.05    0.61
  -4  -1   3   18.41    0.88
  -4  -1   3   18.39    0.88
   4  -1  -3   17.18    0.74
  -4   1   3   17.14    0.74
  -4   1   3   17.17    0.90
   4   1  -3   17.10    0.84
   4   1  -3   17.66    0.87
  -3  -1   3  100.96    2.49
   3  -1  -3   96.00    2.21
   3  -1  -3   99.30    2.52
   3   1  -3  101.15    2.45
   3   1  -3   97.16    2.36
  -3   1   3  100.76    2.27
  -3   1   3  102.14    2.53
  -2  -1   3  993.93   18.66
   2  -1  -3  963.95   18.48
  -2   1   3  994.84   18.61
  -2   1   3  939.47   18.31
   2   1  -3 1000.00   18.39
   1  -1  -3  241.55    4.41
  -1  -1   3  196.43    4.62
   1  -1  -3  231.34    4.63
   1   1  -3  243.11    4.62
  -1   1   3  239.16    4.59
   0  -1  -3  386.77    7.48
   0  -1   3  401.59    7.67
   0  -1   3  401.70    7.70
   0   1   3  399.10    7.41
   0   1   3  401.75    7.65
   0   1  -3  402.62    7.58
   0   1  -3  381.07    7.51
  -1  -1  -3   70.10    1.67
   1  -1   3   73.38    1.70
  -1   1  -3   70.55    1.57
  -1   1  -3   70.51    1.64
   2  -1   3   25.91    0.96
  -2  -1  -3   26.05    0.59
  -2  -1  -3   24.68    0.90
  -2  -1  -3   25.04    0.59
   2  -1   3   25.35    0.78
   2   1   3   26.31    0.95
  -2   1  -3   27.27    0.79
  -3  -1  -3    0.05    0.18
   3  -1   3    0.10    0.19
  -3  -1  -3    0.10    0.09
   3  -1   3    0.10    0.12
   3   1   3   -0.02    0.16
  -3   1  -3   -0.08    0.10
   4  -1   3   40.19    1.27
   4  -1   3   43.58    1.61
  -4  -1  -3   39.26    1.13
  -4  -1  -3   40.79    1.51
  -4   1  -3   40.66    1.26
   4   1   3   40.89    1.53
   5  -1   3    6.59    0.81
  -5  -1  -3    6.33    0.45
   5  -1   3    6.52    0.60
   5   1   3    6.21    0.77
  -5   1  -3    6.44    0.59
   6  -1   3    9.93    1.06
   6   1   3   11.31    1.09
  -6   1  -3   11.91    0.76
   7  -1   3   11.07    1.21
   7   1   3   11.87    1.22
   8  -1   3    0.50    0.44
   8   1   3    0.38    0.38
   9  -1   3   22.48    1.69
   9   1   3   24.52    1.70
  -9  -2   3    0.77    0.47
   9  -2  -3    0.88    0.59
  -9   2   3    0.53    0.40
   9   2  -3    1.13    0.50
  -8  -2   3    1.51    0.50
  -8  -2   3    1.15    0.43
   8  -2  -3    0.89    0.52
   8   2  -3    1.03    0.47
  -8   2   3    1.14    0.42
  -7  -2   3    0.51    0.31
   7  -2  -3   -0.02    0.37
  -7  -2   3    0.51    0.36
   7   2  -3    0.22    0.29
  -7   2   3    1.13    0.39
  -6  -2   3    1.41    0.41
  -6  -2   3    1.03    0.32
  -6   2   3    1.49    0.32
   6   2  -3    0.81    0.36
  -6   2   3    1.04    0.36
   6   2  -3    1.29    0.42
  -5  -2   3   -0.09    0.14
  -5  -2   3   -0.20    0.17
   5  -2  -3    0.12    0.18
   5   2  -3   -0.06    0.20
  -5   2   3    0.39    0.24
  -5   2   3    0.09    0.16
   5   2  -3   -0.22    0.17
  -4  -2   3   50.64    1.74
   4  -2  -3   55.73    1.80
   4   2  -3   50.61    1.56
   4   2  -3   52.07    1.74
  -4   2   3   52.37    1.39
  -4   2   3   53.82    1.77
  -3  -2   3    3.58    0.45
   3  -2  -3    3.39    0.45
   3   2  -3    3.20    0.34
  -3   2   3    2.28    0.38
   3   2  -3    3.32    0.43
  -3   2   3    2.71    0.24
   2  -2  -3    2.67    0.34
  -2  -2   3    5.30    0.50
   2  -2  -3    4.20    0.19
   2   2  -3    4.58    0.26
  -2   2   3    4.04    0.18
  -2   2   3    4.98    0.47
   2   2  -3    4.83    0.47
  -1  -2   3    0.78    0.19
   1  -2  -3    0.86    0.19
  -1   2   3    1.14    0.20
   1   2  -3    1.63    0.25
   0  -2  -3    1.09    0.17
   0  -2   3    0.85    0.18
   0   2   3    0.62    0.18
   0   2   3    0.92    0.16
   0   2  -3    1.20    0.20
  -1  -2  -3   29.99    0.76
  -1  -2  -3   30.65    0.96
  -1   2  -3   30.49    0.91
   1   2   3   30.97    0.99
   1   2   3   30.30    0.75
  -1   2  -3   30.94    0.93
  -2  -2  -3   30.81    1.04
   2  -2   3   29.58    1.09
   2  -2   3   29.50    0.97
  -2   2  -3   30.99    0.98
   2   2   3   30.31    1.06
   3  -2   3    2.19    0.32
  -3  -2  -3    1.67    0.33
   3  -2   3    1.98    0.39
   3   2   3    2.22    0.39
  -3   2  -3    1.58    0.27
   4  -2   3   95.08    2.79
   4  -2   3  101.63    2.54
  -4  -2  -3   95.98    2.66
  -4  -2  -3  100.81    2.23
  -4   2  -3   96.24    2.48
   4   2   3   99.93    2.76
  -5  -2  -3    1.58    0.27
  -5  -2  -3    1.30    0.40
   5  -2   3    0.42    0.36
   5  -2   3    0.84    0.27
  -5   2  -3    1.23    0.31
   5   2   3    0.47    0.31
   6  -2   3    1.68    0.54
   6  -2   3    2.42    0.46
   6   2   3    2.20    0.53
  -6   2  -3    1.77    0.40
   7  -2   3   13.54    1.35
   7   2   3   10.79    1.16
   8  -2   3    5.43    0.94
   8   2   3    4.94    0.89
   9  -2   3    0.44    0.51
   9   2   3   -0.18    0.34
   9  -3  -3    2.90    0.85
  -9  -3   3    4.38    0.87
  -9   3   3    3.50    0.73
  -8  -3   3    0.94    0.45
   8  -3  -3    0.69    0.51
   8   3  -3    0.84    0.42
  -8   3   3    0.53    0.43
  -7  -3   3   13.21    0.97
  -7  -3   3   12.38    1.21
   7   3  -3   13.96    0.98
  -7   3   3   12.01    1.14
  -6  -3   3    0.02    0.26
  -6  -3   3   -0.21    0.17
   6  -3  -3    0.17    0.24
   6   3  -3    0.21    0.26
   6   3  -3    0.08    0.23
  -6   3   3    0.17    0.24
   5  -3  -3    0.30    0.25
  -5  -3   3    0.31    0.26
  -5   3   3    0.05    0.19
  -5   3   3    0.10    0.15
   5   3  -3   -0.10    0.18
   5   3  -3    0.38    0.24
  -4  -3   3   25.08    1.20
   4  -3  -3   23.77    1.15
   4   3  -3   24.09    1.16
  -4   3   3   23.75    0.71
   4   3  -3   24.15    0.95
  -4   3   3   25.22    1.16
  -3  -3   3    1.93    0.37
   3  -3  -3    2.34    0.39
   3   3  -3    2.40    0.41
  -3   3   3    2.14    0.37
   3   3  -3    2.44    0.29
  -2  -3   3    7.67    0.55
  -2  -3   3    7.73    0.34
   2  -3  -3    7.97    0.55
  -2   3   3    8.50    0.55
   2   3  -3   10.97    0.63
   2   3  -3    7.55    0.34
   1  -3  -3    2.18    0.30
  -1  -3   3    2.85    0.18
  -1  -3   3    3.61    0.40
   1   3  -3    2.68    0.34
  -1   3   3    3.64    0.38
   0  -3   3   73.29    1.85
   0  -3  -3   74.49    1.79
   0   3  -3   70.59    1.80
   0   3   3   74.48    1.78
   0   3   3   74.15    1.89
  -1  -3  -3    0.86    0.20
   1  -3   3    0.68    0.17
  -1  -3  -3    0.83    0.17
  -1   3  -3    0.40    0.16
  -1   3  -3    0.87    0.19
   1   3   3    0.50    0.19
   1   3   3    0.65    0.15
   2  -3   3   82.04    2.12
  -2  -3  -3   82.75    2.11
  -2   3  -3   81.17    1.96
  -2   3  -3   82.14    2.11
   2   3   3   80.73    2.15
   3  -3   3    2.48    0.37
  -3  -3  -3    2.68    0.41
  -3   3  -3    2.61    0.39
   3   3   3    2.51    0.41
   4  -3   3    5.18    0.58
   4  -3   3    4.35    0.63
  -4  -3  -3    4.63    0.60
  -4   3  -3    4.76    0.55
   4   3   3    4.04    0.57
   5  -3   3    3.68    0.53
  -5  -3  -3    4.20    0.43
   5  -3   3    3.47    0.63
  -5  -3  -3    2.97    0.57
  -5   3  -3    3.94    0.54
   5   3   3    4.71    0.67
  -6  -3  -3   10.68    1.08
   6  -3   3   11.23    1.17
   6  -3   3   11.39    0.84
  -6   3  -3   11.17    0.83
   6   3   3   11.11    1.09
   7  -3   3   10.57    1.24
   7  -3   3   10.70    1.03
   7   3   3   10.96    1.16
  -7   3  -3   11.17    1.02
   8  -3   3    1.59    0.65
   8   3   3    3.12    0.71
   9  -3   3    2.30    0.79
   9   3   3    2.78    0.75
  -9  -4   3   -0.02    0.43
   9  -4  -3    0.05    0.60
  -9   4   3    0.24    0.44
  -8  -4   3    6.35    0.97
   8  -4  -3    7.33    1.17
  -8   4   3    5.30    0.86
   7  -4  -3    3.19    0.66
  -7  -4   3    4.17    0.65
  -7  -4   3    3.54    0.71
   7   4  -3    2.97    0.57
   7   4  -3    2.97    0.65
  -7   4   3    2.66    0.61
  -6  -4   3   17.17    1.21
   6  -4  -3   18.63    1.22
   6   4  -3   19.21    1.25
   6   4  -3   18.57    1.02
  -6   4   3   16.43    1.14
  -5  -4   3    0.90    0.36
   5  -4  -3    0.75    0.32
  -5   4   3    0.11    0.21
   5   4  -3    1.21    0.39
   5   4  -3    0.66    0.27
  -4  -4   3   36.24    1.52
   4  -4  -3   34.66    1.48
   4   4  -3   33.54    1.16
  -4   4   3   33.74    1.45
   4   4  -3   33.35    1.47
  -3  -4   3   10.24    0.51
  -3  -4   3   11.92    0.80
   3   4  -3   11.18    0.53
  -3   4   3   12.22    0.77
   3   4  -3   11.43    0.76
  -2  -4   3    8.85    0.39
   2  -4  -3    8.88    0.63
  -2  -4   3    8.54    0.62
  -2   4   3    8.43    0.60
   2   4  -3    9.60    0.41
   2   4  -3    8.75    0.62
  -1  -4   3    1.88    0.32
   1  -4  -3    1.33    0.28
   1   4  -3    1.77    0.32
  -1   4   3    2.37    0.35
   0  -4   3   88.31    2.23
   0  -4  -3   89.76    2.21
   0   4  -3   89.70    2.29
   0   4   3   88.79    2.19
   0   4   3   86.66    2.28
   0   4  -3   86.79    2.19
  -1  -4  -3  108.65    2.60
  -1  -4  -3  109.17    2.51
   1  -4   3  106.02    2.53
   1   4   3  107.98    2.46
  -1   4  -3  108.37    2.50
   1   4   3  105.12    2.66
  -1   4  -3  105.71    2.66
  -2  -4  -3   93.57    2.40
   2  -4   3   94.55    2.49
  -2   4  -3   93.47    2.23
   2   4   3   92.89    2.46
  -2   4  -3   96.20    2.49
   3  -4   3    4.49    0.54
  -3  -4  -3    4.21    0.53
   3   4   3    4.57    0.55
  -3   4  -3    4.35    0.42
  -3   4  -3    3.81    0.51
  -4  -4  -3   10.76    0.78
   4  -4   3   10.46    0.74
   4   4   3   10.57    0.77
  -4   4  -3   10.40    0.74
   5  -4   3    0.26    0.22
   5  -4   3    0.09    0.34
  -5  -4  -3    0.34    0.32
   5   4   3    0.90    0.35
  -5   4  -3    0.83    0.31
   6  -4   3    4.33    0.67
  -6  -4  -3    4.57    0.73
   6  -4   3    5.17    0.86
   6   4   3    4.22    0.70
  -6   4  -3    4.50    0.66
   7  -4   3    5.07    0.93
   7  -4   3    8.37    0.98
   7   4   3    8.97    1.05
  -7   4  -3    8.96    0.98
   8  -4   3   44.97    2.40
   8   4   3   49.92    2.30
   9  -4   3   10.67    1.51
   9   4   3    9.23    1.25
  -8  -5   3    0.23    0.39
   8  -5  -3    0.71    0.47
  -8   5   3    0.25    0.37
  -7  -5   3    0.58    0.42
   7  -5  -3   -0.10    0.28
   7   5  -3    0.45    0.38
  -7   5   3    0.09    0.29
   6  -5  -3    4.72    0.75
  -6  -5   3    5.72    0.87
   6   5  -3    6.39    0.92
   6   5  -3    7.06    0.76
  -6   5   3    6.50    0.87
  -5  -5   3    0.69    0.35
   5  -5  -3    0.45    0.30
   5   5  -3    0.63    0.34
   5   5  -3    0.90    0.28
  -5   5   3    0.48    0.30
  -4  -5   3   -0.01    0.19
  -4  -5   3    0.26    0.24
   4  -5  -3   -0.13    0.13
   4   5  -3    0.32    0.27
   4   5  -3   -0.01    0.14
  -4   5   3   -0.05    0.19
  -3  -5   3    0.00    0.13
  -3  -5   3    0.06    0.20
   3  -5  -3   -0.07    0.14
   3   5  -3    0.40    0.24
   3   5  -3    0.11    0.14
  -3   5   3    0.02    0.14
  -2  -5   3   45.61    1.20
   2  -5  -3   46.44    1.66
  -2  -5   3   45.68    1.64
  -2   5   3   47.44    1.63
   2   5  -3   46.25    1.23
   2   5  -3   46.33    1.63
   1  -5  -3    0.84    0.18
  -1  -5   3    0.57    0.23
   1  -5  -3    0.74    0.25
  -1   5   3    0.95    0.27
   1   5  -3    0.86    0.26
   0  -5   3   19.76    0.89
   0  -5  -3   19.66    0.89
   0   5   3   20.76    0.90
   0   5  -3   21.05    0.90
   0   5  -3   20.41    0.96
   1  -5   3  109.16    2.62
  -1  -5  -3  107.98    2.69
  -1  -5  -3  107.54    2.65
   1   5   3  106.22    2.60
   1   5   3  105.95    2.76
  -1   5  -3  107.28    2.57
  -1   5  -3  106.88    2.82
  -2  -5  -3    0.83    0.27
   2  -5   3    1.34    0.33
  -2   5  -3    1.32    0.26
   2   5   3    1.77    0.36
  -2   5  -3    1.19    0.32
   3  -5   3    1.73    0.38
  -3  -5  -3    0.93    0.29
   3   5   3    0.98    0.30
  -3   5  -3    0.41    0.26
  -3   5  -3    1.24    0.25
  -4  -5  -3    0.20    0.26
   4  -5   3    0.70    0.28
  -4   5  -3    1.23    0.36
  -4   5  -3    0.59    0.22
   4   5   3    0.23    0.25
  -5  -5  -3    1.32    0.40
   5  -5   3    1.00    0.35
   5   5   3    1.16    0.40
  -5   5  -3    1.27    0.37
   6  -5   3    5.49    0.91
   6  -5   3    5.88    0.79
  -6  -5  -3    5.50    0.82
   6   5   3    6.00    0.81
  -6   5  -3    4.70    0.71
  -7  -5  -3   16.14    1.45
   7  -5   3   15.31    1.57
   7  -5   3   15.32    1.15
   7   5   3   11.93    1.24
  -7   5  -3   14.89    1.32
   8  -5   3    0.16    0.48
   8   5   3    0.25    0.40
   8  -6  -3    5.40    0.96
  -8  -6   3    4.68    0.91
  -8   6   3    5.12    0.91
   7  -6  -3    1.36    0.51
  -7  -6   3    2.35    0.63
  -7   6   3    2.20    0.62
   7   6  -3    1.33    0.54
   6  -6  -3   15.95    1.22
  -6  -6   3   16.65    1.27
   6   6  -3   17.85    1.31
  -6   6   3   16.42    1.22
   5  -6  -3    5.63    0.83
  -5  -6   3    2.29    0.52
   5   6  -3    4.71    0.76
  -5   6   3    6.08    0.84
   4  -6  -3    6.59    0.83
  -4  -6   3    7.10    0.59
  -4  -6   3    6.30    0.82
   4   6  -3    7.22    0.87
   4   6  -3    6.66    0.59
  -4   6   3    6.01    0.77
   3  -6  -3    3.30    0.56
  -3  -6   3    3.89    0.40
  -3  -6   3    3.94    0.60
  -3   6   3    3.08    0.52
   3   6  -3    4.26    0.43
   3   6  -3    3.47    0.57
  -2  -6   3   32.78    1.01
   2  -6  -3   33.33    0.83
   2  -6  -3   33.56    1.43
  -2  -6   3   33.18    1.43
   2   6  -3   30.45    1.37
  -2   6   3   33.32    1.41
   1  -6  -3    2.42    0.42
  -1  -6   3    3.03    0.47
   1  -6  -3    3.47    0.35
   1   6  -3    3.58    0.51
  -1   6   3    2.22    0.42
   0  -6   3   28.62    1.17
   0  -6  -3   28.75    1.21
   0  -6  -3   30.36    1.11
   0   6   3   29.34    1.20
   0   6  -3   30.76    1.18
   0   6  -3   30.01    1.29
  -1  -6  -3   25.81    1.10
   1  -6   3   27.66    1.07
  -1  -6  -3   24.52    1.09
  -1   6  -3   26.57    1.23
  -1   6  -3   28.01    1.05
   1   6   3   27.40    1.10
   1   6   3   23.57    1.11
   2  -6   3   37.60    1.55
  -2  -6  -3   38.47    1.43
  -2   6  -3   38.33    1.56
   2   6   3   38.84    1.47
  -2   6  -3   38.02    1.25
  -3  -6  -3    4.58    0.60
   3  -6   3    4.40    0.64
   3   6   3    2.80    0.48
  -3   6  -3    4.44    0.46
  -3   6  -3    4.06    0.59
  -4  -6  -3   15.90    0.99
   4  -6   3   15.19    1.01
   4   6   3   16.74    1.01
  -4   6  -3   15.43    1.03
   5  -6   3   22.49    1.30
  -5  -6  -3   22.41    1.24
  -5   6  -3   21.00    1.29
   5   6   3   21.69    1.24
   6  -6   3   19.14    1.71
  -6  -6  -3   18.53    1.23
   6  -6   3   16.28    1.18
  -6   6  -3   17.11    1.20
   6   6   3   19.38    1.25
   7  -6   3    9.30    1.13
   7  -6   3   10.98    1.40
  -7  -6  -3   12.04    1.24
   7   6   3    9.55    1.13
  -7   6  -3   14.13    1.34
   8  -6   3    6.63    1.18
   8   6   3    8.51    1.17
  -8  -7   3    2.85    0.75
   8  -7  -3    3.82    0.87
  -8   7   3    2.50    0.72
  -7  -7   3    4.24    0.87
   7  -7  -3    3.73    0.79
   7   7  -3    3.01    0.75
  -7   7   3    4.91    0.92
  -6  -7   3    0.02    0.20
   6  -7  -3    0.33    0.32
  -6   7   3   -0.09    0.25
   6   7  -3   -0.26    0.27
  -5  -7   3    1.07    0.46
   5  -7  -3    1.19    0.45
  -5   7   3    1.70    0.50
   5   7  -3    0.90    0.42
   4  -7  -3    0.07    0.17
  -4  -7   3    0.01    0.30
   4   7  -3   -0.20    0.22
  -4   7   3    0.19    0.27
   3  -7  -3   68.20    2.43
  -3  -7   3   65.15    1.78
  -3  -7   3   70.33    2.43
  -3   7   3   68.49    2.38
   3   7  -3   67.33    1.85
   3   7  -3   65.15    2.37
  -2  -7   3    6.18    0.46
  -2  -7   3    6.58    0.78
   2  -7  -3    6.92    0.77
  -2   7   3    7.44    0.82
   2   7  -3    8.03    0.84
   1  -7  -3    3.70    0.55
   1  -7  -3    3.48    0.39
  -1  -7   3    4.76    0.62
   1   7  -3    4.61    0.61
  -1   7   3    4.14    0.60
   0  -7   3    0.76    0.27
   0  -7  -3    0.93    0.26
   0  -7  -3    1.14    0.34
   0   7  -3    1.02    0.33
   0   7   3    0.86    0.30
   0   7  -3    1.39    0.33
  -1  -7  -3   25.40    1.17
   1  -7   3   25.14    1.29
   1  -7   3   27.91    1.13
  -1  -7  -3   23.91    1.15
  -1  -7  -3   26.68    1.19
   1   7   3   24.51    1.15
  -1   7  -3   27.14    1.32
  -1   7  -3   26.72    1.10
   1   7   3   27.04    1.23
  -2  -7  -3    9.34    0.82
   2  -7   3    9.29    0.94
  -2  -7  -3    8.83    0.82
  -2   7  -3    8.96    0.90
  -2   7  -3    9.69    0.62
   2   7   3    6.64    0.73
  -3  -7  -3   10.45    0.91
   3  -7   3   10.16    1.01
  -3   7  -3    9.39    0.98
   3   7   3   10.63    0.80
  -3   7  -3   10.80    0.63
   4  -7   3   -0.15    0.17
  -4  -7  -3    0.29    0.26
  -4   7  -3   -0.15    0.22
   4   7   3    0.03    0.22
   5  -7   3    5.51    0.80
  -5  -7  -3    6.51    0.81
  -5   7  -3    5.38    0.81
   5   7   3    7.07    0.87
  -6  -7  -3    3.05    0.63
   6  -7   3    2.98    0.66
  -6   7  -3    4.12    0.78
   6   7   3    3.48    0.67
   7  -7   3    0.03    0.33
  -7  -7  -3    0.11    0.43
   7  -7   3    0.86    0.57
  -7   7  -3    0.43    0.41
   7   7   3    0.43    0.42
   8  -7   3   -0.01    0.51
   8  -7   3    0.38    0.40
  -8  -7  -3    0.27    0.45
   7  -8  -3    5.45    0.96
   7   8  -3    4.56    0.96
  -7   8   3    5.01    0.96
   6  -8  -3    6.91    1.05
  -6  -8   3    3.46    0.76
   6   8  -3    5.58    0.97
  -6   8   3    4.44    0.84
  -5  -8   3    4.41    0.82
   5  -8  -3    3.34    0.69
   5   8  -3    4.14    0.80
  -5   8   3    4.46    0.79
   4  -8  -3    1.76    0.51
  -4  -8   3    1.56    0.51
  -4   8   3    1.29    0.46
   4   8  -3    2.08    0.57
  -3  -8   3    6.69    0.90
   3  -8  -3    6.17    0.87
   3   8  -3    4.88    0.76
  -3   8   3    4.43    0.72
  -2  -8   3   10.39    0.62
   2  -8  -3    8.53    0.96
  -2  -8   3   10.33    1.02
  -2   8   3    9.30    1.01
   2   8  -3   10.56    1.01
   1  -8  -3   37.98    1.68
   1  -8  -3   39.63    1.31
  -1  -8   3   38.86    1.62
   1   8  -3   38.77    1.62
  -1   8   3   40.26    1.71
   0  -8  -3   29.42    1.22
   0  -8  -3   27.63    1.36
   0  -8   3   28.94    1.31
   0   8  -3   28.55    1.44
   0   8  -3   28.47    1.29
   0   8   3   31.66    1.43
   1  -8   3    0.34    0.30
  -1  -8  -3    0.37    0.26
   1  -8   3    0.12    0.19
  -1  -8  -3    0.13    0.22
  -1  -8  -3    0.44    0.27
   1   8   3    0.07    0.22
  -1   8  -3   -0.06    0.22
  -1   8  -3    0.22    0.21
  -2  -8  -3   15.55    1.05
   2  -8   3   15.77    0.84
  -2  -8  -3   18.30    1.03
  -2  -8  -3   14.69    0.94
   2  -8   3   13.00    1.23
  -2   8  -3   17.60    0.88
  -2   8  -3   15.83    1.11
   2   8   3   17.14    1.04
   3  -8   3   10.11    1.08
  -3  -8  -3    7.94    0.83
  -3  -8  -3    7.67    0.94
  -3   8  -3   10.04    1.08
   3   8   3    9.23    0.93
  -4  -8  -3    1.01    0.39
   4  -8   3    0.56    0.35
  -4  -8  -3    0.98    0.44
  -4   8  -3    0.68    0.39
   4   8   3    0.54    0.36
   5  -8   3    4.36    0.80
  -5  -8  -3    4.94    0.74
  -5  -8  -3    3.39    0.74
  -5   8  -3    4.72    0.80
   5   8   3    3.97    0.70
  -6  -8  -3   16.79    1.69
   6  -8   3   15.06    1.48
  -6  -8  -3   16.05    1.18
   6   8   3   17.48    1.26
  -6   8  -3   14.67    1.44
  -7  -8  -3    0.16    0.45
   7  -8   3    0.80    0.46
   7  -8   3    0.65    0.58
  -7   8  -3    1.52    0.58
  -7  -9   3   21.10    1.95
   7  -9  -3   20.00    1.88
  -7   9   3   24.51    1.76
   7   9  -3   23.77    2.13
  -6  -9   3    0.75    0.49
   6  -9  -3   -0.21    0.30
  -6   9   3    0.38    0.42
   6   9  -3   -0.07    0.39
   5  -9  -3    1.65    0.55
  -5  -9   3    2.39    0.65
   5   9  -3    2.05    0.64
  -5   9   3    3.02    0.71
  -4  -9   3    3.96    0.76
   4  -9  -3    2.83    0.65
   4   9  -3    3.77    0.76
  -4   9   3    2.80    0.64
   3  -9  -3   18.63    1.31
  -3  -9   3   19.19    1.30
   3   9  -3   17.83    1.27
  -3   9   3   19.54    1.33
  -2  -9   3   15.58    1.11
   2  -9  -3   14.44    1.10
   2   9  -3   12.96    1.18
  -2   9   3   16.05    1.38
   1  -9  -3    7.47    0.92
  -1  -9   3    7.68    0.87
   1   9  -3    4.87    0.71
  -1   9   3    5.88    0.80
   0  -9  -3   -0.17    0.19
   0  -9  -3    0.10    0.25
   0  -9   3   -0.23    0.22
   0  -9   3   -0.24    0.21
   0   9   3   -0.09    0.23
   0   9  -3    0.22    0.24
   1  -9   3   24.77    1.45
  -1  -9  -3   22.28    1.23
   1  -9   3   24.37    1.18
  -1  -9  -3   24.99    1.34
  -1  -9  -3   25.82    1.30
  -1   9  -3   25.39    1.20
  -1   9  -3   23.36    1.41
   1   9   3   25.84    1.35
  -2  -9  -3    0.03    0.23
  -2  -9  -3   -0.32    0.18
   2  -9   3    0.03    0.20
  -2  -9  -3   -0.27    0.16
  -2   9  -3    0.33    0.29
   2   9   3    0.25    0.29
   3  -9   3    1.15    0.43
  -3  -9  -3    1.45    0.49
  -3  -9  -3    1.87    0.47
  -3  -9  -3    2.07    0.49
   3   9   3    2.16    0.51
  -3   9  -3    1.75    0.52
  -4  -9  -3    1.03    0.49
   4  -9   3    0.48    0.35
  -4  -9  -3    0.59    0.38
   4   9   3    0.28    0.33
  -4   9  -3    1.17    0.47
  -5  -9  -3    0.37    0.41
   5  -9   3    1.16    0.47
   5   9   3    0.62    0.41
  -5   9  -3    0.84    0.44
  -6  -9  -3    0.50    0.48
   6  -9   3   -0.02    0.33
  -6   9  -3    0.28    0.39
  -6 -10   3    0.00    0.36
   6 -10  -3   -0.36    0.32
  -6  10   3   -0.39    0.27
   6  10  -3    1.75    0.68
   5 -10  -3    0.20    0.26
  -5 -10   3    0.79    0.56
  -5  10   3   -0.14    0.33
   5  10  -3    1.07    0.53
   4 -10  -3   11.21    1.32
  -4 -10   3   10.84    1.28
  -4  10   3   12.53    1.38
   4  10  -3    9.39    1.16
  -3 -10   3    2.96    0.71
   3 -10  -3    4.20    0.80
   3  10  -3    2.69    0.67
  -3  10   3    2.92    0.68
   2 -10  -3    0.62    0.38
  -2 -10   3    0.02    0.31
   2  10  -3    0.49    0.38
  -2  10   3    0.22    0.33
  -1 -10   3    5.00    0.76
   1 -10  -3    4.02    0.75
   1  10  -3    4.96    0.73
  -1  10   3    4.04    0.75
   0 -10   3   -0.09    0.24
   0 -10  -3    0.03    0.26
   0 -10   3    0.11    0.26
   0  10  -3    0.40    0.31
   0  10   3   -0.47    0.18
   1 -10   3    1.71    0.54
  -1 -10  -3    1.55    0.44
  -1 -10  -3    1.49    0.44
  -1 -10  -3    1.19    0.42
  -1  10  -3    1.54    0.52
   1  10   3    1.04    0.41
  -2 -10  -3    2.99    0.62
  -2 -10  -3    3.50    0.62
   2 -10   3    3.37    0.72
  -2 -10  -3    2.84    0.61
  -2  10  -3    2.51    0.61
   3 -10   3    3.13    0.70
  -3 -10  -3    3.95    0.78
  -3 -10  -3    2.58    0.56
  -3 -10  -3    3.24    0.61
  -3  10  -3    2.89    0.69
   3  10   3    2.53    0.60
  -4 -10  -3    0.06    0.38
   4 -10   3    0.25    0.36
  -4  10  -3   -0.13    0.31
  -5 -10  -3    0.92    0.53
   5 -10   3    2.16    0.67
  -5  10  -3    1.51    0.57
   6 -10   3    1.44    0.62
  -6 -10  -3    0.99    0.63
  -6  10  -3    0.79    0.52
  -5 -11   3    9.38    1.30
   5 -11  -3    6.54    1.09
   5  11  -3    7.71    1.21
  -5  11   3    8.09    1.20
  -4 -11   3    1.77    0.67
   4 -11  -3    0.53    0.43
  -4  11   3    0.98    0.52
   4  11  -3    1.10    0.54
   3 -11  -3    0.05    0.39
  -3 -11   3    0.72    0.47
  -3  11   3    0.40    0.38
   3  11  -3    0.73    0.46
   2 -11  -3    1.07    0.48
  -2 -11   3    0.48    0.39
  -2  11   3    0.76    0.45
   2  11  -3    0.88    0.42
  -1 -11   3   29.77    1.77
   1 -11  -3   33.96    1.85
  -1 -11   3   34.57    1.71
  -1  11   3   29.88    1.73
   1  11  -3   31.43    1.66
   0 -11  -3    0.10    0.33
   0 -11   3    0.28    0.36
   0  11   3    0.30    0.33
  -1 -11  -3   21.23    1.38
   1 -11   3   19.27    1.44
  -1 -11  -3   18.48    1.23
  -1  11  -3   17.22    1.59
  -2 -11  -3    0.80    0.42
  -2 -11  -3    0.34    0.33
   2 -11   3    0.85    0.45
  -2 -11  -3    0.95    0.41
  -2  11  -3    0.12    0.33
   3 -11   3    2.21    0.62
  -3 -11  -3    2.31    0.64
  -3  11  -3    1.52    0.58
  -4 -11  -3    0.28    0.45
   4 -11   3    0.06    0.35
  -4  11  -3   -0.24    0.29
  -5 -11  -3    1.65    0.70
   5 -11   3    1.76    0.65
  -5  11  -3    1.92    0.68
  -4 -12   3    0.09    0.42
   4 -12  -3    0.30    0.44
  -4  12   3    0.21    0.46
   4  12  -3    0.82    0.55
   3 -12  -3    5.99    1.06
  -3 -12   3    5.38    0.96
  -3  12   3    3.85    0.88
   3  12  -3    5.45    0.97
  -2 -12   3    0.29    0.40
   2 -12  -3    0.14    0.36
  -2 -12   3    0.34    0.41
  -2  12   3   -0.10    0.32
   2  12  -3   -0.09    0.32
  -1 -12   3    1.72    0.63
   1 -12  -3    2.06    0.65
  -1  12   3    2.16    0.64
   0 -12  -3    1.29    0.51
   0 -12   3    0.11    0.36
   0  12   3    1.25    0.51
   1 -12   3    0.42    0.45
  -1 -12  -3    0.12    0.33
  -1 -12  -3    0.74    0.41
   2 -12   3   -0.31    0.30
  -2 -12  -3    0.09    0.37
  -2  12  -3    0.10    0.36
  -3 -12  -3   -0.40    0.35
   3 -12   3   -0.04    0.31
  -3  12  -3    0.02    0.36
   4 -12   3    0.67    0.46
  -4 -12  -3    1.29    0.58
  -4  12  -3    1.05    0.55
   2 -13  -3    2.50    0.76
  -2 -13   3    2.30    0.74
  -2  13   3    1.95    0.66
  -1 -13   3    5.65    1.08
   1 -13  -3    4.96    0.98
  -1  13   3    2.59    0.75
   0 -13  -3   -0.23    0.35
   0 -13   3    0.66    0.50
   0  13   3   -0.08    0.38
   1 -13   3    0.31    0.44
  -1 -13  -3    0.15    0.37
   2 -13   3    0.16    0.41
  -2  13  -3   -0.02    0.45
   9   0  -4    6.84    1.09
  -8   0   4    8.68    0.98
   8   0  -4    9.65    1.16
  -7   0   4    2.83    0.53
   7   0  -4    3.28    0.65
  -7   0   4    3.18    0.59
  -6   0   4   19.79    1.05
   6   0  -4   20.19    1.19
  -6   0   4   18.87    1.11
  -5   0   4   65.66    1.98
  -5   0   4   62.26    2.07
   5   0  -4   64.51    1.95
  -4   0   4   33.16    1.31
  -4   0   4   35.55    1.22
   4   0  -4   34.14    1.19
  -3   0   4    4.26    0.47
   3   0  -4    4.79    0.44
  -3   0   4    4.99    0.45
  -2   0   4  408.03    7.93
   2   0  -4  398.80    7.80
   1   0  -4   95.52    2.10
  -1   0   4   96.16    2.13
   0   0   4    4.11    0.27
   0   0  -4    3.94    0.25
  -1   0  -4   11.05    0.52
   1   0   4   11.25    0.52
   2   0   4  356.23    7.26
  -2   0  -4  355.96    6.67
   2   0   4  360.15    6.74
   3   0   4  455.42    8.77
  -3   0  -4  458.15    9.15
  -3   0  -4  464.23    8.69
   3   0   4  465.46    9.41
   4   0   4  111.79    3.05
  -4   0  -4  109.66    2.46
  -5   0  -4    0.33    0.16
   5   0   4    0.38    0.32
   6   0   4   11.03    1.14
   7   0   4   13.53    1.33
   8   0   4    1.28    0.52
   9   0   4   27.92    1.87
   9  -1  -4    1.15    0.63
   9   1  -4    1.48    0.56
  -9   1   4    1.25    0.48
  -8  -1   4    0.56    0.36
  -8  -1   4    0.44    0.33
   8  -1  -4    0.53    0.48
  -8   1   4    0.33    0.32
   8   1  -4    0.70    0.43
  -7  -1   4    0.33    0.29
  -7  -1   4    0.59    0.30
   7  -1  -4    0.40    0.41
   7   1  -4    0.39    0.35
  -7   1   4    0.73    0.34
  -7   1   4    0.15    0.25
  -6  -1   4    0.22    0.25
  -6  -1   4    0.75    0.31
  -6   1   4    1.12    0.36
   6   1  -4    1.00    0.34
   6   1  -4    0.16    0.30
  -6   1   4    0.81    0.30
  -5  -1   4    1.15    0.33
  -5  -1   4    1.95    0.40
   5  -1  -4    2.23    0.37
  -5   1   4    2.27    0.46
   5   1  -4    1.93    0.43
   5   1  -4    1.54    0.37
  -5   1   4    1.47    0.32
  -4  -1   4    5.24    0.57
  -4  -1   4    4.54    0.53
   4  -1  -4    5.59    0.48
   4   1  -4    5.77    0.58
  -4   1   4    6.83    0.67
   4   1  -4    5.62    0.59
  -4   1   4    6.77    0.47
   3  -1  -4  141.35    3.06
  -3  -1   4  145.70    3.35
  -3   1   4  148.52    3.42
  -3   1   4  144.95    3.12
   3   1  -4  141.63    3.29
  -2  -1   4  132.98    2.96
   2  -1  -4  127.48    3.00
   2  -1  -4  131.05    2.70
  -2   1   4  128.50    2.73
   2   1  -4  132.48    2.92
  -2   1   4  129.14    2.96
   1  -1  -4   22.62    0.65
   1  -1  -4   22.36    0.77
  -1  -1   4   22.07    0.77
  -1   1   4   21.74    0.75
   1   1  -4   22.12    0.76
   0  -1   4   10.06    0.49
   0  -1  -4   10.70    0.46
   0  -1  -4    9.86    0.40
   0  -1   4    9.96    0.38
   0   1   4   10.90    0.40
   0   1   4    9.33    0.46
   0   1  -4    9.77    0.37
   0   1  -4   10.47    0.48
   1  -1   4    2.08    0.28
  -1   1  -4    1.99    0.26
   1   1   4    1.98    0.27
   1   1   4    2.12    0.11
   1   1   4    2.10    0.11
  -2  -1  -4   29.20    1.02
   2  -1   4   27.77    1.03
   2  -1   4   29.11    0.84
  -2   1  -4   29.21    0.84
  -2   1  -4   28.55    1.03
   2   1   4   28.65    1.04
  -3  -1  -4   22.65    0.59
   3  -1   4   22.01    0.76
  -3  -1  -4   20.67    0.95
   3  -1   4   22.13    1.01
  -3   1  -4   22.18    0.77
   3   1   4   20.35    0.97
   4  -1   4    3.11    0.52
   4  -1   4    3.75    0.40
  -4  -1  -4    3.96    0.29
  -4  -1  -4    3.71    0.55
  -4   1  -4    3.06    0.36
   4   1   4    3.09    0.50
   5  -1   4   11.95    0.68
   5  -1   4   13.17    0.96
  -5  -1  -4   14.04    0.61
  -5   1  -4   12.48    0.68
   5   1   4   11.57    0.89
   6  -1   4   -0.17    0.27
   6   1   4    0.16    0.29
  -6   1  -4    0.22    0.21
   7  -1   4    0.48    0.41
   7   1   4    0.37    0.38
   8  -1   4    5.61    1.00
   8   1   4    3.40    0.74
   9  -1   4    1.03    0.58
   9   1   4    1.13    0.56
  -9  -2   4    1.70    0.57
   9  -2  -4    0.65    0.57
  -9   2   4    0.71    0.42
  -8  -2   4   15.86    1.15
  -8  -2   4   17.70    1.27
   8  -2  -4   15.63    1.55
  -8   2   4   15.95    1.19
   8   2  -4   16.29    1.18
   7  -2  -4   -0.08    0.35
  -7  -2   4    0.02    0.28
  -7  -2   4    0.25    0.26
   7   2  -4    1.60    0.47
  -7   2   4   -0.21    0.20
  -6  -2   4    0.21    0.27
  -6  -2   4    0.06    0.20
  -6   2   4   -0.02    0.22
   6   2  -4    0.16    0.27
  -6   2   4    0.06    0.18
   6   2  -4    0.34    0.30
  -5  -2   4   13.86    0.86
   5  -2  -4   12.59    0.89
  -5  -2   4   12.79    0.89
  -5   2   4   14.35    0.93
   5   2  -4   13.47    0.80
  -5   2   4   13.38    0.67
   5   2  -4   14.17    0.90
   4  -2  -4    5.04    0.41
   4  -2  -4    3.79    0.52
  -4  -2   4    4.26    0.54
   4   2  -4    4.34    0.55
  -4   2   4    6.21    0.68
   4   2  -4    4.83    0.50
  -4   2   4    4.06    0.37
   3  -2  -4    6.47    0.63
  -3  -2   4    9.71    0.62
   3  -2  -4    8.13    0.37
   3   2  -4    8.01    0.45
   3   2  -4    7.65    0.56
  -3   2   4    8.41    0.37
  -3   2   4    8.71    0.61
   2  -2  -4   52.75    1.58
  -2  -2   4   55.54    1.60
   2  -2  -4   53.54    1.18
   2   2  -4   51.69    1.55
   2   2  -4   56.18    1.21
   1  -2  -4   16.45    0.67
   1   2  -4   16.51    0.69
  -1   2   4   15.57    0.65
   0  -2   4  267.87    5.52
   0  -2   4  277.88    5.23
   0  -2  -4  263.05    5.31
   0   2   4  265.82    5.25
   0   2  -4  277.75    5.46
   1  -2   4   15.97    0.64
  -1  -2  -4   16.07    0.47
  -1  -2  -4   15.69    0.68
  -1   2  -4   16.07    0.64
   1   2   4   15.58    0.46
   1   2   4   15.45    0.69
  -1   2  -4   15.08    0.65
   2  -2   4  185.13    3.88
  -2  -2  -4  183.97    3.98
   2  -2   4  180.51    4.05
   2   2   4  182.96    4.09
  -2   2  -4  183.97    3.85
  -3  -2  -4    0.25    0.08
  -3  -2  -4    0.12    0.19
   3  -2   4    0.02    0.11
   3  -2   4   -0.07    0.18
  -3   2  -4   -0.14    0.10
   3   2   4    0.45    0.22
  -4  -2  -4   84.69    2.43
  -4  -2  -4   81.49    1.83
   4  -2   4   81.36    2.51
   4  -2   4   80.04    2.17
  -4   2  -4   84.66    2.18
   4   2   4   81.99    2.47
  -5  -2  -4   22.74    1.23
   5  -2   4   21.78    1.26
   5  -2   4   21.60    1.00
   5   2   4   22.13    1.23
  -5   2  -4   21.70    0.99
   6  -2   4   20.99    1.36
   6  -2   4   22.28    1.09
   6   2   4   21.64    1.30
  -6   2  -4   22.33    1.09
   7  -2   4   54.28    2.39
   7   2   4   53.70    2.29
   8  -2   4   10.08    1.30
   8   2   4    9.03    1.16
   9  -2   4    9.51    1.36
   9   2   4   10.04    1.31
   9  -3  -4    1.03    0.58
  -9  -3   4    0.82    0.47
  -9   3   4    1.06    0.50
   8  -3  -4    1.27    0.66
  -8  -3   4    1.43    0.51
  -8  -3   4    1.02    0.41
  -8   3   4    1.77    0.55
  -7  -3   4   36.26    1.76
  -7  -3   4   35.40    1.64
   7   3  -4   33.83    1.73
  -7   3   4   30.77    1.64
   7   3  -4   31.64    1.49
   6  -3  -4   14.51    1.06
  -6  -3   4   16.77    1.02
  -6  -3   4   14.43    1.05
   6   3  -4   15.35    1.06
  -6   3   4   15.33    1.06
   6   3  -4   15.20    0.92
   5  -3  -4   20.17    1.16
  -5  -3   4   22.72    1.23
   5   3  -4   22.42    1.20
  -5   3   4   22.62    1.21
  -5   3   4   22.57    0.79
   5   3  -4   21.96    1.00
   4  -3  -4   30.09    1.35
  -4  -3   4   29.73    1.32
   4   3  -4   30.49    1.33
  -4   3   4   30.54    0.82
   4   3  -4   30.45    1.05
  -4   3   4   29.98    1.32
  -3  -3   4    2.84    0.44
   3   3  -4    1.04    0.29
   3   3  -4    1.39    0.21
  -3   3   4    1.32    0.30
   2  -3  -4   21.29    0.91
  -2  -3   4   16.04    0.83
   2   3  -4   21.99    0.94
  -2   3   4   18.81    0.86
   2   3  -4   19.01    0.52
  -1  -3   4   33.08    1.16
   1  -3  -4   32.83    1.11
   1   3  -4   34.26    1.15
  -1   3   4   33.58    1.10
   0  -3  -4  222.73    4.51
   0   3   4  213.39    4.68
   0   3   4  219.79    4.46
   0   3  -4  220.60    4.59
  -1  -3  -4    8.56    0.41
  -1  -3  -4    9.14    0.54
   1   3   4    8.98    0.40
  -1   3  -4    8.91    0.51
   1   3   4    7.90    0.52
  -1   3  -4    8.23    0.51
  -2  -3  -4    1.60    0.32
   2  -3   4    1.51    0.28
  -2   3  -4    1.54    0.27
  -2   3  -4    1.57    0.28
   2   3   4    1.51    0.32
   3  -3   4    7.60    0.74
  -3  -3  -4    8.79    0.63
   3  -3   4    8.96    0.58
  -3   3  -4    7.28    0.54
   3   3   4    8.69    0.63
  -4  -3  -4   41.53    1.10
   4  -3   4   42.65    1.47
   4  -3   4   42.79    1.69
  -4  -3  -4   41.20    1.57
   4   3   4   39.89    1.59
  -4   3  -4   40.82    1.45
  -5  -3  -4    4.13    0.66
   5  -3   4    4.77    0.73
   5  -3   4    3.36    0.50
   5   3   4    2.46    0.52
  -5   3  -4    4.54    0.56
  -6  -3  -4   16.94    1.41
   6  -3   4   14.23    1.33
   6  -3   4   17.04    1.00
  -6   3  -4   14.80    0.93
   6   3   4   16.04    1.12
   7  -3   4    1.53    0.57
   7   3   4    0.65    0.42
   8  -3   4    8.13    1.19
   8   3   4    8.03    1.12
   9  -3   4    0.44    0.51
   9   3   4    0.11    0.46
  -9  -4   4    3.73    0.83
   9  -4  -4    3.73    0.95
  -9   4   4    4.03    0.84
   8  -4  -4    2.61    0.75
  -8  -4   4    3.10    0.71
  -8   4   4    2.10    0.59
  -7  -4   4    0.86    0.37
  -7  -4   4    0.76    0.41
   7  -4  -4    1.23    0.48
  -7   4   4    0.58    0.39
   7   4  -4    0.06    0.29
  -6  -4   4   -0.26    0.25
   6  -4  -4    0.05    0.26
   6   4  -4   -0.01    0.26
   6   4  -4    0.53    0.27
  -6   4   4    0.16    0.27
   5  -4  -4    0.26    0.26
  -5  -4   4    0.36    0.28
   5   4  -4    0.44    0.23
  -5   4   4    0.05    0.22
   5   4  -4   -0.04    0.23
  -4  -4   4    4.29    0.61
   4  -4  -4    6.49    0.76
  -4   4   4    5.02    0.65
   4   4  -4    4.90    0.47
   4   4  -4    5.10    0.69
  -3  -4   4   -0.06    0.13
   3  -4  -4    0.06    0.17
   3   4  -4   -0.14    0.09
   3   4  -4    0.11    0.20
  -3   4   4    0.14    0.19
   2  -4  -4    6.40    0.64
  -2  -4   4    6.02    0.62
  -2  -4   4    7.29    0.30
   2   4  -4    6.63    0.65
  -2   4   4    5.83    0.59
   2   4  -4    6.89    0.30
  -1  -4   4   35.69    1.29
   1  -4  -4   36.23    1.27
   1   4  -4   36.17    1.28
  -1   4   4   36.91    1.24
   0  -4  -4    1.26    0.25
   0  -4   4    1.28    0.27
   0   4   4    1.37    0.25
   0   4   4    1.38    0.30
   0   4  -4    0.95    0.25
  -1  -4  -4    0.26    0.17
   1  -4   4    0.07    0.14
  -1  -4  -4    0.00    0.11
  -1   4  -4    0.14    0.15
   1   4   4   -0.18    0.08
   1   4   4   -0.14    0.13
  -1   4  -4    0.15    0.15
  -2  -4  -4    5.36    0.37
  -2  -4  -4    4.87    0.52
   2  -4   4    5.65    0.59
   2   4   4    5.67    0.59
  -2   4  -4    6.32    0.61
  -2   4  -4    6.22    0.45
   3  -4   4    2.00    0.37
  -3  -4  -4    1.70    0.37
  -3   4  -4    1.83    0.31
  -3   4  -4    1.98    0.39
   3   4   4    2.01    0.40
  -4  -4  -4   10.14    0.90
   4  -4   4    9.33    0.69
   4  -4   4    9.65    0.97
   4   4   4   11.28    0.82
  -4   4  -4    9.54    0.71
  -5  -4  -4   15.33    1.02
   5  -4   4   16.00    1.36
   5  -4   4   14.46    0.93
  -5   4  -4   14.01    0.90
   5   4   4   15.45    1.03
  -6  -4  -4    1.40    0.51
   6  -4   4    0.64    0.44
   6  -4   4    1.70    0.43
  -6   4  -4    1.93    0.44
   6   4   4    1.89    0.49
   7  -4   4    1.41    0.44
   7  -4   4    1.18    0.59
   7   4   4    2.19    0.60
  -7   4  -4    2.33    0.53
   8  -4   4   -0.24    0.41
   8   4   4    0.66    0.46
  -8  -5   4    5.44    0.96
   8  -5  -4    8.10    1.13
  -8   5   4    6.23    0.99
  -7  -5   4    5.60    0.90
   7  -5  -4    6.93    0.98
  -7   5   4    5.92    0.89
   7   5  -4    8.00    1.04
   6  -5  -4    0.43    0.35
  -6  -5   4    0.49    0.37
  -6   5   4    0.46    0.33
   6   5  -4    0.15    0.30
  -5  -5   4   47.68    1.99
   5  -5  -4   46.86    1.98
  -5   5   4   44.42    1.90
   5   5  -4   41.70    1.89
   5   5  -4   47.89    1.53
   4  -5  -4    5.31    0.73
   4   5  -4    7.53    0.49
  -4   5   4    6.75    0.80
   4   5  -4    8.06    0.90
   3  -5  -4    7.94    0.80
  -3  -5   4    9.08    0.87
  -3  -5   4    7.94    0.43
  -3   5   4    9.53    0.86
   3   5  -4    8.49    0.44
   3   5  -4    8.36    0.83
  -2  -5   4    0.00    0.17
   2  -5  -4    0.00    0.16
  -2  -5   4    0.12    0.10
  -2   5   4    0.31    0.20
   2   5  -4    0.33    0.22
  -1  -5   4   41.55    1.49
   1  -5  -4   39.41    1.42
   1   5  -4   40.18    1.44
  -1   5   4   40.86    1.43
   0  -5  -4    3.22    0.43
   0  -5   4    2.87    0.41
   0   5   4    3.39    0.49
   0   5  -4    2.94    0.41
   0   5   4    3.20    0.41
   1  -5   4  158.60    3.68
  -1  -5  -4  161.73    3.62
  -1  -5  -4  162.75    3.73
  -1   5  -4  161.28    3.84
  -1   5  -4  156.15    3.61
   1   5   4  158.67    3.83
   1   5   4  157.94    3.55
  -2  -5  -4    5.96    0.52
  -2  -5  -4    5.54    0.59
   2  -5   4    5.16    0.60
   2   5   4    5.14    0.60
  -2   5  -4    5.01    0.50
  -2   5  -4    5.90    0.64
   3  -5   4   30.96    1.33
  -3  -5  -4   30.39    1.29
  -3   5  -4   29.68    1.10
   3   5   4   33.43    1.38
  -3   5  -4   33.18    1.38
  -4  -5  -4   31.22    1.42
   4  -5   4   31.00    1.38
  -4   5  -4   31.03    1.16
   4   5   4   30.66    1.42
  -4   5  -4   34.37    1.47
  -5  -5  -4   30.48    1.46
   5  -5   4   31.82    1.46
   5  -5   4   27.50    1.57
  -5   5  -4   31.02    1.20
   5   5   4   28.26    1.44
  -5   5  -4   28.46    1.41
  -6  -5  -4    0.24    0.34
   6  -5   4   -0.25    0.19
   6  -5   4   -0.05    0.32
  -6   5  -4   -0.13    0.22
   6   5   4    0.47    0.35
  -7  -5  -4   -0.06    0.36
   7  -5   4    0.49    0.51
   7  -5   4    0.17    0.30
   7   5   4    0.11    0.33
  -7   5  -4    0.39    0.34
   8  -5   4    2.53    0.76
   8   5   4    1.26    0.52
   8  -6  -4   -0.02    0.37
  -8  -6   4    0.02    0.37
  -8   6   4    0.37    0.43
   7  -6  -4    4.10    0.82
  -7  -6   4    3.54    0.76
  -7   6   4    4.22    0.81
   7   6  -4    4.39    0.85
   6  -6  -4    0.61    0.36
  -6  -6   4    0.39    0.36
   6   6  -4    0.12    0.32
   5  -6  -4   33.57    1.70
   5   6  -4   30.00    1.62
  -5   6   4   31.34    1.62
  -4  -6   4    2.91    0.58
  -4   6   4    2.87    0.55
   4   6  -4    1.86    0.50
   3  -6  -4   14.09    0.96
  -3  -6   4   13.70    0.96
  -3  -6   4   13.18    0.59
   3   6  -4   15.40    1.00
  -3   6   4   14.99    0.97
   3   6  -4   15.07    0.63
  -2  -6   4    0.18    0.23
  -2  -6   4    0.12    0.13
   2  -6  -4    0.25    0.22
   2  -6  -4    0.13    0.09
   2   6  -4    0.32    0.23
  -2   6   4   -0.22    0.15
   1  -6  -4   15.10    0.64
  -1  -6   4   12.22    0.82
   1  -6  -4   14.63    0.87
  -1   6   4   14.34    0.86
   1   6  -4   14.66    0.86
   0  -6  -4   11.24    0.74
   0  -6   4   14.33    0.81
   0   6  -4   14.01    0.79
   0   6   4   12.33    0.77
  -1  -6  -4    4.42    0.53
  -1  -6  -4    5.63    0.63
   1  -6   4    4.54    0.52
  -1   6  -4    4.61    0.53
   1   6   4    4.43    0.51
   1   6   4    5.82    0.64
  -1   6  -4    5.15    0.64
  -2  -6  -4    1.34    0.30
   2  -6   4    2.43    0.45
  -2  -6  -4    2.88    0.48
  -2   6  -4    2.01    0.35
   2   6   4    2.71    0.48
  -2   6  -4    2.49    0.48
   3  -6   4    9.67    0.91
  -3  -6  -4    9.10    0.85
  -3   6  -4   11.09    0.65
   3   6   4    9.22    0.88
  -3   6  -4    9.38    0.92
  -4  -6  -4    7.75    0.83
   4  -6   4    6.48    0.79
  -4   6  -4    7.39    0.84
   4   6   4    7.23    0.82
  -4   6  -4    8.75    0.59
   5  -6   4    7.06    0.98
   5  -6   4    6.99    0.85
  -5  -6  -4    8.46    0.95
  -5   6  -4    7.81    0.90
   5   6   4    8.15    0.95
  -6  -6  -4    5.09    0.80
   6  -6   4    5.27    0.81
   6  -6   4    4.90    0.92
   6   6   4    4.54    0.76
  -6   6  -4    5.61    0.83
  -7  -6  -4    1.63    0.61
   7  -6   4    1.80    0.53
   7  -6   4    1.54    0.64
  -7   6  -4    1.37    0.49
   7   6   4    1.24    0.50
   8  -6   4    0.28    0.47
   8   6   4    0.08    0.41
   8  -7  -4    9.65    1.32
  -8  -7   4   12.25    1.47
  -8   7   4    8.52    1.20
  -7  -7   4    4.64    0.90
   7  -7  -4    4.10    0.86
   7   7  -4    4.66    0.91
  -7   7   4    3.50    0.77
   6  -7  -4    6.52    0.98
  -6  -7   4    2.67    0.62
   6   7  -4    6.54    0.97
  -6   7   4    7.68    1.03
   5  -7  -4   15.81    1.43
  -5  -7   4   17.23    1.25
  -5   7   4   16.16    1.19
   5   7  -4   12.20    1.25
   4  -7  -4   14.86    1.11
  -4  -7   4   15.50    1.13
   4   7  -4   14.39    1.30
  -4   7   4   16.69    1.15
  -3  -7   4   45.29    1.93
   3  -7  -4   47.14    1.94
  -3   7   4   45.40    1.88
   3   7  -4   44.58    1.88
  -2  -7   4   15.73    0.67
  -2  -7   4   16.43    1.02
   2  -7  -4   17.52    1.08
  -2   7   4   15.92    1.01
   2   7  -4   15.50    1.00
  -1  -7   4   31.64    1.39
   1  -7  -4   31.99    1.42
   1  -7  -4   28.93    1.03
   1   7  -4   30.82    1.35
  -1   7   4   27.81    1.33
   0  -7  -4    8.42    0.60
   0  -7   4    8.57    0.80
   0  -7  -4    9.13    0.84
   0   7  -4    8.55    0.79
   0   7   4    8.19    0.80
  -1  -7  -4    1.49    0.36
   1  -7   4    1.82    0.38
  -1  -7  -4    1.58    0.35
   1   7   4    1.71    0.37
   1   7   4    1.26    0.38
  -1   7  -4    1.77    0.43
  -1   7  -4    1.93    0.38
  -2  -7  -4   13.61    0.81
   2  -7   4   14.99    1.00
  -2  -7  -4   13.09    0.87
  -2   7  -4   13.96    0.97
  -2   7  -4   13.19    0.77
   2   7   4   12.15    0.86
  -3  -7  -4    0.04    0.24
   3  -7   4   -0.07    0.22
  -3  -7  -4    0.01    0.17
   3   7   4    0.14    0.23
  -3   7  -4   -0.04    0.22
  -3   7  -4    0.28    0.20
  -4  -7  -4   18.05    1.11
   4  -7   4   17.19    1.15
   4   7   4   20.13    1.19
  -4   7  -4   16.78    1.16
  -5  -7  -4    0.34    0.34
   5  -7   4    0.19    0.28
  -5   7  -4    0.48    0.33
   5   7   4    0.42    0.32
  -6  -7  -4    0.54    0.42
   6  -7   4    0.30    0.36
   6  -7   4    0.34    0.48
   6   7   4    0.85    0.42
  -6   7  -4    2.00    0.55
  -7  -7  -4    0.05    0.37
   7  -7   4    0.61    0.54
   7  -7   4    0.55    0.43
  -7   7  -4    0.06    0.31
   7   7   4    0.73    0.47
   7  -8  -4    5.42    0.99
  -7  -8   4    5.11    0.95
   7   8  -4    5.26    1.00
  -7   8   4    5.26    0.97
   6  -8  -4    0.57    0.40
  -6  -8   4    0.71    0.46
  -6   8   4    0.32    0.37
   6   8  -4    0.48    0.44
   5  -8  -4    0.52    0.35
  -5  -8   4    0.45    0.36
   5   8  -4    0.61    0.43
  -5   8   4    0.34    0.34
  -4  -8   4    9.32    1.09
   4  -8  -4   10.26    1.16
  -4   8   4    9.73    1.06
   4   8  -4    7.38    0.96
   3  -8  -4   10.65    1.09
  -3  -8   4   12.67    1.21
  -3   8   4   10.62    1.09
   3   8  -4   14.15    1.07
   2  -8  -4    7.43    0.90
  -2  -8   4    7.77    0.90
  -2   8   4    7.74    0.91
   2   8  -4    6.09    0.78
   1  -8  -4    7.66    0.55
  -1  -8   4    8.21    0.88
   1  -8  -4    7.07    0.84
   1   8  -4    8.46    0.86
  -1   8   4    5.87    0.76
   0  -8  -4   19.57    1.13
   0  -8   4   21.73    1.14
   0  -8  -4   21.19    1.03
   0   8   4   21.13    1.16
   0   8  -4   20.08    1.08
  -1  -8  -4    7.10    0.80
   1  -8   4    6.27    0.68
  -1  -8  -4    7.80    0.81
   1  -8   4    5.99    0.80
  -1  -8  -4    7.02    0.76
  -1   8  -4    7.04    0.72
  -1   8  -4    5.95    0.77
   1   8   4    6.08    0.72
  -2  -8  -4    1.20    0.34
  -2  -8  -4   -0.02    0.20
   2  -8   4    0.58    0.32
   2   8   4    1.03    0.38
  -2   8  -4    0.75    0.35
  -2   8  -4    0.75    0.28
  -3  -8  -4    8.53    0.90
   3  -8   4    5.38    0.78
  -3  -8  -4    8.84    0.83
   3   8   4    6.83    0.83
  -3   8  -4    7.17    0.92
  -4  -8  -4   29.88    1.50
   4  -8   4   32.63    1.71
   4   8   4   39.16    1.74
  -4   8  -4   32.74    1.72
   5  -8   4    0.76    0.39
  -5  -8  -4    0.14    0.29
   5   8   4    0.21    0.32
  -5   8  -4    0.17    0.33
   6  -8   4    4.49    0.83
  -6  -8  -4    2.65    0.65
   6  -8   4    2.52    0.74
   6   8   4    3.24    0.69
  -6   8  -4    2.70    0.65
  -7  -8  -4   -0.25    0.45
   7  -8   4    0.03    0.38
   7  -8   4   -0.32    0.43
  -7   8  -4    0.35    0.40
  -7  -9   4    0.18    0.49
   7  -9  -4    1.04    0.56
   7   9  -4    1.55    0.66
  -7   9   4    0.12    0.43
   6  -9  -4   -0.10    0.32
  -6  -9   4    0.17    0.42
  -6   9   4   -0.09    0.37
   6   9  -4    0.09    0.43
  -5  -9   4    6.86    1.04
   5   9  -4    8.88    1.18
  -5   9   4    7.23    1.04
  -4  -9   4   12.43    1.32
   4  -9  -4   10.65    1.22
  -4   9   4   12.42    1.29
   4   9  -4   12.62    1.33
  -3  -9   4    5.47    0.83
   3  -9  -4    4.27    0.75
  -3   9   4    2.75    0.61
   3   9  -4    5.16    0.83
   2  -9  -4   32.65    1.67
  -2  -9   4   30.31    1.59
   2   9  -4   28.97    1.53
  -2   9   4   31.81    1.63
  -1  -9   4   23.13    1.29
   1  -9  -4   22.60    1.33
  -1   9   4   22.69    1.31
   1   9  -4   18.82    1.17
   0  -9   4    0.64    0.32
   0  -9  -4    0.06    0.22
   0  -9  -4    0.19    0.25
   0   9  -4    0.17    0.26
   0   9   4    0.07    0.25
   1  -9   4   11.78    0.84
   1  -9   4   11.34    1.20
  -1  -9  -4   13.36    1.15
  -1  -9  -4   11.28    1.06
  -1  -9  -4   11.06    1.02
  -1   9  -4   11.78    1.20
   1   9   4    9.48    0.94
  -1   9  -4   11.12    0.81
  -2  -9  -4    2.16    0.51
  -2  -9  -4    1.89    0.46
  -2  -9  -4    3.30    0.63
   2  -9   4    2.64    0.62
   2   9   4    2.73    0.58
  -2   9  -4    3.19    0.66
  -3  -9  -4    5.95    0.75
  -3  -9  -4    6.35    0.81
  -3  -9  -4    6.91    0.96
   3  -9   4    5.52    0.84
   3   9   4    5.11    0.77
  -3   9  -4    5.87    0.89
  -4  -9  -4   -0.24    0.24
  -4  -9  -4   -0.02    0.33
   4  -9   4   -0.26    0.24
   4   9   4   -0.13    0.29
  -4   9  -4   -0.13    0.31
   5  -9   4    7.46    1.04
  -5  -9  -4    8.96    1.21
  -5  -9  -4    9.10    1.04
   5   9   4   10.91    1.19
  -5   9  -4   10.90    1.28
   6  -9   4    3.53    0.92
  -6  -9  -4    2.80    0.79
   6  -9   4    2.16    0.64
  -6   9  -4    1.81    0.59
  -6 -10   4    4.64    0.98
   6 -10  -4    5.03    0.99
   6  10  -4    4.92    0.98
  -6  10   4    3.98    0.88
   5 -10  -4    3.28    0.77
  -5 -10   4    2.96    0.78
  -5  10   4    3.85    0.86
   5  10  -4    2.58    0.71
  -4 -10   4    2.99    0.73
   4 -10  -4    3.67    0.81
   4  10  -4    3.17    0.74
  -4  10   4    2.62    0.67
   3 -10  -4   26.86    1.67
  -3 -10   4   28.91    1.68
  -3  10   4   27.96    1.67
   3  10  -4   24.98    1.59
  -2 -10   4    0.15    0.32
   2 -10  -4    0.42    0.33
  -2  10   4   -0.14    0.26
   2  10  -4   -0.09    0.30
  -1 -10   4   46.85    2.02
   1 -10  -4   49.14    2.16
  -1  10   4   48.38    2.12
   1  10  -4   48.97    2.04
   0 -10   4    4.26    0.69
   0 -10   4    4.24    0.76
   0 -10  -4    4.94    0.77
   0  10   4    4.14    0.70
   0  10  -4    5.02    0.72
  -1 -10  -4    1.33    0.42
  -1 -10  -4    0.68    0.37
  -1 -10  -4    0.17    0.26
   1 -10   4    1.13    0.45
  -1  10  -4    0.90    0.44
  -1  10  -4    0.60    0.33
   1  10   4    0.36    0.34
  -2 -10  -4    1.81    0.50
  -2 -10  -4    1.36    0.45
  -2 -10  -4    1.71    0.51
   2 -10   4    0.18    0.23
  -2  10  -4    1.21    0.49
  -3 -10  -4    2.56    0.66
   3 -10   4    2.95    0.69
  -3 -10  -4    3.27    0.64
   3  10   4    2.90    0.65
  -3  10  -4    4.15    0.78
  -4 -10  -4    0.06    0.32
   4 -10   4    0.03    0.34
  -4 -10  -4    0.76    0.48
  -4  10  -4    0.11    0.39
   4  10   4    0.71    0.42
   5 -10   4    9.29    1.21
  -5 -10  -4    9.46    1.31
  -5  10  -4   12.74    1.43
   6 -10   4    0.11    0.38
  -6 -10  -4    0.51    0.59
  -6  10  -4    0.24    0.44
  -5 -11   4    1.22    0.58
   5 -11  -4    0.68    0.48
   5  11  -4    0.84    0.50
  -5  11   4    0.41    0.47
  -4 -11   4    0.55    0.47
   4 -11  -4   -0.08    0.37
  -4  11   4    0.67    0.50
   4  11  -4    0.38    0.39
   3 -11  -4    6.33    1.02
  -3 -11   4    5.06    0.90
  -3  11   4    6.22    1.00
   3  11  -4    8.06    1.08
  -2 -11   4    1.46    0.53
   2 -11  -4    0.66    0.43
  -2  11   4    0.88    0.46
   2  11  -4    1.71    0.57
  -1 -11   4    0.23    0.33
   1 -11  -4    0.54    0.38
   1  11  -4    0.87    0.41
  -1  11   4    0.31    0.36
   0 -11  -4    0.10    0.32
   0 -11   4    0.44    0.41
   0  11   4    0.02    0.29
   0  11  -4    0.22    0.34
  -1 -11  -4    9.48    1.11
  -1 -11  -4    9.93    1.09
   1 -11   4    9.98    1.22
   1  11   4    9.33    1.07
   2 -11   4   13.58    1.47
  -2 -11  -4   11.40    1.15
  -2 -11  -4   10.63    1.14
  -2 -11  -4   12.60    1.28
  -2  11  -4   11.73    1.35
  -3 -11  -4    0.59    0.42
   3 -11   4    0.62    0.45
  -3  11  -4    0.48    0.44
  -4 -11  -4   -0.11    0.41
   4 -11   4   -0.17    0.32
  -4  11  -4   -0.31    0.30
   5 -11   4    2.53    0.74
  -5 -11  -4    2.32    0.78
  -5  11  -4    2.57    0.74
   4 -12  -4    0.28    0.47
  -4 -12   4   -0.03    0.45
   4  12  -4   -0.34    0.41
  -4  12   4    0.23    0.45
  -3 -12   4    5.44    0.99
   3 -12  -4    4.44    0.93
   3  12  -4    3.44    0.78
  -3  12   4    4.17    0.89
   2 -12  -4    4.73    0.91
  -2 -12   4    5.10    0.90
  -2  12   4    5.87    1.00
   2  12  -4    6.97    1.03
  -1 -12   4    1.05    0.53
   1 -12  -4    0.84    0.51
   1  12  -4    1.51    0.55
  -1  12   4    1.21    0.51
   0 -12  -4    3.20    0.76
   0 -12   4    2.88    0.73
   0  12   4    3.27    0.75
  -1 -12  -4    0.77    0.45
  -1 -12  -4    0.91    0.43
   1 -12   4    1.01    0.53
   2 -12   4    0.95    0.51
  -2  12  -4    0.98    0.51
  -3 -12  -4    2.82    0.79
   3 -12   4    3.03    0.76
  -3  12  -4    2.38    0.70
  -2 -13   4    3.46    0.85
   2 -13  -4    3.19    0.83
  -2  13   4    3.28    0.80
   2  13  -4    3.97    0.82
  -1 -13   4    0.04    0.42
   1 -13  -4    0.10    0.40
  -1  13   4    0.41    0.47
   0 -13   4    2.39    0.74
   0 -13  -4    2.92    0.73
   0 -13  -4    1.76    0.64
   0  13   4    1.90    0.63
  -1 -13  -4    0.39    0.48
   1 -13   4    0.48    0.49
   9   0  -5    1.55    0.59
  -9   0   5    0.34    0.35
  -8   0   5    0.13    0.31
   8   0  -5    0.60    0.46
  -7   0   5    0.12    0.24
   7   0  -5   -0.09    0.32
  -7   0   5    0.16    0.26
  -6   0   5   -0.15    0.21
  -6   0   5   -0.15    0.19
   6   0  -5   -0.02    0.20
   6   0  -5   -0.19    0.24
  -5   0   5   -0.12    0.15
  -5   0   5    0.03    0.17
   5   0  -5    0.00    0.17
  -4   0   5    0.01    0.18
   4   0  -5   -0.03    0.15
  -4   0   5    0.02    0.16
  -3   0   5   -0.31    0.13
  -3   0   5   -0.04    0.15
   3   0  -5   -0.25    0.13
  -2   0   5   -0.03    0.11
   2   0  -5   -0.04    0.12
   1   0  -5   -0.11    0.11
  -1   0   5   -0.13    0.11
   0   0  -5   -0.22    0.10
   0   0   5   -0.22    0.10
  -1   0  -5    0.06    0.13
   1   0   5   -0.01    0.13
   2   0   5   -0.10    0.06
  -2   0  -5   -0.09    0.14
   2   0   5    0.25    0.18
   3   0   5   -0.05    0.17
  -3   0  -5   -0.07    0.16
   3   0   5    0.16    0.10
  -3   0  -5    0.10    0.09
   4   0   5   -0.18    0.19
   4   0   5    0.01    0.09
  -4   0  -5    0.11    0.11
  -4   0  -5    0.05    0.22
   5   0   5   -0.36    0.19
  -5   0  -5   -0.03    0.12
   6   0   5   -0.12    0.28
   7   0   5   -0.11    0.30
   8   0   5    0.63    0.42
   9   0   5   -0.07    0.37
  -9  -1   5    0.08    0.33
   9  -1  -5    0.06    0.45
  -9   1   5    0.29    0.38
   9   1  -5    0.08    0.39
  -8  -1   5   31.90    1.68
   8  -1  -5   34.61    1.88
  -8  -1   5   32.54    1.64
   8   1  -5   33.84    1.71
  -8   1   5   29.34    1.66
  -7  -1   5   -0.04    0.22
   7  -1  -5    0.03    0.33
  -7  -1   5    0.08    0.24
  -7   1   5    0.06    0.24
   7   1  -5   -0.18    0.29
   7   1  -5   -0.30    0.21
  -6  -1   5   14.82    0.95
  -6  -1   5   13.97    0.96
  -6   1   5   15.08    0.85
   6   1  -5   14.41    0.94
  -6   1   5   12.60    0.94
   6   1  -5   14.14    0.96
  -5  -1   5    7.05    0.71
  -5  -1   5    4.97    0.64
   5  -1  -5    5.75    0.57
   5   1  -5    5.42    0.63
   5   1  -5    6.04    0.66
  -5   1   5    6.28    0.59
  -5   1   5    5.53    0.71
  -4  -1   5  145.69    3.58
   4  -1  -5  151.30    3.32
  -4  -1   5  145.78    3.61
   4   1  -5  146.29    3.55
  -4   1   5  152.14    3.37
  -4   1   5  148.61    3.69
   3  -1  -5   81.49    1.94
  -3  -1   5   81.07    2.17
  -3   1   5   82.16    2.25
   3   1  -5   80.23    2.14
  -3   1   5   82.25    1.97
  -2  -1   5   36.24    1.18
   2  -1  -5   35.55    1.00
   2   1  -5   36.83    1.17
  -2   1   5   38.06    1.23
  -2   1   5   37.79    1.03
   1  -1  -5  130.26    2.78
   1   1  -5  136.06    2.95
  -1   1   5  130.87    2.89
   0  -1   5   34.24    0.90
   0  -1  -5   33.38    1.00
   0   1  -5   33.88    1.05
   0   1  -5   32.76    0.86
   0   1   5   33.89    1.04
   0   1   5   34.15    0.91
   1  -1   5   87.70    2.09
  -1  -1  -5   87.58    2.10
   1   1   5   87.92    1.73
  -1   1  -5   87.81    2.03
   1   1   5   88.28    2.16
  -2  -1  -5  108.32    2.75
   2  -1   5  119.15    2.53
   2  -1   5  120.21    2.87
   2   1   5  120.78    2.90
  -2   1  -5  119.97    2.51
  -2   1  -5  118.78    2.78
  -3  -1  -5    9.85    0.68
  -3  -1  -5   10.62    0.30
   3  -1   5    9.85    0.49
   3  -1   5   10.87    0.72
  -3   1  -5   11.28    0.51
   3   1   5   12.61    0.76
   4  -1   5   13.83    0.90
   4  -1   5   12.63    0.61
  -4  -1  -5   12.73    0.87
  -4  -1  -5   12.91    0.47
  -4   1  -5   12.72    0.61
   4   1   5   12.13    0.84
  -5  -1  -5   12.18    1.09
   5  -1   5   11.75    1.12
   5  -1   5   11.47    0.64
   5   1   5   10.53    1.03
  -5   1  -5   11.76    0.65
   6  -1   5   94.84    3.19
   6   1   5   98.94    3.18
   7  -1   5   10.78    1.22
   7   1   5   11.49    1.24
   8  -1   5   15.25    1.57
   8   1   5   17.68    1.65
   9  -1   5    0.87    0.56
   9   1   5    0.65    0.51
  -9  -2   5    0.34    0.38
   9  -2  -5   -0.37    0.45
  -9   2   5    0.80    0.45
   8  -2  -5    1.44    0.59
  -8  -2   5    0.62    0.40
  -8  -2   5    0.99    0.43
   8   2  -5    1.18    0.46
  -8   2   5    1.37    0.48
  -7  -2   5    3.07    0.58
   7   2  -5    3.03    0.57
   7   2  -5    3.87    0.68
  -7   2   5    2.66    0.60
  -6  -2   5    6.98    0.82
  -6  -2   5    5.43    0.72
  -6   2   5    6.18    0.80
   6   2  -5    6.38    0.79
   6   2  -5    6.10    0.71
  -5  -2   5   44.71    1.72
  -5   2   5   44.77    1.77
  -5   2   5   44.13    1.36
   5   2  -5   45.31    1.72
   5   2  -5   45.22    1.55
  -4  -2   5    6.25    0.65
   4  -2  -5    4.94    0.62
   4  -2  -5    5.59    0.38
  -4   2   5    5.67    0.40
  -4   2   5    5.67    0.65
   4   2  -5    6.08    0.53
   4   2  -5    5.79    0.65
  -3  -2   5    9.17    0.64
   3  -2  -5    8.60    0.40
  -3   2   5    7.95    0.39
   3   2  -5    7.19    0.66
   3   2  -5    7.97    0.44
  -3   2   5    8.22    0.72
   2  -2  -5    2.43    0.37
   2  -2  -5    2.89    0.24
  -2  -2   5    2.09    0.34
   2   2  -5    2.24    0.36
  -2   2   5    2.47    0.37
   2   2  -5    2.51    0.18
  -1  -2   5    8.70    0.54
   1  -2  -5   13.71    0.62
   1   2  -5   12.74    0.62
  -1   2   5   12.77    0.60
   0  -2   5    2.17    0.30
   0  -2  -5    2.98    0.28
   0  -2   5    2.73    0.24
   0   2  -5    2.80    0.35
   0   2   5    2.67    0.35
   0   2   5    3.13    0.29
  -1  -2  -5   66.52    1.78
   1  -2   5   70.17    1.73
  -1  -2  -5   67.43    1.46
   1   2   5   66.99    1.44
  -1   2  -5   68.60    1.78
   1   2   5   66.36    1.84
   2  -2   5   27.21    0.92
   2  -2   5   28.27    1.07
  -2  -2  -5   25.30    1.02
   2   2   5   27.69    1.08
  -2   2  -5   27.60    0.93
  -3  -2  -5    0.94    0.29
   3  -2   5    1.42    0.36
   3  -2   5    1.08    0.23
  -3   2  -5    1.24    0.24
   3   2   5    1.01    0.31
   4  -2   5   13.61    0.70
   4  -2   5   12.15    0.88
  -4  -2  -5   13.37    0.43
  -4  -2  -5   14.33    0.90
  -4   2  -5   13.46    0.70
   4   2   5   13.33    0.89
  -5  -2  -5    2.99    0.58
   5  -2   5    2.37    0.40
   5  -2   5    1.88    0.53
  -5   2  -5    1.88    0.36
   5   2   5    2.90    0.58
  -6  -2  -5   10.72    1.12
   6  -2   5   10.69    0.75
   6  -2   5   11.08    1.17
   6   2   5    8.49    1.03
   7  -2   5    9.25    1.14
   7   2   5    9.02    1.10
   8  -2   5    1.40    0.59
   8   2   5    1.06    0.51
   9  -2   5    2.55    0.83
   9   2   5    2.16    0.70
  -9  -3   5    0.31    0.39
   9  -3  -5   -0.13    0.47
  -9   3   5   -0.12    0.31
  -8  -3   5   12.65    1.29
   8  -3  -5   13.42    1.49
  -8  -3   5   13.13    1.24
  -8   3   5   12.13    1.25
  -7  -3   5   10.02    1.10
  -7  -3   5   12.20    1.15
   7   3  -5   11.27    1.18
   7   3  -5   11.40    1.02
  -7   3   5   12.70    1.21
  -6  -3   5    9.79    1.01
  -6  -3   5   12.10    0.90
   6   3  -5   12.56    1.14
   6   3  -5   11.71    0.79
  -6   3   5    9.76    1.03
   5  -3  -5    4.50    0.68
  -5  -3   5    3.90    0.61
  -5   3   5    4.70    0.67
   5   3  -5    4.52    0.67
   5   3  -5    4.37    0.52
   4  -3  -5    0.17    0.21
  -4  -3   5    0.09    0.20
   4   3  -5    0.25    0.17
  -4   3   5   -0.10    0.17
   4   3  -5    0.06    0.22
  -4   3   5    0.08    0.10
   3  -3  -5    3.58    0.20
  -3  -3   5    2.80    0.45
   3  -3  -5    3.51    0.50
   3   3  -5    3.51    0.27
   3   3  -5    3.87    0.51
  -3   3   5    3.44    0.49
   2  -3  -5    6.49    0.27
   2  -3  -5    5.53    0.57
   2   3  -5    5.69    0.57
  -2   3   5    6.23    0.59
   1  -3  -5   26.53    0.99
  -1  -3   5   27.42    1.06
   1   3  -5   26.40    1.02
  -1   3   5   27.58    0.98
   0  -3  -5   68.23    1.71
   0  -3   5   66.75    1.85
   0  -3   5   68.06    1.54
   0   3  -5   67.34    1.83
   0   3   5   67.11    1.88
   0   3   5   66.66    1.67
   1  -3   5    2.04    0.30
  -1  -3  -5    2.38    0.25
  -1  -3  -5    1.96    0.33
  -1   3  -5    1.96    0.31
  -1   3  -5    2.53    0.35
   1   3   5    2.19    0.35
   1   3   5    1.91    0.22
  -2  -3  -5   68.34    1.97
  -2  -3  -5   68.92    1.51
   2  -3   5   67.92    1.87
   2  -3   5   68.10    1.95
  -2   3  -5   72.28    1.91
  -2   3  -5   69.48    1.88
   2   3   5   69.68    2.03
   3  -3   5   21.36    1.04
  -3  -3  -5   19.36    0.97
   3  -3   5   20.98    0.90
  -3   3  -5   17.48    0.84
   3   3   5   19.35    0.99
  -4  -3  -5   64.43    1.40
   4  -3   5   64.04    1.91
  -4  -3  -5   60.13    2.05
   4  -3   5   61.09    2.15
   4   3   5   59.30    2.09
  -4   3  -5   64.59    1.92
  -5  -3  -5    0.58    0.36
   5  -3   5    0.20    0.20
   5  -3   5    0.44    0.34
   5   3   5    0.06    0.24
  -5   3  -5    0.01    0.19
   6  -3   5   21.90    1.43
  -6  -3  -5   25.15    1.46
   6  -3   5   26.21    1.24
   6   3   5   25.59    1.47
  -6   3  -5   23.56    1.17
   7  -3   5    9.16    1.15
   7   3   5    7.46    1.01
   8  -3   5    7.52    1.15
   8   3   5    7.15    1.06
  -9  -4   5    6.81    1.08
   9  -4  -5    7.07    1.25
  -9   4   5    5.01    0.91
  -8  -4   5    0.11    0.34
  -8  -4   5    0.32    0.34
  -8   4   5    0.44    0.40
   8   4  -5    0.61    0.44
  -7  -4   5    0.04    0.32
  -7  -4   5    0.01    0.25
   7   4  -5   -0.09    0.27
  -7   4   5   -0.21    0.25
   6  -4  -5    4.05    0.69
  -6  -4   5    3.94    0.68
   6   4  -5    3.92    0.69
  -6   4   5    4.16    0.69
   5  -4  -5   37.15    1.69
  -5  -4   5   34.66    1.61
   5   4  -5   33.08    1.59
  -5   4   5   34.54    1.60
   5   4  -5   34.60    1.24
  -4  -4   5    8.29    0.85
   4   4  -5    7.66    0.81
   4   4  -5    9.53    0.51
  -4   4   5    8.13    0.82
   3  -4  -5   76.74    2.37
   3   4  -5   80.81    2.39
   3   4  -5   76.97    1.72
  -3   4   5   74.37    2.30
   2  -4  -5    9.07    0.65
  -2  -4   5    9.38    0.66
   2  -4  -5    9.70    0.30
   2   4  -5    8.93    0.65
  -2   4   5    9.27    0.65
   1  -4  -5   71.58    2.00
  -1  -4   5   71.50    2.07
   1   4  -5   71.50    2.04
  -1   4   5   70.78    1.96
   0  -4  -5    1.77    0.29
   0  -4   5    2.21    0.36
   0   4  -5    1.67    0.32
   0   4   5    2.68    0.34
   0   4   5    1.55    0.32
  -1  -4  -5    8.82    0.48
  -1  -4  -5    7.96    0.58
   1  -4   5    8.51    0.56
  -1   4  -5   10.32    0.60
   1   4   5    9.58    0.66
  -1   4  -5    7.76    0.58
   1   4   5    9.07    0.48
  -2  -4  -5    2.31    0.41
   2  -4   5    2.00    0.35
  -2  -4  -5    2.02    0.26
  -2   4  -5    2.67    0.41
  -2   4  -5    2.84    0.39
   2   4   5    2.11    0.40
  -3  -4  -5    0.22    0.23
   3  -4   5    0.29    0.19
   3  -4   5   -0.02    0.25
  -3   4  -5    0.50    0.23
  -3   4  -5    0.57    0.20
   3   4   5    0.17    0.22
  -4  -4  -5    0.12    0.28
   4  -4   5    0.14    0.29
   4  -4   5    0.54    0.23
   4   4   5    0.17    0.23
  -4   4  -5    0.36    0.23
  -5  -4  -5    9.80    1.00
   5  -4   5    8.91    0.85
   5  -4   5    8.40    0.98
   5   4   5    7.46    0.87
  -5   4  -5    8.34    0.84
   6  -4   5   62.14    2.21
   6  -4   5   66.35    2.62
  -6  -4  -5   64.55    2.45
   6   4   5   64.78    2.48
  -6   4  -5   63.48    2.21
   7  -4   5   57.09    2.64
  -7  -4  -5   61.71    2.54
   7   4   5   68.71    2.67
   8  -4   5    0.77    0.53
   8   4   5    0.18    0.40
  -8  -5   5    0.31    0.42
   8   5  -5   -0.10    0.35
  -8   5   5    0.09    0.35
   7  -5  -5    2.65    0.65
  -7  -5   5    2.08    0.60
   7   5  -5    2.08    0.59
  -7   5   5    2.33    0.59
  -6  -5   5    0.19    0.31
   6  -5  -5    1.18    0.44
  -6   5   5    0.17    0.28
   6   5  -5    0.23    0.31
  -5  -5   5   -0.31    0.21
   5  -5  -5    0.13    0.26
   5   5  -5   -0.16    0.26
  -5   5   5    0.09    0.23
   4  -5  -5    0.00    0.17
  -4  -5   5    0.12    0.16
  -4   5   5   -0.14    0.17
   4   5  -5    0.10    0.14
   4   5  -5    0.33    0.27
  -3  -5   5    0.94    0.33
   3  -5  -5    0.65    0.29
   3   5  -5    0.87    0.15
   3   5  -5    0.47    0.27
  -3   5   5    0.56    0.27
   2  -5  -5    6.89    0.70
   2  -5  -5    6.51    0.27
  -2  -5   5    7.05    0.29
  -2  -5   5    8.59    0.78
   2   5  -5    6.05    0.68
  -2   5   5    7.03    0.69
  -1  -5   5    2.22    0.40
   1  -5  -5    2.19    0.39
  -1   5   5    2.81    0.43
   1   5  -5    3.36    0.46
   0  -5   5    7.42    0.67
   0  -5  -5    6.82    0.51
   0   5   5    8.14    0.75
   0   5  -5    7.09    0.65
   0   5   5    7.05    0.52
  -1  -5  -5   37.86    1.40
  -1  -5  -5   38.49    1.25
   1  -5   5   39.54    1.37
   1   5   5   37.59    1.44
   1   5   5   37.84    1.22
  -1   5  -5   35.11    1.29
  -1   5  -5   38.73    1.45
  -2  -5  -5   46.79    1.36
  -2  -5  -5   46.24    1.62
   2  -5   5   44.78    1.63
  -2   5  -5   44.10    1.46
  -2   5  -5   46.55    1.65
   2   5   5   44.39    1.64
  -3  -5  -5    0.22    0.27
  -3  -5  -5    0.30    0.16
   3  -5   5    0.33    0.23
   3   5   5    0.50    0.28
  -3   5  -5    0.27    0.23
  -3   5  -5    0.29    0.18
   4  -5   5   39.85    1.77
  -4  -5  -5   39.60    1.65
   4  -5   5   37.82    1.57
  -4   5  -5   41.66    1.64
   4   5   5   38.99    1.67
  -4   5  -5   41.29    1.43
  -5  -5  -5    2.17    0.53
   5  -5   5    2.60    0.50
   5  -5   5    2.45    0.60
  -5   5  -5    2.60    0.53
  -5   5  -5    2.85    0.46
   5   5   5    2.74    0.56
   6  -5   5    0.30    0.42
  -6  -5  -5    0.15    0.35
   6  -5   5    0.50    0.31
  -6   5  -5    0.01    0.27
   6   5   5    0.45    0.38
  -7  -5  -5    1.71    0.59
   7  -5   5    3.31    0.79
   7   5   5    3.47    0.76
   8  -5   5    4.53    0.98
   8   5   5    8.07    1.12
  -8  -6   5    1.81    0.62
   8  -6  -5    1.37    0.62
   8   6  -5    2.38    0.72
  -8   6   5    1.24    0.52
   7  -6  -5    0.81    0.45
  -7  -6   5    0.17    0.34
   7   6  -5    0.40    0.40
  -7   6   5    0.43    0.39
  -6  -6   5    2.34    0.61
   6  -6  -5    2.27    0.59
   6   6  -5    2.08    0.59
  -6   6   5    1.83    0.54
   5  -6  -5   47.77    2.11
   5   6  -5   48.43    2.12
  -5   6   5   43.50    1.98
   4  -6  -5    0.10    0.23
  -4  -6   5    0.12    0.27
  -4   6   5    0.06    0.21
   4   6  -5   -0.22    0.19
  -3  -6   5   41.36    1.77
   3  -6  -5   45.24    1.83
   3   6  -5   42.93    1.78
  -3   6   5   45.33    1.78
  -2  -6   5    0.88    0.17
   2  -6  -5    0.84    0.31
  -2  -6   5    0.50    0.28
   2  -6  -5    0.76    0.13
   2   6  -5    0.49    0.28
  -2   6   5    1.01    0.32
  -1  -6   5   24.38    1.18
   1  -6  -5   23.25    1.13
   1   6  -5   23.00    1.12
  -1   6   5   23.06    1.10
   0  -6   5   14.22    0.85
   0  -6  -5   14.65    0.83
   0   6  -5   15.16    0.86
   0   6   5   15.23    0.84
  -1  -6  -5    0.76    0.28
   1  -6   5    0.72    0.25
  -1  -6  -5    0.64    0.23
   1   6   5    0.59    0.23
   1   6   5    0.47    0.26
  -1   6  -5    0.39    0.22
  -1   6  -5    0.29    0.23
  -2  -6  -5    4.31    0.49
  -2  -6  -5    3.84    0.55
   2  -6   5    3.33    0.55
   2   6   5    3.64    0.57
  -2   6  -5    3.66    0.47
  -2   6  -5    2.89    0.51
  -3  -6  -5   36.00    1.51
  -3  -6  -5   34.54    1.20
   3  -6   5   34.11    1.51
   3   6   5   35.13    1.53
  -3   6  -5   33.74    1.28
  -3   6  -5   35.35    1.55
   4  -6   5    0.81    0.33
  -4  -6  -5    0.81    0.37
   4   6   5    1.13    0.42
  -4   6  -5    1.40    0.33
  -4   6  -5    0.44    0.30
   5  -6   5    4.44    0.80
  -5  -6  -5    4.52    0.72
   5  -6   5    4.24    0.70
   5   6   5    6.55    0.88
  -5   6  -5    4.90    0.73
   6  -6   5   10.29    1.11
   6  -6   5    9.27    1.19
  -6  -6  -5   10.58    1.16
   6   6   5    9.00    1.06
  -6   6  -5    9.58    1.05
   7  -6   5   10.22    1.35
  -7  -6  -5    8.99    1.17
   7  -6   5    9.13    1.07
   7   6   5    6.81    1.03
  -7   6  -5    9.60    1.09
   8  -6   5    2.63    0.83
   8   6   5    2.88    0.77
   8  -7  -5    0.18    0.43
  -8  -7   5    0.31    0.46
  -8   7   5   -0.02    0.38
   8   7  -5    0.43    0.48
  -7  -7   5    1.61    0.57
   7  -7  -5    1.41    0.57
   7   7  -5    3.31    0.79
  -7   7   5    2.13    0.64
   6  -7  -5    3.27    0.73
  -6  -7   5    3.01    0.68
   6   7  -5    3.41    0.73
  -6   7   5    3.40    0.71
  -5  -7   5    3.48    0.70
   5   7  -5    1.81    0.56
  -5   7   5    2.46    0.62
  -4  -7   5   28.91    1.59
   4  -7  -5   30.64    1.62
  -4   7   5   28.49    1.53
   4   7  -5   28.68    1.58
  -3  -7   5   17.58    1.15
   3  -7  -5   20.34    1.24
   3   7  -5   18.45    1.19
  -3   7   5   17.47    1.14
   2  -7  -5    4.67    0.70
  -2  -7   5    6.71    0.82
   2   7  -5    6.25    0.76
  -2   7   5    8.42    0.89
   1  -7  -5    0.48    0.20
   1  -7  -5    0.34    0.23
  -1  -7   5    0.63    0.30
  -1   7   5    1.15    0.34
   1   7  -5    1.07    0.33
   0  -7  -5    0.98    0.32
   0  -7   5    0.38    0.25
   0   7  -5    0.43    0.25
   0   7   5    0.82    0.28
  -1  -7  -5   -0.11    0.18
  -1  -7  -5    0.40    0.23
   1  -7   5    0.40    0.24
  -1   7  -5    0.58    0.29
  -1   7  -5    0.19    0.20
   1   7   5    0.57    0.27
   1   7   5    0.17    0.19
  -2  -7  -5    6.22    0.65
   2  -7   5    5.33    0.74
  -2  -7  -5    5.03    0.66
  -2   7  -5    7.06    0.68
  -2   7  -5    5.95    0.76
   2   7   5    5.51    0.72
  -3  -7  -5    0.59    0.23
   3  -7   5    0.15    0.24
  -3  -7  -5    0.12    0.26
   3   7   5    0.03    0.22
  -3   7  -5    0.34    0.28
  -3   7  -5    0.34    0.21
  -4  -7  -5   12.80    1.14
   4  -7   5   14.24    1.04
  -4   7  -5   15.06    1.32
   4   7   5   13.36    1.01
  -5  -7  -5    2.30    0.55
   5  -7   5    1.71    0.51
   5  -7   5    2.20    0.65
  -5   7  -5    1.39    0.46
   5   7   5    3.07    0.63
   6  -7   5    0.84    0.50
   6  -7   5    1.69    0.53
  -6  -7  -5    0.94    0.50
   6   7   5    0.83    0.41
  -6   7  -5    0.73    0.41
  -7  -7  -5    0.54    0.50
   7  -7   5    0.87    0.44
   7  -7   5    0.59    0.59
   7   7   5    0.28    0.38
  -7   7  -5    0.57    0.43
   7  -8  -5    2.93    0.81
  -7  -8   5    1.58    0.64
   7   8  -5    1.63    0.62
  -7   8   5    1.47    0.57
   6  -8  -5   -0.17    0.29
  -6  -8   5   -0.13    0.37
   6   8  -5    0.48    0.45
  -6   8   5   -0.03    0.33
   5  -8  -5    0.15    0.28
  -5  -8   5   -0.16    0.28
   5   8  -5    0.08    0.31
  -5   8   5    0.72    0.41
  -4  -8   5    7.18    0.97
   4  -8  -5    6.30    0.91
  -4   8   5    7.16    0.96
   4   8  -5    8.24    1.02
  -3  -8   5   36.07    1.74
   3  -8  -5   31.46    1.66
  -3   8   5   36.40    1.73
   3   8  -5   31.45    1.64
  -2  -8   5    0.16    0.28
   2  -8  -5    0.18    0.26
   2   8  -5    0.14    0.27
  -2   8   5    0.28    0.26
  -1  -8   5   10.92    1.05
   1  -8  -5   11.69    1.05
   1   8  -5    9.24    0.93
  -1   8   5    9.74    0.97
   0  -8  -5   13.64    0.82
   0  -8   5   14.06    0.94
   0  -8  -5   13.27    0.91
   0   8  -5   13.57    0.91
   0   8   5   15.14    0.98
  -1  -8  -5    9.10    0.91
  -1  -8  -5   11.34    0.80
   1  -8   5   10.32    0.78
  -1   8  -5    9.20    0.85
   1   8   5   11.44    0.80
   1   8   5    9.97    1.01
  -1   8  -5    8.24    0.93
  -2  -8  -5    0.59    0.27
  -2  -8  -5    0.98    0.35
   2  -8   5    0.87    0.38
  -2   8  -5    1.29    0.35
  -2   8  -5    1.05    0.38
   2   8   5    0.42    0.32
   3  -8   5    4.31    0.74
  -3  -8  -5    6.20    0.79
   3   8   5    5.86    0.81
  -3   8  -5    6.43    0.87
  -4  -8  -5   15.82    1.10
   4  -8   5   11.37    1.15
   4   8   5   14.20    1.08
  -4   8  -5   12.53    1.23
   5  -8   5    3.41    0.69
  -5  -8  -5    2.99    0.64
  -5   8  -5    2.31    0.61
   5   8   5    3.65    0.71
   6  -8   5   -0.02    0.41
   6  -8   5    0.04    0.30
  -6  -8  -5    0.08    0.36
  -6   8  -5   -0.16    0.32
   6   8   5    0.40    0.39
   7  -8   5    2.35    0.79
   7  -8   5    1.47    0.53
  -7   8  -5    2.47    0.66
   7   8   5    1.95    0.65
  -7  -9   5    0.46    0.46
   7  -9  -5    0.26    0.44
   7   9  -5    0.55    0.54
  -7   9   5    0.49    0.54
  -6  -9   5    2.12    0.65
   6  -9  -5    1.93    0.62
   6   9  -5    1.28    0.58
  -6   9   5    3.34    0.79
   5  -9  -5    3.94    0.80
  -5  -9   5    3.98    0.83
  -5   9   5    5.20    0.90
   5   9  -5    3.88    0.79
   4  -9  -5   48.96    2.29
  -4  -9   5   48.24    2.24
   4   9  -5   44.15    2.19
  -3  -9   5    2.27    0.58
   3  -9  -5    1.20    0.46
  -3   9   5    1.19    0.45
   3   9  -5    1.05    0.46
  -2  -9   5   51.88    2.15
   2  -9  -5   47.69    2.12
  -2   9   5   49.53    2.12
   1  -9  -5    0.67    0.36
  -1  -9   5    0.22    0.31
   1   9  -5    0.81    0.36
  -1   9   5    1.22    0.42
   0  -9  -5    0.15    0.23
   0  -9  -5    0.77    0.35
   0  -9   5    0.59    0.32
   0   9  -5    0.92    0.35
   0   9   5    0.91    0.35
   1  -9   5    0.60    0.37
  -1  -9  -5    0.65    0.33
  -1  -9  -5    0.58    0.32
  -1  -9  -5    0.91    0.34
   1  -9   5    0.46    0.29
   1   9   5    1.06    0.37
  -1   9  -5    1.41    0.41
  -2  -9  -5    0.67    0.32
   2  -9   5    0.45    0.32
  -2  -9  -5    0.00    0.22
  -2  -9  -5    0.01    0.23
  -2   9  -5    0.22    0.32
   2   9   5    1.07    0.41
   3  -9   5    0.39    0.33
  -3  -9  -5    0.06    0.25
   3   9   5    0.30    0.33
  -3   9  -5    0.14    0.28
  -4  -9  -5    0.18    0.33
   4  -9   5    0.18    0.31
  -4   9  -5    0.62    0.44
   4   9   5    1.05    0.47
  -5  -9  -5    4.67    0.78
   5  -9   5    2.25    0.62
  -5   9  -5    4.97    0.88
   5   9   5    4.10    0.80
   6  -9   5   -0.12    0.49
   6  -9   5    0.40    0.36
  -6  -9  -5   -0.32    0.39
  -6   9  -5    0.21    0.38
   6   9   5    0.71    0.45
  -6 -10   5    2.55    0.78
  -6  10   5    3.32    0.82
   6  10  -5    3.37    0.84
  -5 -10   5    0.24    0.41
   5 -10  -5    0.01    0.32
  -5  10   5    0.18    0.36
   5  10  -5    0.30    0.40
   4 -10  -5    1.62    0.58
  -4 -10   5    1.80    0.61
  -4  10   5    1.54    0.55
   4  10  -5    1.72    0.59
  -3 -10   5   28.32    1.69
   3 -10  -5   22.03    1.52
   3  10  -5   27.55    1.64
  -3  10   5   25.85    1.61
  -2 -10   5    2.28    0.60
   2 -10  -5    3.23    0.69
   2  10  -5    2.31    0.59
  -2  10   5    2.02    0.57
   1 -10  -5    0.69    0.37
  -1 -10   5    0.36    0.32
   1  10  -5    0.09    0.29
  -1  10   5    0.28    0.33
   0 -10   5    4.16    0.70
   0 -10  -5    4.81    0.76
   0  10   5    4.75    0.77
   0  10  -5    5.21    0.74
   1 -10   5   16.12    1.52
  -1 -10  -5   13.39    1.01
  -1 -10  -5   15.65    1.35
  -1 -10  -5   13.00    1.16
   1 -10   5   14.72    1.04
  -1  10  -5   14.50    1.01
   1  10   5   14.48    1.07
  -2 -10  -5   -0.23    0.25
  -2 -10  -5    0.39    0.34
   2 -10   5    0.25    0.33
  -2 -10  -5   -0.07    0.24
  -2  10  -5   -0.01    0.26
   3 -10   5    3.40    0.73
  -3 -10  -5    3.01    0.70
  -3 -10  -5    3.32    0.66
   3  10   5    3.55    0.71
  -3  10  -5    2.57    0.69
   4 -10   5    1.75    0.58
  -4 -10  -5    0.92    0.52
  -4 -10  -5    0.96    0.45
  -4  10  -5    0.64    0.47
   4  10   5    1.38    0.51
   5 -10   5    0.98    0.50
  -5 -10  -5    0.52    0.48
  -5  10  -5    0.14    0.38
  -5 -11   5    1.00    0.56
   5 -11  -5    0.24    0.42
   5  11  -5    0.13    0.43
  -5  11   5    0.44    0.49
   4 -11  -5    8.49    1.21
  -4 -11   5   14.60    1.59
  -4  11   5   14.98    1.58
   4  11  -5   10.31    1.30
  -3 -11   5    0.77    0.46
   3 -11  -5    0.51    0.42
  -3  11   5    0.03    0.33
   3  11  -5    0.43    0.43
   2 -11  -5   13.03    1.39
  -2 -11   5   15.16    1.45
   2  11  -5   14.17    1.40
  -2  11   5   12.72    1.34
  -1 -11   5   -0.08    0.28
   1 -11  -5    0.32    0.36
  -1  11   5    0.49    0.33
   1  11  -5   -0.24    0.28
   0 -11  -5    4.97    0.84
   0 -11   5    3.96    0.72
   0 -11   5    4.36    0.84
   0  11   5    4.84    0.80
   0  11  -5    4.55    0.75
  -1 -11  -5    0.03    0.30
  -1 -11  -5   -0.10    0.25
   1 -11   5   -0.07    0.29
   1  11   5    0.00    0.27
   2 -11   5    0.02    0.22
  -2 -11  -5   -0.07    0.33
  -2 -11  -5    1.26    0.48
  -2  11  -5    0.34    0.39
  -3 -11  -5   -0.38    0.33
  -3 -11  -5    0.40    0.35
   3 -11   5    0.17    0.37
  -3  11  -5   -0.53    0.30
  -4 -11  -5    2.37    0.72
   4 -11   5    1.96    0.67
  -4  11  -5    2.34    0.69
  -5 -11  -5    0.04    0.43
   5 -11   5    0.28    0.44
   4 -12  -5    2.10    0.75
  -4 -12   5    3.24    0.86
  -4  12   5    1.41    0.60
   4  12  -5    2.55    0.73
  -3 -12   5   -0.11    0.35
   3 -12  -5   -0.28    0.32
  -3  12   5    0.23    0.43
   3  12  -5   -0.09    0.37
  -2 -12   5    0.43    0.44
   2 -12  -5    0.55    0.45
   2  12  -5    0.01    0.38
  -2  12   5    0.00    0.38
   1 -12  -5    1.42    0.56
  -1 -12   5    1.17    0.52
  -1 -12   5    0.59    0.45
  -1  12   5    0.22    0.37
   1  12  -5    1.50    0.55
   0 -12   5    0.12    0.37
   0 -12  -5   -0.33    0.30
   0  12   5    0.63    0.44
  -1 -12  -5    4.98    0.86
   1 -12   5    3.51    0.79
  -1 -12  -5    4.76    0.84
   2 -12   5    0.39    0.37
  -2 -12  -5    0.27    0.33
  -3 -12  -5    3.91    0.86
   3 -12   5    3.09    0.80
  -3  12  -5    2.77    0.76
   1 -13  -5    0.71    0.52
  -1 -13   5    0.67    0.49
  -1  13   5    1.01    0.54
   0 -13  -5    1.49    0.62
   0 -13  -5    2.56    0.72
   0 -13   5    2.86    0.79
   0  13   5    2.18    0.67
   1 -13   5    9.51    1.37
  -1 -13  -5    9.22    1.23
   9   0  -6    3.31    0.79
  -9   0   6    5.27    0.89
  -8   0   6   33.81    1.78
   8   0  -6   35.35    1.82
   7   0  -6    1.23    0.47
  -7   0   6    1.61    0.47
   7   0  -6    0.89    0.37
  -7   0   6    0.82    0.35
   6   0  -6   34.39    1.42
  -6   0   6   33.45    1.57
  -6   0   6   33.36    1.42
   6   0  -6   35.52    1.60
  -5   0   6   44.26    1.55
   5   0  -6   43.08    1.53
  -5   0   6   44.72    1.74
  -4   0   6  144.71    3.63
   4   0  -6  141.66    3.38
  -4   0   6  145.88    3.42
  -3   0   6   28.18    1.02
  -3   0   6   28.88    1.16
   3   0  -6   27.44    1.01
  -2   0   6   28.92    0.98
   2   0  -6   28.66    0.96
  -1   0   6   97.61    2.22
   1   0  -6   99.78    2.31
  -1   0   6   99.80    2.35
   0   0   6  603.23   11.54
   0   0  -6  596.87   11.20
   1   0   6    6.95    0.46
  -1   0  -6    7.32    0.46
  -2   0  -6  395.64    7.94
   2   0   6  402.24    8.18
   2   0   6  403.32    7.55
   3   0   6    9.99    0.70
  -3   0  -6    5.62    0.63
   3   0   6    9.46    0.37
  -3   0  -6    9.76    0.37
  -4   0  -6  117.00    3.15
   4   0   6  114.05    3.19
  -4   0  -6  112.67    2.43
   4   0   6  112.87    2.45
   5   0   6    9.23    0.96
   6   0   6   42.05    1.93
   7   0   6    3.82    0.75
   8   0   6   10.02    1.28
   9   0   6    1.53    0.64
   9  -1  -6    5.40    1.01
  -9  -1   6    5.71    0.90
  -9   1   6    3.81    0.77
  -8  -1   6    0.99    0.44
   8  -1  -6    0.82    0.50
  -8  -1   6    0.55    0.39
   8   1  -6    0.20    0.38
  -8   1   6    0.69    0.39
   7  -1  -6    6.40    0.93
  -7  -1   6    4.89    0.74
  -7  -1   6    6.84    0.83
   7   1  -6    6.91    0.87
  -7   1   6    6.16    0.85
   7   1  -6    6.41    0.81
  -6  -1   6    0.43    0.29
   6  -1  -6   -0.10    0.20
  -6  -1   6   -0.31    0.16
   6   1  -6   -0.39    0.16
  -6   1   6   -0.18    0.17
   6   1  -6   -0.27    0.24
  -6   1   6    0.13    0.23
  -5  -1   6    7.98    0.77
   5  -1  -6    7.76    0.56
  -5  -1   6    9.46    0.91
  -5   1   6    7.61    0.83
  -5   1   6    7.24    0.64
   5   1  -6    8.38    0.77
   5   1  -6    7.94    0.78
   4  -1  -6    1.31    0.28
  -4  -1   6    1.03    0.29
  -4   1   6    2.25    0.34
  -4   1   6    1.65    0.38
   4   1  -6    1.70    0.36
  -3  -1   6    1.95    0.34
   3  -1  -6    2.26    0.30
   3   1  -6    1.90    0.34
  -3   1   6    2.01    0.28
  -3   1   6    1.84    0.35
  -2  -1   6    8.37    0.53
   2  -1  -6    7.69    0.42
   2   1  -6    7.93    0.53
  -2   1   6    7.93    0.44
  -2   1   6    6.81    0.51
  -1  -1   6   43.80    1.33
  -1  -1   6   43.71    1.06
   1  -1  -6   43.43    1.21
   1   1  -6   43.04    1.30
   1   1  -6   43.41    1.03
  -1   1   6   43.20    1.27
  -1   1   6   45.11    1.28
   0  -1   6   56.44    1.39
   0  -1  -6   56.71    1.50
   0   1   6   56.76    1.39
   0   1  -6   57.13    1.58
   0   1  -6   56.74    1.35
   0   1   6   56.06    1.54
  -1  -1  -6    3.04    0.38
   1  -1   6    2.33    0.31
   1   1   6    2.03    0.32
   1   1   6    2.64    0.18
  -1   1  -6    2.49    0.32
   2  -1   6   40.18    1.33
   2   1   6   37.62    1.33
  -2   1  -6   36.14    1.25
   3  -1   6   28.67    0.88
   3  -1   6   28.80    1.24
  -3  -1  -6   28.18    1.18
  -3   1  -6   28.25    0.88
  -3   1  -6   27.58    1.19
   3   1   6   29.60    1.25
  -4  -1  -6    0.22    0.09
  -4  -1  -6    0.32    0.27
   4  -1   6    0.12    0.12
   4  -1   6    0.22    0.25
  -4   1  -6    0.04    0.13
   4   1   6    0.50    0.28
   5  -1   6    1.06    0.41
  -5  -1  -6    1.59    0.48
   5  -1   6    1.93    0.32
   5   1   6    1.63    0.45
  -5   1  -6    1.57    0.30
   6  -1   6    8.36    1.01
   6   1   6    7.68    0.97
   7  -1   6   -0.03    0.35
   7   1   6    0.64    0.41
   8  -1   6    1.09    0.54
   8   1   6    1.47    0.57
   9  -1   6    0.08    0.44
   9   1   6    0.32    0.49
   9  -2  -6    1.54    0.69
  -9  -2   6    1.08    0.48
  -9   2   6    1.23    0.50
  -8  -2   6   11.29    1.18
  -8  -2   6   11.63    1.20
   8  -2  -6   13.39    1.47
  -8   2   6   10.61    1.18
  -7  -2   6    0.14    0.28
  -7  -2   6    0.65    0.34
   7   2  -6    0.56    0.34
   7   2  -6    0.51    0.34
  -7   2   6    0.00    0.26
  -6  -2   6   37.34    1.65
  -6  -2   6   39.50    1.72
   6   2  -6   38.42    1.66
  -6   2   6   34.80    1.69
   6   2  -6   37.44    1.51
   5  -2  -6   32.79    1.12
  -5  -2   6   32.04    1.43
   5   2  -6   33.09    1.44
  -5   2   6   32.90    1.50
  -5   2   6   32.23    1.12
   5   2  -6   32.74    1.26
   4  -2  -6    1.08    0.22
  -4  -2   6    1.05    0.30
   4   2  -6    0.98    0.25
   4   2  -6    0.83    0.29
  -4   2   6    1.19    0.22
  -4   2   6    1.29    0.35
   3  -2  -6    1.07    0.19
  -3  -2   6    0.71    0.25
   3  -2  -6    0.93    0.28
   3   2  -6    0.77    0.26
  -3   2   6    0.85    0.27
  -3   2   6    0.87    0.17
   3   2  -6    0.66    0.18
  -2  -2   6  101.72    2.59
   2  -2  -6   98.75    2.57
   2  -2  -6   97.87    2.18
  -2   2   6  103.29    2.56
   2   2  -6   98.76    2.54
   1  -2  -6    0.06    0.11
  -1  -2   6   -0.01    0.06
  -1  -2   6   -0.03    0.07
   1   2  -6    0.00    0.06
   1   2  -6    0.02    0.15
  -1   2   6   -0.02    0.11
  -1   2   6   -0.10    0.13
   0  -2   6    2.21    0.23
   0  -2  -6    2.38    0.28
   0  -2  -6    1.86    0.30
   0  -2   6    2.41    0.35
   0   2  -6    2.43    0.24
   0   2   6    2.86    0.29
   0   2   6    1.69    0.29
   0   2  -6    2.92    0.37
   1  -2   6    8.42    0.50
  -1   2  -6    8.79    0.50
   1   2   6    8.45    0.34
  -1   2  -6    7.82    0.52
   1   2   6    8.23    0.55
  -2  -2  -6  116.71    2.84
   2  -2   6  112.58    2.82
  -2   2  -6  114.37    2.61
   2   2   6  111.67    2.89
   3  -2   6   10.60    0.73
   3  -2   6    9.90    0.56
  -3  -2  -6   10.30    0.73
  -3   2  -6   11.38    0.59
   3   2   6   10.04    0.72
   4  -2   6   56.81    2.01
  -4  -2  -6   55.61    1.96
   4  -2   6   58.51    1.65
  -4   2  -6   56.02    1.63
   4   2   6   52.26    1.97
  -5  -2  -6    0.58    0.38
   5  -2   6    1.00    0.42
   5  -2   6    0.80    0.25
  -5   2  -6    0.71    0.25
   5   2   6    1.01    0.42
  -6  -2  -6   22.39    1.40
   6  -2   6   27.57    1.55
   6   2   6   25.37    1.47
   7  -2   6   11.94    1.31
   7   2   6   12.20    1.28
   8  -2   6    1.66    0.62
   8   2   6    2.51    0.70
   9  -2   6    0.33    0.50
   9   2   6    0.41    0.49
   9  -3  -6   12.70    1.57
  -9  -3   6   10.05    1.23
  -9   3   6    9.19    1.17
  -8  -3   6    0.56    0.38
  -8  -3   6    0.36    0.39
  -8   3   6    0.27    0.33
   8   3  -6    0.44    0.40
  -7  -3   6    0.81    0.39
  -7  -3   6    1.45    0.49
  -7   3   6    0.69    0.38
   7   3  -6    1.07    0.44
  -6  -3   6   23.56    1.36
  -6   3   6   25.43    1.44
   6   3  -6   24.88    1.15
   6   3  -6   25.97    1.40
   5  -3  -6    1.80    0.46
  -5  -3   6    1.78    0.44
   5   3  -6    1.30    0.32
  -5   3   6    0.85    0.33
   5   3  -6    1.61    0.44
  -4  -3   6    1.17    0.34
   4  -3  -6    1.37    0.20
   4   3  -6    1.47    0.38
  -4   3   6    1.21    0.19
  -4   3   6    1.44    0.37
   4   3  -6    1.85    0.29
  -3  -3   6   15.52    0.89
   3  -3  -6   14.40    0.87
   3  -3  -6   14.87    0.49
  -3   3   6   15.63    0.89
   3   3  -6   13.68    0.85
   3   3  -6   15.59    0.52
   2  -3  -6   21.56    0.65
   2  -3  -6   22.37    1.00
   2   3  -6   21.55    0.99
  -2   3   6   19.29    0.92
   1  -3  -6  197.48    4.32
  -1  -3   6  195.07    4.45
   1   3  -6  199.28    4.38
  -1   3   6  195.61    4.24
   0  -3   6  169.46    3.40
   0  -3   6  164.16    3.82
   0  -3  -6  162.27    3.56
   0   3   6  162.83    3.52
   0   3  -6  170.37    3.78
   0   3   6  165.67    3.83
  -1  -3  -6   85.61    2.26
  -1  -3  -6   83.51    1.91
   1  -3   6   84.77    2.11
   1   3   6   84.67    1.90
  -1   3  -6   84.50    2.22
   1   3   6   88.15    2.35
  -2  -3  -6    0.11    0.19
  -2  -3  -6    0.50    0.10
   2  -3   6    0.37    0.23
  -2   3  -6    0.32    0.18
   2   3   6    0.27    0.22
  -2   3  -6    0.33    0.18
   3  -3   6    0.19    0.23
  -3  -3  -6    0.33    0.23
   3  -3   6    0.09    0.14
  -3   3  -6    0.02    0.14
   3   3   6    0.32    0.24
   4  -3   6   43.87    1.46
   4  -3   6   40.44    1.69
  -4  -3  -6   43.01    1.68
  -4   3  -6   41.16    1.44
   4   3   6   39.05    1.67
   5  -3   6   50.31    2.09
   5  -3   6   54.14    1.77
  -5  -3  -6   52.53    2.04
  -5   3  -6   49.18    1.72
   5   3   6   52.48    2.08
  -6  -3  -6    0.23    0.38
   6  -3   6    0.15    0.24
   6  -3   6    0.21    0.34
   6   3   6    0.60    0.37
   7  -3   6    5.40    0.97
   7   3   6    4.09    0.79
   8  -3   6    3.05    0.80
   8   3   6    4.49    0.87
  -9  -4   6    0.67    0.50
   9  -4  -6    1.15    0.71
  -9   4   6    2.05    0.64
  -8  -4   6    2.64    0.68
  -8  -4   6    2.80    0.66
  -8   4   6    2.24    0.63
   8   4  -6    2.43    0.68
  -7  -4   6    0.23    0.29
  -7  -4   6    0.02    0.30
  -7   4   6    0.41    0.34
   7   4  -6    0.26    0.33
  -6  -4   6    2.88    0.60
   6  -4  -6    2.10    0.52
   6   4  -6    1.43    0.47
  -6   4   6    1.09    0.43
  -5  -4   6    6.62    0.83
   5  -4  -6    6.30    0.84
  -5   4   6    7.51    0.87
   5   4  -6    7.05    0.86
   4  -4  -6   33.45    1.54
  -4  -4   6   33.42    1.52
  -4   4   6   30.27    1.44
   4   4  -6   33.01    1.50
   4   4  -6   35.65    1.03
   3  -4  -6   -0.03    0.15
  -3  -4   6    0.10    0.15
   3   4  -6   -0.12    0.15
  -3   4   6    0.04    0.18
   3   4  -6    0.00    0.07
  -2  -4   6    0.00    0.16
   2  -4  -6    0.15    0.16
   2  -4  -6    0.09    0.08
  -2   4   6    0.11    0.16
   2   4  -6   -0.05    0.16
   1  -4  -6    0.88    0.25
  -1  -4   6    1.81    0.35
   1   4  -6    1.40    0.33
  -1   4   6    1.27    0.27
   0  -4  -6    0.78    0.21
   0  -4   6    0.37    0.21
   0  -4   6    0.59    0.17
   0   4   6    0.46    0.23
   0   4  -6    0.95    0.26
   0   4   6    0.52    0.19
   1  -4   6   11.12    0.61
  -1  -4  -6   11.62    0.56
  -1  -4  -6   10.30    0.68
   1   4   6   12.19    0.76
   1   4   6   11.92    0.56
  -1   4  -6   11.15    0.68
  -2  -4  -6   55.75    1.38
   2  -4   6   53.48    1.74
  -2  -4  -6   55.51    1.81
  -2   4  -6   54.36    1.69
   2   4   6   59.25    1.91
  -2   4  -6   55.46    1.75
  -3  -4  -6    3.35    0.24
   3  -4   6    3.14    0.51
   3  -4   6    4.21    0.53
  -3  -4  -6    2.57    0.47
   3   4   6    3.00    0.52
  -3   4  -6    3.22    0.44
  -3   4  -6    2.94    0.44
   4  -4   6   56.28    2.10
  -4  -4  -6   58.36    2.06
   4  -4   6   55.05    1.87
   4   4   6   55.94    2.08
  -4   4  -6   61.87    1.95
  -5  -4  -6    7.37    0.89
   5  -4   6    9.21    0.86
   5  -4   6    6.75    0.90
   5   4   6    9.68    1.02
  -5   4  -6    7.83    0.77
   6  -4   6   17.72    1.33
   6  -4   6   18.39    1.09
  -6  -4  -6   20.17    1.32
   6   4   6   18.93    1.30
  -6   4  -6   18.29    1.08
  -7  -4  -6   -0.17    0.37
   7  -4   6   -0.66    0.30
   7   4   6   -0.41    0.29
   8  -4   6    9.73    1.36
   8   4   6    9.21    1.26
  -8  -5   6    4.08    0.84
  -8  -5   6    3.99    0.77
  -8   5   6    3.64    0.80
   8   5  -6    3.61    0.84
   7  -5  -6   21.51    1.51
  -7  -5   6   21.59    1.46
   7   5  -6   18.35    1.39
  -7   5   6   19.49    1.41
  -6  -5   6    5.55    0.83
   6  -5  -6    4.96    0.80
  -6   5   6    6.35    0.91
   6   5  -6    3.35    0.66
  -5  -5   6    4.83    0.76
   5  -5  -6    5.10    0.78
   5   5  -6    5.73    0.83
  -5   5   6    4.78    0.74
   4  -5  -6    0.89    0.34
  -4  -5   6    1.39    0.40
  -4   5   6    1.01    0.36
   4   5  -6    0.65    0.33
   3  -5  -6   14.72    0.95
  -3  -5   6   14.02    0.94
   3   5  -6   13.83    0.94
  -3   5   6   13.90    0.91
   2  -5  -6    0.49    0.24
  -2  -5   6    0.08    0.21
  -2   5   6    0.24    0.19
   2   5  -6    0.32    0.23
   1  -5  -6  160.54    3.86
  -1  -5   6  158.71    3.97
  -1   5   6  163.69    3.81
   1   5  -6  160.31    3.91
   0  -5   6   18.43    0.95
   0  -5  -6   20.06    0.91
   0   5   6   19.52    1.02
   0   5   6   18.77    0.87
   0   5  -6   21.99    1.00
   1  -5   6   56.32    1.80
  -1  -5  -6   53.34    1.81
  -1  -5  -6   58.14    1.62
   1   5   6   57.45    1.93
   1   5   6   55.02    1.58
  -1   5  -6   55.25    1.76
  -2  -5  -6    0.22    0.15
   2  -5   6    0.36    0.26
   2  -5   6    0.22    0.20
  -2  -5  -6    0.09    0.20
   2   5   6    0.15    0.14
  -2   5  -6   -0.02    0.18
  -2   5  -6    0.45    0.20
   2   5   6    0.12    0.22
   3  -5   6    6.60    0.72
  -3  -5  -6    7.96    0.45
   3  -5   6    8.50    0.86
  -3  -5  -6    5.87    0.71
  -3   5  -6    6.64    0.64
   3   5   6    6.93    0.78
  -3   5  -6    6.98    0.74
   4  -5   6    0.36    0.27
   4  -5   6    0.60    0.39
  -4  -5  -6    0.78    0.36
  -4   5  -6    0.45    0.28
   4   5   6    0.14    0.26
  -4   5  -6    0.80    0.27
  -5  -5  -6    8.80    0.99
   5  -5   6    8.71    0.91
   5  -5   6    9.77    1.10
  -5   5  -6   10.74    1.00
   5   5   6    9.75    1.07
  -5   5  -6    8.81    0.83
   6  -5   6   23.02    1.30
   6  -5   6   18.87    1.41
  -6  -5  -6   22.94    1.44
  -6   5  -6   22.86    1.27
   6   5   6   22.50    1.42
   7  -5   6    1.18    0.60
  -7  -5  -6    2.08    0.66
   7   5   6    1.63    0.59
   8  -5   6   -0.10    0.43
   8   5   6    0.20    0.43
   8  -6  -6    1.62    0.62
  -8  -6   6    1.36    0.57
  -8   6   6    1.48    0.62
   8   6  -6    1.44    0.59
   7  -6  -6   -0.12    0.33
  -7  -6   6    0.62    0.41
  -7   6   6   -0.12    0.29
   7   6  -6    0.24    0.38
  -6  -6   6    2.74    0.66
   6  -6  -6    4.90    0.87
   6   6  -6    3.10    0.68
  -6   6   6    4.33    0.78
  -5  -6   6    4.29    0.73
  -5   6   6    3.67    0.68
   5   6  -6    2.97    0.65
   4  -6  -6   14.63    1.07
  -4  -6   6   15.24    1.09
   4   6  -6   14.35    1.06
  -4   6   6   14.48    1.05
  -3  -6   6    5.30    0.73
   3  -6  -6    5.75    0.76
   3   6  -6    6.16    0.78
  -3   6   6    6.30    0.76
  -2  -6   6    9.95    0.93
   2  -6  -6    8.46    0.86
   2   6  -6    6.24    0.74
  -2   6   6    5.44    0.66
  -1  -6   6   41.48    1.63
   1  -6  -6   40.46    1.57
  -1   6   6   41.14    1.55
   1   6  -6   42.17    1.60
   0  -6   6   -0.19    0.15
   0  -6  -6    0.02    0.15
   0   6   6    0.18    0.22
   0   6  -6    0.19    0.19
   0   6   6    0.41    0.20
  -1  -6  -6    7.68    0.58
   1  -6   6    8.48    0.65
  -1  -6  -6    9.52    0.87
  -1   6  -6    8.98    0.78
   1   6   6    9.08    0.61
   1   6   6   10.59    0.96
   2  -6   6    0.47    0.27
  -2  -6  -6    0.70    0.30
  -2  -6  -6    0.76    0.23
  -2   6  -6    1.04    0.29
  -2   6  -6    0.73    0.32
   2   6   6    0.53    0.28
   2   6   6    0.65    0.22
   3  -6   6    2.92    0.53
  -3  -6  -6    2.33    0.34
  -3  -6  -6    3.23    0.58
   3   6   6    1.96    0.46
  -3   6  -6    3.15    0.55
  -3   6  -6    1.97    0.39
   4  -6   6    4.11    0.65
  -4  -6  -6    5.07    0.75
   4  -6   6    4.82    0.74
  -4   6  -6    3.89    0.64
   4   6   6    4.46    0.71
  -4   6  -6    4.39    0.57
  -5  -6  -6    8.28    0.97
   5  -6   6    8.67    1.07
   5  -6   6    9.90    1.02
  -5   6  -6    9.98    1.05
   5   6   6    7.87    0.99
  -6  -6  -6    2.98    0.67
   6  -6   6    3.56    0.79
   6  -6   6    3.56    0.66
   6   6   6    5.29    0.89
  -6   6  -6    4.30    0.72
   7  -6   6   -0.24    0.40
  -7  -6  -6    0.45    0.49
   7   6   6    0.31    0.39
  -8  -6  -6   -0.69    0.45
   8  -6   6   -0.28    0.47
   8   6   6    0.30    0.43
  -8  -7   6    4.05    0.96
   8  -7  -6    2.46    0.74
   8   7  -6    2.37    0.73
  -8   7   6    3.64    0.85
  -7  -7   6    0.47    0.46
   7  -7  -6    0.29    0.38
   7   7  -6    0.57    0.45
  -7   7   6    1.38    0.53
  -6  -7   6    3.37    0.77
   6  -7  -6    2.51    0.65
   6   7  -6    3.49    0.73
  -6   7   6    4.57    0.81
  -5  -7   6    8.81    1.07
   5  -7  -6   13.56    1.37
   5   7  -6    9.22    1.12
  -5   7   6    7.89    0.98
   4  -7  -6   11.38    1.16
  -4  -7   6   11.78    1.17
  -4   7   6    9.54    1.05
   4   7  -6   14.35    1.32
  -3  -7   6   46.82    1.99
   3  -7  -6   47.77    2.02
   3   7  -6   49.17    2.02
  -3   7   6   50.00    1.99
   2  -7  -6   13.47    0.95
  -2  -7   6   13.34    0.97
   2   7  -6   13.34    0.97
  -2   7   6   12.72    0.92
  -1  -7   6   19.01    1.13
   1  -7  -6   21.24    1.15
   1   7  -6   21.42    1.16
  -1   7   6   21.60    1.13
   0  -7  -6   24.83    1.18
   0  -7   6   23.49    1.19
   0   7  -6   23.83    1.19
   0   7   6   25.50    1.19
  -1  -7  -6   46.34    1.80
  -1  -7  -6   48.93    1.69
   1  -7   6   48.38    1.76
   1   7   6   46.87    1.63
  -1   7  -6   46.96    1.70
   1   7   6   49.92    1.92
  -2  -7  -6    6.56    0.65
   2  -7   6    6.16    0.79
  -2  -7  -6    7.21    0.80
  -2   7  -6    7.34    0.86
   2   7   6    7.40    0.86
   2   7   6    6.52    0.63
  -2   7  -6    7.24    0.72
   3  -7   6    9.87    1.00
  -3  -7  -6   10.84    1.02
  -3   7  -6    9.46    0.70
   3   7   6    7.97    0.91
  -3   7  -6    8.29    0.93
   4  -7   6    4.94    0.80
  -4  -7  -6    4.81    0.77
   4  -7   6    4.59    0.69
  -4   7  -6    4.50    0.73
   4   7   6    4.06    0.71
   5  -7   6    0.87    0.49
  -5  -7  -6    1.26    0.47
   5  -7   6    1.36    0.45
  -5   7  -6    1.42    0.48
   5   7   6   -0.01    0.28
   6  -7   6    0.22    0.32
   6  -7   6    0.08    0.43
  -6  -7  -6    0.94    0.49
   6   7   6    0.22    0.36
  -6   7  -6    0.52    0.40
   7  -7   6    8.16    1.25
  -7  -7  -6    7.60    1.10
   7  -7   6    4.81    0.81
   7   7   6    3.91    0.84
   7  -8  -6    1.96    0.67
  -7  -8   6    2.59    0.73
   7   8  -6    1.26    0.58
  -7   8   6    2.85    0.75
  -6  -8   6    6.60    1.05
   6  -8  -6    7.39    1.07
   6   8  -6    7.85    1.13
  -6   8   6    6.09    0.97
  -5  -8   6    1.37    0.51
   5  -8  -6    1.18    0.51
  -5   8   6    1.58    0.54
   5   8  -6    2.68    0.69
  -4  -8   6   32.07    1.74
   4  -8  -6   32.62    1.77
  -4   8   6   31.15    1.71
   4   8  -6   33.60    1.79
  -3  -8   6    0.93    0.41
   3  -8  -6    0.67    0.38
   3   8  -6    0.90    0.39
  -3   8   6    1.08    0.40
   2  -8  -6   14.40    1.04
  -2  -8   6   13.71    1.06
  -2   8   6   14.74    1.04
   2   8  -6   14.73    1.05
   1  -8  -6    5.21    0.73
  -1  -8   6    7.13    0.87
  -1   8   6    6.61    0.82
   1   8  -6    5.07    0.71
   0  -8   6    0.74    0.31
   0  -8  -6    0.86    0.33
   0   8  -6    0.73    0.30
   0   8   6    0.08    0.19
  -1  -8  -6   11.24    0.82
   1  -8   6   14.46    0.94
  -1  -8  -6   11.26    1.05
   1   8   6   12.77    1.17
  -1   8  -6   12.20    0.86
   1   8   6   12.83    0.86
  -2  -8  -6   23.36    1.28
  -2  -8  -6   22.75    1.12
   2  -8   6   23.91    1.39
  -2   8  -6   23.23    1.16
   2   8   6   22.28    1.30
  -2   8  -6   23.32    1.39
  -3  -8  -6    0.54    0.34
   3  -8   6    0.63    0.35
  -3   8  -6    0.74    0.31
   3   8   6    0.56    0.36
  -3   8  -6    0.78    0.39
   4  -8   6    0.70    0.38
  -4  -8  -6    0.65    0.40
  -4   8  -6    1.38    0.49
   4   8   6   -0.22    0.25
   5  -8   6    0.16    0.42
  -5  -8  -6    0.36    0.38
   5  -8   6    0.61    0.39
   5   8   6    0.16    0.35
  -5   8  -6    0.70    0.42
   6  -8   6    4.40    0.92
  -6  -8  -6    3.27    0.72
   6  -8   6    3.45    0.71
   6   8   6    5.08    0.90
  -6   8  -6    4.61    0.82
   7  -8   6    0.08    0.48
   7  -8   6   -0.06    0.37
  -7  -8  -6    1.04    0.57
  -7   8  -6    0.39    0.41
   7   8   6   -0.46    0.38
   7   9  -6    1.15    0.65
  -6  -9   6   -0.29    0.35
   6  -9  -6    0.12    0.27
   6   9  -6    0.12    0.39
  -6   9   6   -0.27    0.35
   5  -9  -6    2.47    0.66
  -5  -9   6    2.76    0.73
  -5   9   6    2.54    0.66
   5   9  -6    2.70    0.74
   4  -9  -6    0.65    0.38
  -4  -9   6    0.24    0.38
  -4   9   6    0.52    0.36
   4   9  -6    0.05    0.33
  -3  -9   6   23.09    1.49
   3  -9  -6   23.25    1.48
  -3   9   6   22.49    1.43
   3   9  -6   21.93    1.44
   2  -9  -6    0.55    0.35
  -2  -9   6    0.51    0.38
   2   9  -6    0.49    0.34
  -2   9   6    0.56    0.36
  -1  -9   6   15.34    1.08
   1  -9  -6   11.73    1.15
   1   9  -6   13.13    0.99
  -1   9   6   15.33    1.08
   0  -9  -6   -0.03    0.23
   0  -9   6    0.10    0.23
   0   9   6   -0.05    0.23
   0   9  -6   -0.29    0.18
  -1  -9  -6    7.85    0.87
  -1  -9  -6    8.84    0.99
  -1  -9  -6    9.63    0.98
   1  -9   6    8.92    0.91
  -1   9  -6    9.93    0.95
   1   9   6   10.04    0.97
  -2  -9  -6    0.14    0.23
   2  -9   6   -0.24    0.22
  -2  -9  -6   -0.09    0.24
  -2   9  -6    0.05    0.29
  -2   9  -6    0.05    0.24
   2   9   6   -0.25    0.23
  -3  -9  -6   10.98    1.12
   3  -9   6   11.05    1.21
   3   9   6    9.52    1.09
  -3   9  -6   10.19    1.16
  -4  -9  -6   -0.02    0.29
   4  -9   6    0.10    0.28
   4   9   6   -0.15    0.28
  -4   9  -6    0.45    0.37
  -5  -9  -6    1.72    0.55
   5  -9   6    1.10    0.58
   5  -9   6    1.28    0.52
   5   9   6    0.83    0.48
  -5   9  -6    1.97    0.60
   6  -9   6    1.68    0.72
  -6  -9  -6    2.26    0.70
   6  -9   6    2.22    0.63
  -6   9  -6    2.37    0.69
   6   9   6    2.49    0.70
  -6 -10   6   -0.07    0.43
   6 -10  -6    2.50    0.75
   6  10  -6    1.89    0.69
  -6  10   6    1.59    0.66
  -5 -10   6    1.11    0.59
   5 -10  -6    0.62    0.46
  -5  10   6    1.20    0.56
   5  10  -6    1.67    0.61
  -4 -10   6    1.85    0.63
   4 -10  -6    2.38    0.68
   4  10  -6    2.30    0.64
  -4  10   6    2.14    0.60
  -3 -10   6    3.67    0.75
   3 -10  -6    3.69    0.77
   3  10  -6    3.29    0.73
  -3  10   6    2.64    0.66
  -2 -10   6   -0.01    0.28
   2 -10  -6    0.59    0.37
   2  10  -6    0.30    0.37
  -2  10   6    0.40    0.35
  -1 -10   6   27.98    1.55
   1 -10  -6   27.01    1.56
   1  10  -6   29.30    1.56
  -1  10   6   26.29    1.53
   0 -10   6    0.90    0.40
   0 -10  -6    0.61    0.35
   0  10   6    0.10    0.28
   0  10  -6    0.63    0.36
  -1 -10  -6    1.25    0.44
  -1 -10  -6    1.36    0.44
   1 -10   6    1.19    0.42
   1 -10   6    1.13    0.45
  -1 -10  -6    1.24    0.43
  -1  10  -6    0.48    0.36
   1  10   6    0.86    0.40
  -2 -10  -6   22.04    1.36
  -2 -10  -6   18.86    1.31
   2 -10   6   20.95    1.46
  -2  10  -6   17.48    1.57
  -3 -10  -6    1.10    0.51
  -3 -10  -6    0.84    0.40
   3 -10   6    0.62    0.41
  -3  10  -6    1.17    0.51
   3  10   6    1.30    0.50
  -4 -10  -6   10.88    1.36
  -4 -10  -6   11.59    1.22
   4 -10   6   10.74    1.30
  -4  10  -6    9.86    1.23
   4  10   6   10.98    1.26
  -5 -10  -6    3.22    0.83
   5 -10   6    4.50    0.97
   5 -10   6    4.58    0.89
  -5 -10  -6    3.70    0.75
  -5  10  -6    2.42    0.71
   5  10   6    3.51    0.81
   5 -11  -6    0.31    0.46
  -5 -11   6    0.40    0.48
  -5  11   6    0.68    0.51
   5  11  -6   -0.24    0.39
  -4 -11   6    2.03    0.66
   4 -11  -6    1.51    0.61
   4  11  -6    4.05    0.91
  -4  11   6    3.85    0.86
  -3 -11   6    0.15    0.38
   3 -11  -6    0.58    0.46
   3  11  -6    0.22    0.39
  -3  11   6    0.06    0.36
  -2 -11   6    1.29    0.53
   2 -11  -6    0.45    0.38
   2  11  -6    0.79    0.44
  -2  11   6    0.55    0.41
  -1 -11   6    2.40    0.62
   1 -11  -6    1.79    0.55
   1  11  -6    2.66    0.63
  -1  11   6    1.49    0.53
   0 -11   6    0.25    0.34
   0 -11   6   -0.09    0.34
   0 -11  -6   -0.32    0.26
   0  11  -6    0.09    0.32
   0  11   6    0.02    0.33
  -1 -11  -6    3.04    0.67
   1 -11   6    2.11    0.63
  -1 -11  -6    3.21    0.67
   1  11   6    2.48    0.59
  -2 -11  -6    1.10    0.49
  -2 -11  -6    0.94    0.45
   2 -11   6    1.73    0.58
  -3 -11  -6    1.57    0.58
  -3 -11  -6    1.12    0.46
   3 -11   6    1.09    0.51
   3  11   6    1.64    0.58
  -3  11  -6    1.53    0.58
  -4 -11  -6    0.19    0.47
   4 -11   6    0.74    0.47
  -4 -11  -6    0.95    0.45
  -4  11  -6    0.24    0.38
   4  11   6   -0.02    0.41
   3 -12  -6    1.11    0.52
  -3 -12   6    0.58    0.50
   3  12  -6    1.17    0.57
  -3  12   6    0.73    0.54
   2 -12  -6   -0.26    0.29
  -2 -12   6    0.06    0.38
  -2  12   6    0.05    0.35
   2  12  -6    0.23    0.40
  -1 -12   6    1.04    0.50
   1 -12  -6    0.46    0.40
  -1  12   6    0.54    0.43
   1  12  -6    0.63    0.44
   0 -12  -6    2.63    0.68
   0 -12   6    2.49    0.71
   0 -12  -6    2.18    0.64
   0  12   6    2.49    0.68
  -1 -12  -6    0.58    0.42
   1 -12   6   -0.11    0.33
  -1 -12  -6   -0.22    0.30
  -2 -12  -6    0.58    0.42
   2 -12   6    0.14    0.30
   3 -12   6   -0.22    0.39
  -3 -12  -6   -0.31    0.37
   1 -13  -6   -0.25    0.34
  -1 -13   6    0.33    0.43
   0 -13  -6    0.55    0.44
   0 -13   6    2.00    0.68
   0 -13  -6    0.86    0.52
   0  13   6    0.31    0.43
  -9   0   7   -0.52    0.26
   8   0  -7    0.13    0.39
  -8   0   7    0.11    0.31
  -7   0   7   -0.23    0.24
   7   0  -7   -0.37    0.29
  -7   0   7    0.11    0.28
   7   0  -7    0.06    0.23
   6   0  -7   -0.13    0.22
  -6   0   7    0.09    0.23
  -6   0   7   -0.19    0.18
  -5   0   7    0.15    0.19
  -5   0   7    0.52    0.28
   5   0  -7    0.07    0.20
  -4   0   7   -0.12    0.16
   4   0  -7    0.08    0.18
  -4   0   7    0.23    0.18
   3   0  -7    0.13    0.15
  -3   0   7    0.03    0.13
  -3   0   7    0.06    0.16
  -2   0   7   -0.09    0.12
   2   0  -7    0.10    0.14
   1   0  -7   -0.07    0.12
  -1   0   7   -0.19    0.09
   0   0  -7   -0.03    0.11
   0   0   7   -0.01    0.11
  -1   0  -7   -0.07    0.11
   1   0   7    0.10    0.14
  -2   0  -7   -0.20    0.14
   2   0   7    0.08    0.17
   3   0   7   -0.24    0.13
   3   0   7   -0.02    0.07
  -3   0  -7    0.08    0.20
  -4   0  -7   -0.01    0.09
   4   0   7    0.05    0.09
  -4   0  -7   -0.17    0.08
   4   0   7    0.07    0.23
   5   0   7   -0.09    0.22
   6   0   7    0.22    0.31
   7   0   7   -0.01    0.32
   8   0   7   -0.12    0.33
  -9  -1   7    0.84    0.46
   9  -1  -7    1.04    0.58
  -9   1   7    0.60    0.42
   8  -1  -7    2.29    0.68
  -8  -1   7    2.27    0.56
  -8  -1   7    2.36    0.59
   8   1  -7    2.89    0.65
  -8   1   7    1.60    0.53
  -7  -1   7   17.31    1.12
  -7  -1   7   18.63    1.24
   7   1  -7   17.82    1.14
  -7   1   7   16.94    1.21
   7   1  -7   14.49    1.05
  -6  -1   7   92.28    2.76
  -6  -1   7   89.77    2.90
   6  -1  -7   89.96    2.51
   6   1  -7   88.61    2.67
   6   1  -7   89.16    2.72
  -6   1   7   92.62    2.55
  -6   1   7   87.73    2.92
  -5  -1   7   12.60    0.92
   5  -1  -7   13.73    0.75
  -5  -1   7   12.85    0.84
  -5   1   7   12.78    0.92
  -5   1   7   13.07    0.75
   5   1  -7   11.65    0.79
  -4  -1   7  225.93    5.10
   4  -1  -7  221.97    4.77
  -4   1   7  216.19    5.16
  -4   1   7  224.07    4.84
   4   1  -7  230.03    5.05
  -3  -1   7  123.66    3.04
   3  -1  -7  120.68    2.78
  -3   1   7  119.91    3.11
   3   1  -7  122.73    2.99
  -3   1   7  119.14    2.81
   2  -1  -7  221.90    4.57
  -2  -1   7  219.47    4.81
  -2   1   7  223.60    4.64
   2   1  -7  219.76    4.74
  -2   1   7  214.63    4.77
   1  -1  -7    0.08    0.12
  -1  -1   7    0.16    0.17
  -1  -1   7    0.06    0.11
  -1   1   7    0.24    0.16
   1   1  -7    0.80    0.24
   1   1  -7    0.36    0.12
  -1   1   7    0.45    0.18
   0  -1  -7    8.88    0.52
   0  -1   7    9.16    0.46
   0   1  -7    9.57    0.46
   0   1   7    8.38    0.52
   0   1  -7    9.42    0.57
   0   1   7    9.53    0.47
  -1  -1  -7   97.44    2.40
   1  -1   7   99.35    2.38
  -1   1  -7   95.50    2.30
   1   1   7   95.76    2.03
   1   1   7   99.05    2.48
   2  -1   7  217.12    4.80
  -2  -1  -7  215.29    4.70
   2   1   7  217.18    4.86
  -2   1  -7  212.53    4.64
   3  -1   7   32.67    0.97
   3  -1   7   32.89    1.35
  -3   1  -7   31.72    0.96
   3   1   7   32.44    1.36
  -3   1  -7   32.35    1.32
   4  -1   7   15.77    1.02
   4  -1   7   18.37    0.72
  -4  -1  -7   19.42    1.09
   4   1   7   18.64    1.09
  -4   1  -7   16.29    0.68
   5  -1   7   -0.12    0.24
  -5  -1  -7    0.32    0.36
   5   1   7    0.29    0.32
   6  -1   7    3.37    0.69
   6   1   7    4.13    0.73
   7  -1   7   22.86    1.53
   7   1   7   25.85    1.61
   8  -1   7    1.83    0.62
   8   1   7    2.11    0.66
   9  -2  -7    2.46    0.82
  -9  -2   7    1.94    0.59
  -9   2   7    1.85    0.59
   8  -2  -7    3.75    0.85
  -8  -2   7    2.78    0.64
  -8  -2   7    4.80    0.80
   8   2  -7    3.85    0.73
  -8   2   7    4.30    0.78
  -7  -2   7    1.12    0.42
  -7  -2   7    1.18    0.43
   7   2  -7    2.05    0.51
  -7   2   7    0.88    0.40
  -6  -2   7    9.57    0.98
  -6  -2   7    9.40    0.95
   6   2  -7   10.49    0.79
   6   2  -7   12.69    0.95
  -6   2   7    8.65    0.95
   5  -2  -7   26.97    1.00
  -5  -2   7   25.56    1.28
  -5   2   7   26.32    1.37
  -5   2   7   26.23    1.01
   5   2  -7   29.37    1.35
   5   2  -7   26.70    1.11
   4  -2  -7    0.14    0.15
  -4  -2   7    0.11    0.20
   4   2  -7    0.04    0.17
  -4   2   7    0.03    0.13
   4   2  -7   -0.05    0.18
  -4   2   7   -0.02    0.19
   3  -2  -7    1.08    0.21
  -3  -2   7    0.93    0.28
  -3   2   7    1.11    0.31
   3   2  -7    1.58    0.34
  -3   2   7    1.46    0.23
   2  -2  -7    3.24    0.33
  -2  -2   7    3.28    0.44
   2  -2  -7    2.92    0.44
   2   2  -7    3.31    0.44
  -2   2   7    2.79    0.42
  -1  -2   7   22.73    0.60
   1  -2  -7   21.44    0.88
   1   2  -7   22.11    0.58
  -1   2   7   20.66    0.86
   1   2  -7   21.48    0.93
  -1   2   7   21.72    0.92
   0  -2   7    4.51    0.49
   0  -2   7    3.93    0.29
   0  -2  -7    4.07    0.44
   0   2  -7    4.19    0.30
   0   2   7    4.33    0.38
   0   2   7    4.51    0.48
   0   2  -7    3.92    0.45
  -1  -2  -7   -0.08    0.12
   1  -2   7   -0.07    0.12
   1   2   7   -0.12    0.13
   1   2   7   -0.05    0.07
  -1   2  -7    0.06    0.15
  -1   2  -7    0.10    0.16
   2  -2   7    4.22    0.50
  -2  -2  -7    3.61    0.48
  -2   2  -7    5.30    0.54
   2   2   7    4.24    0.53
   3  -2   7    0.76    0.29
   3  -2   7    1.18    0.24
  -3  -2  -7    0.29    0.24
  -3   2  -7    0.71    0.21
   3   2   7    0.84    0.30
   4  -2   7    2.72    0.37
   4  -2   7    3.53    0.61
  -4  -2  -7    2.74    0.53
  -4   2  -7    2.45    0.36
   4   2   7    3.01    0.56
   5  -2   7   32.50    1.63
   5  -2   7   35.39    1.25
  -5  -2  -7   34.97    1.63
   5   2   7   34.21    1.67
  -5   2  -7   31.82    1.20
  -6  -2  -7    2.71    0.65
   6  -2   7    3.24    0.67
   6   2   7    4.99    0.80
   7  -2   7   -0.25    0.31
   7   2   7    0.64    0.40
   8  -2   7    0.21    0.45
   8   2   7    0.09    0.40
  -9  -3   7    2.37    0.65
   9  -3  -7    2.04    0.81
  -9  -3   7    1.75    0.58
  -9   3   7    1.55    0.58
  -8  -3   7    2.15    0.58
  -8  -3   7    3.13    0.69
  -8   3   7    3.95    0.78
   8   3  -7    3.49    0.72
  -7  -3   7    0.43    0.35
  -7  -3   7    0.31    0.34
   7   3  -7    0.54    0.36
  -7   3   7    0.78    0.39
  -6  -3   7   42.40    1.86
  -6   3   7   40.98    1.90
   6   3  -7   42.04    1.86
  -5  -3   7   10.17    0.99
   5   3  -7   10.46    0.63
   5   3  -7   11.07    1.01
  -5   3   7    9.50    0.99
  -4  -3   7   68.92    2.28
   4  -3  -7   69.57    1.65
   4   3  -7   70.75    2.30
  -4   3   7   72.93    2.37
   4   3  -7   72.34    1.77
  -3  -3   7   19.85    1.05
   3  -3  -7   20.06    1.05
   3  -3  -7   20.02    0.65
   3   3  -7   18.73    1.00
   3   3  -7   19.73    0.56
  -3   3   7   18.90    1.01
   2  -3  -7   25.71    1.11
   2  -3  -7   24.56    0.78
   2   3  -7   25.47    1.11
  -2   3   7   24.16    1.06
   1  -3  -7   19.97    0.88
  -1  -3   7   18.40    0.92
  -1   3   7   19.24    0.92
   1   3  -7   19.58    0.92
  -1   3   7   20.41    0.87
   0  -3  -7   10.78    0.56
   0  -3   7   11.55    0.49
   0  -3   7   11.85    0.72
   0   3  -7   10.78    0.68
   0   3   7   11.92    0.57
   0   3   7   11.36    0.70
   1  -3   7    0.11    0.16
  -1  -3  -7    0.25    0.11
  -1  -3  -7    0.28    0.18
  -1   3  -7    0.30    0.18
   1   3   7    0.10    0.10
   1   3   7    0.25    0.19
  -2  -3  -7    1.86    0.16
   2  -3   7    1.25    0.30
  -2  -3  -7    1.36    0.34
  -2   3  -7    1.68    0.33
   2   3   7    1.51    0.35
   3  -3   7    0.76    0.23
   3  -3   7    0.95    0.33
  -3  -3  -7    0.78    0.30
   3   3   7    0.26    0.24
  -3   3  -7    0.27    0.18
   4  -3   7    5.55    0.76
  -4  -3  -7    4.66    0.67
   4  -3   7    4.46    0.53
   4   3   7    4.75    0.69
  -4   3  -7    4.86    0.54
   5  -3   7   33.41    1.66
  -5  -3  -7   36.00    1.68
   5  -3   7   37.44    1.41
  -5   3  -7   32.76    1.33
   5   3   7   35.83    1.72
  -6  -3  -7    0.71    0.42
   6  -3   7    1.01    0.44
   6   3   7    0.63    0.38
  -7  -3  -7    2.60    0.75
   7  -3   7    4.31    0.85
   7   3   7    3.64    0.77
   8  -3   7    1.11    0.53
   8   3   7    0.53    0.45
  -9  -4   7    0.01    0.43
   9  -4  -7    0.44    0.64
  -9   4   7    0.35    0.45
  -8  -4   7    3.94    0.79
  -8  -4   7    2.15    0.63
  -8   4   7    2.40    0.64
   8   4  -7    3.32    0.73
  -7  -4   7    0.91    0.41
  -7  -4   7    0.22    0.35
  -7   4   7    0.29    0.32
   7   4  -7    0.69    0.42
  -6  -4   7    1.09    0.42
   6  -4  -7    0.74    0.39
  -6   4   7    0.89    0.40
   6   4  -7    0.04    0.27
   5  -4  -7    3.18    0.61
  -5  -4   7    4.47    0.71
  -5   4   7    3.34    0.62
   5   4  -7    3.92    0.64
  -4  -4   7   39.35    1.67
   4  -4  -7   40.52    1.73
  -4   4   7   41.19    1.70
   4   4  -7   37.50    1.64
   3  -4  -7    8.66    0.33
   3  -4  -7    8.13    0.82
  -3  -4   7    8.87    0.88
   3   4  -7   10.02    0.91
  -3   4   7    9.74    0.73
   2  -4  -7   15.26    0.56
  -2  -4   7   15.64    0.91
   2  -4  -7   14.34    0.85
  -2   4   7   15.00    0.84
   2   4  -7   15.41    0.90
   1  -4  -7   58.74    1.77
  -1  -4   7   55.30    1.84
  -1   4   7   54.92    1.69
   1   4  -7   56.10    1.81
   0  -4   7    0.48    0.15
   0  -4  -7    0.15    0.14
   0  -4   7    0.34    0.20
   0   4  -7    0.31    0.20
   0   4   7    0.06    0.17
   0   4   7    0.23    0.15
  -1  -4  -7   19.87    0.97
   1  -4   7   17.91    0.79
  -1  -4  -7   17.68    0.71
   1   4   7   18.46    0.71
   1   4   7   18.03    0.98
  -1   4  -7   18.15    0.89
  -2  -4  -7   29.57    0.86
  -2  -4  -7   28.38    1.27
   2  -4   7   29.45    1.20
   2   4   7   30.51    0.86
  -2   4  -7   30.22    1.22
   2   4   7   30.26    1.33
  -2   4  -7   29.84    1.19
   3  -4   7   10.80    0.95
   3  -4   7    9.84    0.68
  -3  -4  -7   12.49    0.85
   3   4   7    8.50    0.86
  -3   4  -7   11.54    0.74
  -3   4  -7   10.29    0.72
  -4  -4  -7    3.74    0.63
   4  -4   7    3.17    0.62
   4  -4   7    3.92    0.55
   4   4   7    3.38    0.61
  -4   4  -7    3.80    0.54
  -5  -4  -7   76.19    2.63
   5  -4   7   75.43    2.35
   5  -4   7   74.47    2.70
  -5   4  -7   76.17    2.36
   5   4   7   73.81    2.66
   6  -4   7    1.12    0.52
  -6  -4  -7    1.65    0.55
   6   4   7    1.37    0.48
  -7  -4  -7    1.86    0.67
   7  -4   7    1.35    0.57
   7   4   7    3.02    0.73
   8  -4   7    2.59    0.78
   8   4   7    0.81    0.53
  -8  -5   7    2.08    0.63
  -8  -5   7    2.96    0.71
   8   5  -7    2.36    0.68
  -8   5   7    3.18    0.76
  -7  -5   7    2.32    0.64
   7  -5  -7    2.57    0.68
  -7   5   7    2.11    0.60
   7   5  -7    2.07    0.59
  -6  -5   7    8.76    1.05
   6  -5  -7    8.78    1.07
  -6   5   7    9.32    1.09
   6   5  -7   10.65    1.19
   5  -5  -7    0.28    0.21
  -5  -5   7    1.19    0.42
  -5   5   7    0.76    0.35
   5   5  -7    0.84    0.40
  -4  -5   7   31.64    1.56
   4  -5  -7   31.62    1.58
   4   5  -7   34.30    1.60
  -4   5   7   33.69    1.57
   3  -5  -7    2.73    0.52
  -3  -5   7    2.57    0.51
  -3   5   7    2.65    0.50
   3   5  -7    2.19    0.46
  -2  -5   7    5.66    0.71
   2  -5  -7    5.77    0.68
  -2   5   7    3.86    0.54
   2   5  -7    4.38    0.62
  -1  -5   7    3.75    0.55
  -1  -5   7    3.56    0.20
   1  -5  -7    2.86    0.46
  -1   5   7    2.93    0.44
   1   5  -7    2.88    0.48
   0  -5   7   20.00    0.74
   0  -5   7   19.15    1.01
   0  -5  -7   19.71    0.91
   0   5  -7   21.29    1.03
   0   5   7   21.51    1.11
   0   5   7   20.34    0.91
   1  -5   7    5.59    0.54
  -1  -5  -7    4.57    0.47
  -1  -5  -7    5.30    0.64
  -1   5  -7    4.87    0.58
   1   5   7    5.47    0.67
   1   5   7    5.08    0.48
  -2  -5  -7   -0.11    0.17
  -2  -5  -7    0.10    0.13
   2  -5   7   -0.14    0.21
   2   5   7    0.19    0.21
   2   5   7    0.08    0.13
  -2   5  -7    0.10    0.17
  -2   5  -7    0.02    0.18
   3  -5   7    7.47    0.77
   3  -5   7    8.65    0.87
  -3  -5  -7    7.31    0.81
   3   5   7    7.13    0.81
  -3   5  -7    7.59    0.72
  -3   5  -7    8.14    0.79
   4  -5   7   49.23    1.84
   4  -5   7   52.82    2.07
  -4  -5  -7   51.82    2.01
   4   5   7   54.06    2.12
  -4   5  -7   51.10    1.78
  -4   5  -7   51.58    1.89
  -5  -5  -7    3.24    0.64
   5  -5   7    2.90    0.65
   5  -5   7    2.69    0.54
  -5   5  -7    3.72    0.57
   5   5   7    2.79    0.61
  -5   5  -7    2.50    0.53
  -6  -5  -7   10.00    1.16
   6  -5   7    8.59    1.14
   6  -5   7    9.39    0.98
   6   5   7   11.01    1.23
  -6   5  -7   10.33    1.02
   7  -5   7    0.56    0.49
  -7  -5  -7    0.99    0.55
   7   5   7    1.80    0.60
   8  -5   7    0.10    0.45
   8   5   7   -0.03    0.36
  -8  -6   7    3.39    0.76
  -8  -6   7    4.45    0.89
   8   6  -7    4.08    0.87
  -8   6   7    6.95    1.10
   7  -6  -7    0.62    0.44
  -7  -6   7    0.69    0.49
  -7   6   7    0.73    0.45
   7   6  -7    1.22    0.54
   6  -6  -7   15.63    1.52
  -6  -6   7   17.15    1.30
   6   6  -7   16.76    1.54
  -6   6   7   18.15    1.32
   5  -6  -7    2.03    0.57
  -5  -6   7    2.59    0.60
  -5   6   7    3.48    0.68
   5   6  -7    2.75    0.61
   4  -6  -7    5.67    0.82
  -4  -6   7    7.61    0.94
  -4   6   7    9.69    1.03
   4   6  -7    7.58    0.91
  -3  -6   7    0.83    0.37
   3  -6  -7    0.20    0.25
   3   6  -7    1.08    0.40
  -3   6   7    0.27    0.25
   2  -6  -7    4.36    0.62
  -2  -6   7    4.91    0.70
  -2   6   7    3.80    0.56
   2   6  -7    4.80    0.68
   1  -6  -7    1.54    0.37
  -1  -6   7    2.21    0.45
   1   6  -7    1.78    0.41
  -1   6   7    1.52    0.37
   0  -6  -7   62.06    1.94
   0  -6   7   64.09    2.09
   0   6   7   59.53    2.12
   0   6   7   61.15    1.90
   0   6  -7   57.81    1.99
  -1  -6  -7   32.67    1.44
   1  -6   7   34.10    1.41
  -1  -6  -7   31.53    1.22
  -1   6  -7   34.84    1.38
   1   6   7   30.47    1.18
   1   6   7   35.99    1.55
  -2  -6  -7   33.23    1.47
   2  -6   7   31.02    1.44
  -2  -6  -7   33.47    1.16
   2  -6   7   35.70    1.44
   2   6   7   32.37    1.13
  -2   6  -7   30.70    1.45
   2   6   7   31.46    1.50
  -2   6  -7   34.01    1.36
  -3  -6  -7    5.50    0.74
   3  -6   7    6.64    0.80
   3  -6   7    6.06    0.77
  -3   6  -7    6.12    0.68
  -3   6  -7    6.27    0.78
   3   6   7    7.17    0.86
   4  -6   7    3.50    0.66
  -4  -6  -7    2.34    0.56
   4  -6   7    1.65    0.43
   4   6   7    2.87    0.60
  -4   6  -7    2.21    0.52
  -4   6  -7    2.57    0.46
  -5  -6  -7   29.27    1.57
   5  -6   7   28.88    1.65
   5  -6   7   27.99    1.44
  -5   6  -7   26.54    1.43
   5   6   7   28.53    1.62
   6  -6   7    0.92    0.35
  -6  -6  -7    0.66    0.46
   6  -6   7    0.32    0.44
  -6   6  -7    0.52    0.34
   6   6   7    0.66    0.44
   7  -6   7    8.75    1.27
  -7  -6  -7    9.38    1.19
   7   6   7   10.73    1.30
  -8  -7   7   -0.50    0.38
   8  -7  -7   -0.06    0.36
   8   7  -7    0.04    0.43
  -7  -7   7    7.96    1.14
   7  -7  -7    9.22    1.25
   7   7  -7    8.95    1.19
  -7   7   7    6.83    1.02
  -6  -7   7    0.87    0.43
   6  -7  -7    0.49    0.44
   6   7  -7    0.66    0.45
  -6   7   7    0.49    0.37
  -5  -7   7    1.83    0.56
   5  -7  -7    2.17    0.59
   5   7  -7    1.69    0.53
  -5   7   7    0.79    0.38
   4  -7  -7    3.66    0.70
  -4  -7   7    2.65    0.61
   4   7  -7    2.88    0.61
  -4   7   7    2.92    0.63
  -3  -7   7    5.73    0.81
   3  -7  -7    7.78    0.93
  -3   7   7    7.90    0.93
   3   7  -7    7.65    0.92
   2  -7  -7   -0.03    0.20
  -2  -7   7    0.21    0.25
  -2   7   7   -0.32    0.14
   2   7  -7    0.04    0.26
  -1  -7   7    1.30    0.39
   1  -7  -7    1.21    0.36
  -1   7   7    1.21    0.36
   1   7  -7    0.96    0.34
   0  -7   7    1.61    0.42
   0  -7  -7    2.02    0.42
   0   7  -7    1.83    0.43
   0   7   7    2.00    0.43
  -1  -7  -7    9.11    0.68
   1  -7   7   10.10    0.93
  -1  -7  -7   10.27    0.97
  -1   7  -7   11.50    0.80
   1   7   7    9.69    0.69
   1   7   7    8.83    0.94
  -2  -7  -7    4.26    0.52
   2  -7   7    4.96    0.73
  -2  -7  -7    3.14    0.58
  -2   7  -7    4.00    0.66
  -2   7  -7    4.27    0.58
   2   7   7    3.32    0.45
   2   7   7    4.05    0.66
   3  -7   7    0.91    0.43
   3  -7   7    0.38    0.29
  -3  -7  -7   -0.11    0.22
  -3   7  -7    0.45    0.26
   3   7   7    0.70    0.36
  -3   7  -7    0.03    0.24
  -4  -7  -7    5.22    0.79
   4  -7   7    4.94    0.81
   4  -7   7    5.00    0.74
  -4   7  -7    3.68    0.66
   4   7   7    4.46    0.75
  -4   7  -7    4.09    0.60
   5  -7   7    1.00    0.38
   5  -7   7    0.77    0.48
  -5  -7  -7    1.02    0.47
  -5   7  -7    0.84    0.43
   5   7   7    0.64    0.42
   6  -7   7    4.02    0.75
  -6  -7  -7    2.39    0.68
   6  -7   7    3.28    0.78
   6   7   7    3.58    0.77
  -6   7  -7    4.78    0.82
   7  -7   7    4.57    0.96
  -7  -7  -7    4.03    0.89
   7   7   7    3.91    0.88
  -7  -8   7   -0.13    0.37
   7  -8  -7    0.03    0.39
   7   8  -7    0.53    0.45
  -7   8   7    0.08    0.39
   6  -8  -7    0.08    0.29
  -6  -8   7    1.09    0.51
   6   8  -7    1.55    0.59
  -6   8   7    2.14    0.62
   5  -8  -7    1.05    0.50
  -5  -8   7    1.22    0.52
  -5   8   7    1.06    0.47
   5   8  -7    1.09    0.49
  -4  -8   7    9.70    1.14
   4  -8  -7    7.53    1.01
   4   8  -7    8.22    1.07
  -4   8   7   11.58    1.23
  -3  -8   7   18.44    1.30
   3  -8  -7   21.94    1.38
  -3   8   7   19.15    1.26
   3   8  -7   18.67    1.27
   2  -8  -7    1.82    0.47
  -2  -8   7    2.33    0.55
   2   8  -7    1.81    0.50
  -2   8   7    2.48    0.53
  -1  -8   7    1.74    0.45
   1  -8  -7    1.72    0.43
  -1   8   7    2.20    0.50
   0  -8   7    2.06    0.48
   0  -8  -7    2.60    0.53
   0   8   7    1.65    0.40
   0   8  -7    2.08    0.46
  -1  -8  -7   37.33    1.53
  -1  -8  -7   35.85    1.67
   1  -8   7   38.77    1.64
   1   8   7   37.19    1.75
   1   8   7   39.47    1.55
  -1   8  -7   39.25    1.62
  -2  -8  -7    4.46    0.59
  -2  -8  -7    4.28    0.69
   2  -8   7    4.50    0.73
  -2   8  -7    4.46    0.76
   2   8   7    4.89    0.59
  -2   8  -7    3.85    0.60
   2   8   7    4.01    0.68
  -3  -8  -7   17.64    1.19
   3  -8   7   15.58    1.16
   3   8   7   17.21    1.21
  -3   8  -7   16.26    0.99
  -3   8  -7   16.61    1.20
  -4  -8  -7    3.32    0.67
   4  -8   7    2.55    0.63
   4  -8   7    2.78    0.61
  -4   8  -7    3.01    0.66
   4   8   7    3.78    0.71
   5  -8   7   -0.06    0.38
  -5  -8  -7    0.34    0.35
   5  -8   7   -0.01    0.27
  -5   8  -7   -0.06    0.32
   5   8   7   -0.38    0.25
   6  -8   7    0.93    0.45
  -6  -8  -7    1.13    0.54
   6  -8   7    2.12    0.68
   6   8   7    0.48    0.43
  -6   8  -7    0.75    0.46
  -6  -9   7    3.01    0.79
   6  -9  -7    3.15    0.80
  -6   9   7    2.17    0.67
   6   9  -7    2.99    0.78
  -5  -9   7   19.89    1.78
   5  -9  -7   15.03    1.57
  -5   9   7   17.45    1.65
   5   9  -7   16.65    1.66
  -4  -9   7    8.11    1.10
   4  -9  -7    4.64    0.84
  -4   9   7    6.76    1.00
   4   9  -7    3.62    0.75
   3  -9  -7   22.25    1.46
  -3  -9   7   20.88    1.43
   3   9  -7   22.96    1.47
  -3   9   7   21.78    1.41
   2  -9  -7   10.63    1.14
  -2  -9   7    9.82    1.11
   2   9  -7    8.63    1.01
  -2   9   7    8.27    0.99
   1  -9  -7    2.92    0.59
  -1  -9   7    2.67    0.60
   1   9  -7    3.87    0.67
  -1   9   7    4.30    0.71
   0  -9  -7   -0.11    0.22
   0  -9   7   -0.06    0.20
   0   9  -7   -0.38    0.17
   0   9   7    0.11    0.25
  -1  -9  -7   17.60    1.07
  -1  -9  -7   17.31    1.20
   1  -9   7   17.90    1.12
   1   9   7   14.77    1.01
  -1   9  -7   16.29    1.06
  -2  -9  -7    1.19    0.43
   2  -9   7    0.46    0.38
  -2   9  -7    1.19    0.38
   2   9   7    1.67    0.52
  -3  -9  -7    3.07    0.66
   3  -9   7    3.32    0.69
   3   9   7    2.60    0.65
  -3   9  -7    2.72    0.63
   4  -9   7    0.00    0.30
  -4  -9  -7   -0.02    0.29
   4  -9   7   -0.31    0.36
   4   9   7    0.26    0.34
  -4   9  -7   -0.47    0.25
   5  -9   7    3.66    0.84
  -5  -9  -7    3.99    0.79
   5  -9   7    5.26    0.90
   5   9   7    4.89    0.91
  -5   9  -7    5.86    0.94
   6  -9   7    8.16    1.14
   6  -9   7    8.55    1.28
  -6  -9  -7    8.34    1.16
   6   9   7    8.14    1.18
  -6   9  -7    7.89    1.12
  -6 -10   7    0.79    0.51
   6 -10  -7    0.18    0.41
   6  10  -7    0.75    0.55
  -6  10   7   -0.31    0.34
   5 -10  -7    0.53    0.46
  -5 -10   7    0.05    0.39
  -5  10   7    0.19    0.37
   5  10  -7   -0.25    0.35
   4 -10  -7    1.73    0.59
  -4 -10   7    1.74    0.63
  -4  10   7    1.59    0.57
   4  10  -7    1.77    0.61
   3 -10  -7   10.29    1.21
  -3 -10   7   14.24    1.44
   3  10  -7   13.19    1.36
  -3  10   7   14.01    1.40
   2 -10  -7    4.91    0.82
  -2 -10   7    6.36    0.94
   2  10  -7    4.17    0.76
  -2  10   7    5.68    0.89
  -1 -10   7    9.24    1.07
   1 -10  -7   13.17    1.29
   1  10  -7    9.04    1.05
  -1  10   7    8.79    1.04
   0 -10   7   -0.23    0.25
   0 -10  -7    0.30    0.28
   0  10  -7    0.19    0.28
   0  10   7    0.14    0.30
  -1 -10  -7    0.36    0.35
  -1 -10  -7    0.74    0.38
   1 -10   7    0.26    0.30
   1 -10   7    0.34    0.30
   1  10   7    0.35    0.33
  -1  10  -7    0.22    0.30
   2 -10   7    7.57    1.08
  -2 -10  -7    7.62    1.01
  -2 -10  -7    8.25    1.04
   2  10   7    6.93    0.96
  -3 -10  -7    7.09    0.98
   3 -10   7    6.85    1.04
  -3  10  -7    7.83    1.11
   3  10   7    7.31    1.03
   4 -10   7   -0.05    0.32
   4 -10   7    0.24    0.50
  -4 -10  -7    0.07    0.37
  -4  10  -7    0.73    0.46
   4  10   7    0.79    0.47
   5 -10   7    0.35    0.38
  -5 -10  -7    0.50    0.45
   5 -10   7    0.08    0.50
  -5  10  -7   -0.23    0.32
   5  10   7    0.01    0.42
   5 -11  -7   14.11    1.67
  -5 -11   7   11.56    1.48
   5  11  -7   15.24    1.67
  -5  11   7   13.68    1.55
  -4 -11   7    0.93    0.52
   4 -11  -7    0.28    0.39
   4  11  -7    0.45    0.49
  -4  11   7    0.10    0.39
  -3 -11   7    4.27    0.88
   3 -11  -7    3.04    0.76
   3  11  -7    2.70    0.70
  -3  11   7    3.96    0.82
   2 -11  -7    0.31    0.35
  -2 -11   7    0.22    0.38
   2  11  -7   -0.28    0.30
  -2  11   7    0.13    0.37
  -1 -11   7    1.32    0.49
   1 -11  -7    1.26    0.48
  -1  11   7    2.16    0.60
   1  11  -7    2.00    0.57
   0 -11  -7    0.83    0.43
   0 -11   7    0.74    0.41
   0 -11  -7    0.90    0.45
   0  11  -7    0.72    0.41
   0  11   7    0.83    0.46
  -1 -11  -7    6.80    0.91
   1 -11   7    2.43    0.63
  -1 -11  -7    5.58    0.89
   1  11   7    5.25    0.81
   2 -11   7    3.55    0.81
  -2 -11  -7    2.06    0.56
   3 -11   7    6.12    1.02
  -3 -11  -7    6.90    1.00
  -3 -11  -7    7.85    1.14
   3  11   7    7.90    1.09
  -4 -11  -7    0.02    0.37
   4 -11   7    0.59    0.46
  -4 -11  -7    0.15    0.45
  -4  11  -7    0.37    0.46
   4  11   7    0.31    0.45
   3 -12  -7    1.76    0.62
  -3 -12   7    1.02    0.55
   3  12  -7    1.68    0.63
  -3  12   7    1.50    0.60
  -2 -12   7   -0.01    0.37
   2 -12  -7    0.47    0.42
   2  12  -7    0.20    0.42
  -2  12   7    1.24    0.54
  -1 -12   7   10.92    1.29
   1 -12  -7    9.93    1.24
  -1  12   7    9.99    1.27
   1  12  -7    9.49    1.19
   0 -12  -7   -0.02    0.35
   0 -12   7    0.37    0.42
   0 -12  -7    0.26    0.33
   0  12   7   -0.20    0.33
   1 -12   7    1.82    0.61
  -1 -12  -7    2.60    0.68
  -2 -12  -7    0.37    0.43
   2 -12   7    0.36    0.43
  -3 -12  -7    9.08    1.19
   3 -12   7    6.00    1.07
  -9   0   8    5.52    0.91
  -8   0   8    0.14    0.33
   8   0  -8   -0.13    0.37
  -7   0   8   11.14    1.02
   7   0  -8   12.89    1.22
  -7   0   8   12.51    1.25
   6   0  -8   24.56    1.20
  -6   0   8   24.80    1.22
  -6   0   8   22.75    1.34
   5   0  -8   24.87    1.14
  -5   0   8   25.24    1.32
  -5   0   8   24.80    1.14
  -4   0   8    9.70    0.66
  -4   0   8    7.02    0.77
   4   0  -8    8.12    0.61
   3   0  -8  105.61    2.61
  -3   0   8  100.18    2.76
  -3   0   8  101.93    2.61
  -2   0   8  145.60    3.34
   2   0  -8  136.52    3.24
  -1   0   8  117.82    2.69
   1   0  -8  121.10    2.82
   1   0  -8  113.55    2.59
   0   0  -8   -0.15    0.11
   0   0   8   -0.10    0.12
   0   0  -8    0.16    0.13
   1   0   8   43.27    1.39
  -1   0  -8   41.52    1.33
   2   0   8    1.57    0.34
  -2   0  -8    1.38    0.33
   3   0   8    0.04    0.07
  -3   0  -8    0.04    0.22
   3   0   8    0.06    0.20
  -4   0  -8   14.29    0.98
   4   0   8   15.18    1.01
   5   0   8   -0.14    0.25
  -5   0  -8    0.11    0.29
   6   0   8   40.06    1.95
   7   0   8    0.41    0.41
   8   0   8    0.45    0.46
   9  -1  -8   -0.17    0.49
  -9  -1   8    0.65    0.41
  -9   1   8    0.61    0.42
   8  -1  -8    4.94    0.89
  -8  -1   8    4.21    0.76
  -8   1   8    4.69    0.82
  -7  -1   8    5.81    0.78
  -7  -1   8    5.18    0.80
   7   1  -8    4.67    0.69
  -7   1   8    4.69    0.77
   7   1  -8    4.11    0.70
   6  -1  -8    2.37    0.44
  -6  -1   8    2.90    0.55
  -6  -1   8    2.40    0.55
  -6   1   8    3.13    0.62
  -6   1   8    3.22    0.50
   6   1  -8    3.11    0.56
   6   1  -8    3.15    0.57
   5  -1  -8   -0.12    0.17
  -5  -1   8    0.11    0.22
  -5  -1   8    0.00    0.21
  -5   1   8    0.15    0.23
  -5   1   8    0.01    0.18
   5   1  -8   -0.15    0.19
   4  -1  -8   39.68    1.29
  -4  -1   8   36.41    1.42
  -4   1   8   38.72    1.30
   4   1  -8   32.89    1.36
  -4   1   8   35.39    1.52
   3  -1  -8   18.34    0.79
  -3  -1   8   18.53    0.92
  -3   1   8   16.82    0.92
  -3   1   8   16.72    0.77
   3   1  -8   16.75    0.86
  -2  -1   8    8.23    0.59
   2  -1  -8    9.35    0.55
   2   1  -8   10.15    0.63
  -2   1   8    9.26    0.62
   1  -1  -8   29.22    1.03
  -1  -1   8   28.70    0.89
  -1  -1   8   28.27    1.12
   1   1  -8   30.14    0.86
  -1   1   8   28.73    1.05
  -1   1   8   29.86    1.07
   1   1  -8   30.46    1.12
   0  -1   8  100.58    2.34
   0  -1  -8   99.42    2.41
   0   1   8   97.37    2.28
   0   1   8   99.85    2.50
   0   1  -8   98.23    2.25
   0   1  -8   98.99    2.53
   1  -1   8   16.07    0.76
  -1  -1  -8   16.27    0.78
   1   1   8   15.63    0.55
   1   1   8   15.86    0.82
  -1   1  -8   15.52    0.72
   2  -1   8   11.74    0.71
  -2  -1  -8   11.27    0.72
  -2   1  -8   10.29    0.68
   2   1   8   11.90    0.74
   3  -1   8    7.34    0.74
   3  -1   8    6.68    0.40
  -3  -1  -8    4.98    0.62
   3   1   8    7.38    0.78
  -3   1  -8    6.88    0.72
  -4  -1  -8    4.19    0.64
   4  -1   8    4.72    0.68
   4  -1   8    4.43    0.40
  -4   1  -8    4.99    0.37
   4   1   8    5.22    0.72
  -4   1  -8    5.15    0.72
  -5  -1  -8    5.62    0.80
   5  -1   8    5.33    0.78
   5   1   8    6.98    0.89
   6  -1   8    4.92    0.81
  -6  -1  -8    3.36    0.69
   6   1   8    5.70    0.87
   7  -1   8    0.15    0.34
   7   1   8    0.19    0.38
   8  -1   8    2.58    0.74
   8   1   8    2.72    0.71
   9  -2  -8    3.20    0.86
  -9  -2   8    3.02    0.73
  -9   2   8    3.09    0.75
  -8  -2   8    1.08    0.45
  -8  -2   8    0.98    0.45
  -8   2   8    1.21    0.50
   8   2  -8    0.32    0.40
  -7  -2   8    1.39    0.46
  -7  -2   8    0.61    0.35
   7   2  -8   -0.09    0.27
  -7   2   8    0.92    0.42
  -6  -2   8    6.04    0.77
  -6  -2   8    9.07    1.00
   6   2  -8    7.97    0.89
   6   2  -8    7.61    0.77
  -6   2   8    7.40    0.92
   5  -2  -8   23.41    0.95
  -5  -2   8   23.50    1.23
  -5   2   8   25.54    0.99
   5   2  -8   23.45    1.23
  -5   2   8   22.77    1.29
   5   2  -8   23.94    1.03
  -4  -2   8    4.97    0.64
   4  -2  -8    6.11    0.45
   4   2  -8    6.11    0.69
  -4   2   8    5.43    0.70
  -4   2   8    6.77    0.48
   3  -2  -8   97.30    2.31
  -3  -2   8   97.72    2.73
   3   2  -8  100.57    2.71
  -3   2   8   97.27    2.74
  -2  -2   8    4.91    0.56
   2  -2  -8    5.72    0.40
   2   2  -8    6.83    0.64
   2   2  -8    5.23    0.26
  -2   2   8    5.77    0.60
  -1  -2   8  144.14    2.95
  -1   2   8  142.47    3.42
   1   2  -8  144.84    2.87
  -1   2   8  143.83    3.30
   1   2  -8  145.34    3.46
   0  -2   8   33.96    1.00
   0  -2  -8   32.30    1.18
   0   2   8   32.31    1.23
   0   2   8   32.40    1.02
   0   2  -8   33.17    0.97
   0   2  -8   33.50    1.24
  -1  -2  -8   30.63    1.17
   1  -2   8   30.37    1.08
   1   2   8   31.94    0.86
  -1   2  -8   31.00    1.06
   1   2   8   30.45    1.23
  -1   2  -8   30.51    1.20
   2  -2   8    4.15    0.51
  -2   2  -8    4.19    0.52
   2   2   8    4.31    0.56
  -3  -2  -8   15.23    0.93
   3  -2   8   16.61    0.97
   3  -2   8   16.64    0.74
   3   2   8   15.30    0.95
  -4  -2  -8   12.86    0.94
   4  -2   8   10.97    1.01
   4  -2   8   11.96    0.65
   4   2   8   13.96    0.98
  -4   2  -8   12.57    0.67
   5  -2   8    1.96    0.54
  -5  -2  -8    2.51    0.58
   5   2   8    2.19    0.54
  -6  -2  -8    1.45    0.53
   6  -2   8    1.31    0.50
   6   2   8    0.80    0.46
   7  -2   8    0.07    0.33
   7   2   8    0.28    0.36
   8  -2   8    3.13    0.80
   8   2   8    2.14    0.65
  -9  -3   8    0.36    0.43
  -9  -3   8    0.28    0.41
   9  -3  -8    0.03    0.58
  -9   3   8   -0.02    0.36
  -8  -3   8   19.62    1.35
  -8  -3   8   16.08    1.48
  -8   3   8   16.95    1.58
   8   3  -8   20.54    1.42
  -7  -3   8    2.19    0.59
  -7  -3   8    2.67    0.61
   7   3  -8    3.24    0.66
  -7   3   8    2.57    0.64
  -6  -3   8    0.64    0.36
   6   3  -8    0.73    0.38
  -6   3   8    1.05    0.44
  -5  -3   8    0.85    0.38
  -5   3   8    1.23    0.40
   5   3  -8    1.28    0.40
   4  -3  -8   31.13    0.95
  -4  -3   8   34.30    1.50
   4  -3  -8   30.49    1.46
  -4   3   8   29.59    1.43
   4   3  -8   29.64    1.39
   4   3  -8   31.40    0.95
   3  -3  -8   14.39    0.91
  -3  -3   8   14.20    0.90
   3  -3  -8   13.88    0.57
   3   3  -8   13.89    0.42
   3   3  -8   14.16    0.88
  -3   3   8   13.27    0.86
   2  -3  -8    0.71    0.25
  -2  -3   8    0.90    0.29
   2  -3  -8    0.60    0.17
   2   3  -8    1.06    0.30
  -2   3   8    1.03    0.28
  -1  -3   8    0.02    0.07
   1  -3  -8    0.22    0.16
  -1  -3   8   -0.05    0.14
  -1   3   8    0.05    0.12
   1   3  -8    0.33    0.20
  -1   3   8   -0.05    0.15
   0  -3  -8    1.02    0.22
   0  -3   8    0.83    0.18
   0  -3   8    0.66    0.25
   0  -3  -8    0.59    0.24
   0   3   8    0.74    0.25
   0   3  -8    0.86    0.28
   0   3   8    0.80    0.19
  -1  -3  -8   -0.01    0.08
   1  -3   8    0.39    0.19
  -1  -3  -8    0.21    0.11
   1   3   8    0.23    0.12
   1   3   8    0.33    0.22
  -1   3  -8    0.05    0.16
   2  -3   8   31.43    1.25
  -2  -3  -8   33.89    1.36
  -2   3  -8   33.21    1.30
   2   3   8   32.09    1.38
   2   3   8   32.48    0.75
   3  -3   8   15.04    0.92
  -3  -3  -8   15.58    0.97
   3  -3   8   16.17    0.81
  -3   3  -8   15.72    0.81
   3   3   8   17.05    1.02
   4  -3   8   36.56    1.32
   4  -3   8   36.47    1.61
  -4  -3  -8   33.62    1.56
  -4   3  -8   33.56    1.28
   4   3   8   34.41    1.60
  -5  -3  -8   73.51    2.62
   5  -3   8   69.37    2.61
   5  -3   8   77.32    2.23
  -5   3  -8   78.99    2.23
   5   3   8   74.58    2.71
   6  -3   8    7.67    1.02
  -6  -3  -8    8.50    1.09
   6   3   8   10.32    1.18
   7  -3   8   -0.03    0.32
  -7  -3  -8   -0.23    0.34
   7   3   8    0.17    0.36
   8  -3   8    2.92    0.79
   8   3   8    0.80    0.51
  -8  -4   8   -0.34    0.29
  -8  -4   8   -0.26    0.31
  -8   4   8    0.09    0.35
   8   4  -8   -0.26    0.30
  -7  -4   8    3.84    0.74
  -7  -4   8    4.38    0.78
   7   4  -8    4.40    0.77
  -7   4   8    3.52    0.72
  -6  -4   8    7.34    0.93
  -6   4   8   10.75    1.15
   6   4  -8    7.97    0.99
  -5  -4   8   -0.10    0.24
   5  -4  -8    0.61    0.25
   5   4  -8   -0.13    0.22
  -5   4   8    0.37    0.29
   4  -4  -8    8.20    0.90
  -4  -4   8   10.28    1.00
  -4   4   8    7.99    0.86
   4   4  -8    8.05    0.86
  -3  -4   8    0.11    0.20
   3  -4  -8    0.06    0.19
   3  -4  -8   -0.01    0.11
  -3   4   8    0.06    0.21
   3   4  -8    0.03    0.22
  -2  -4   8    7.42    0.76
   2  -4  -8    7.04    0.41
   2  -4  -8    8.71    0.81
   2   4  -8    6.06    0.68
  -2   4   8    8.03    0.75
  -1  -4   8   23.49    1.14
   1  -4  -8   26.47    1.10
   1   4  -8   24.32    1.14
  -1   4   8   25.01    1.04
   0  -4   8    6.39    0.38
   0  -4  -8    6.29    0.56
   0  -4   8    6.33    0.69
   0   4   8    4.37    0.58
   0   4  -8    5.31    0.60
   0   4   8    6.71    0.48
  -1  -4  -8    1.32    0.34
   1  -4   8    0.98    0.25
  -1  -4  -8    1.28    0.24
  -1   4  -8    0.98    0.29
   1   4   8    1.25    0.23
   1   4   8    1.18    0.35
  -2  -4  -8   16.80    0.58
   2  -4   8   18.13    0.93
  -2  -4  -8   16.57    0.98
  -2   4  -8   16.38    0.90
   2   4   8   15.42    0.98
   2   4   8   16.86    0.58
   3  -4   8    8.99    0.87
   3  -4   8    9.54    0.69
  -3  -4  -8    9.30    0.91
  -3   4  -8    9.46    0.71
  -3   4  -8    8.52    0.77
   3   4   8   10.15    0.98
   4  -4   8    8.78    0.79
   4  -4   8    9.40    0.98
  -4  -4  -8    8.90    0.95
  -4   4  -8    9.52    0.85
   4   4   8    7.19    0.90
  -4   4  -8   10.11    0.91
  -5  -4  -8   16.20    1.15
   5  -4   8   16.12    0.96
   5  -4   8   11.13    1.15
   5   4   8   16.83    1.19
  -5   4  -8   14.35    0.91
  -6  -4  -8    2.33    0.61
   6  -4   8    1.95    0.59
   6   4   8    1.71    0.54
   7  -4   8    0.31    0.45
  -7  -4  -8    0.35    0.47
   7   4   8    0.49    0.46
   8  -4   8    0.35    0.46
   8   4   8    0.29    0.39
  -8  -5   8   20.74    1.52
  -8  -5   8   19.90    1.48
  -8   5   8   18.19    1.74
  -7  -5   8    2.90    0.67
  -7   5   8    1.18    0.51
   7   5  -8    2.54    0.64
   6  -5  -8    9.20    1.13
  -6  -5   8    8.79    1.05
   6   5  -8    9.55    1.09
  -6   5   8    7.20    0.97
   5  -5  -8    7.78    0.99
  -5  -5   8    7.70    0.94
  -5   5   8    9.28    1.04
   5   5  -8   10.84    1.12
   4  -5  -8   24.15    1.39
  -4  -5   8   23.09    1.34
   4   5  -8   23.91    1.36
  -4   5   8   23.56    1.32
  -3  -5   8   -0.05    0.20
   3  -5  -8   -0.06    0.19
  -3   5   8    0.08    0.21
   3   5  -8    0.19    0.24
   2  -5  -8   31.34    1.42
  -2  -5   8   36.93    1.57
  -2   5   8   36.66    1.46
   2   5  -8   37.18    1.56
   1  -5  -8    2.87    0.45
  -1  -5   8    1.83    0.41
  -1   5   8    1.99    0.37
   1   5  -8    2.74    0.48
   0  -5  -8   62.55    1.84
   0  -5   8   58.75    2.02
   0  -5   8   61.02    1.55
   0   5  -8   58.84    1.97
   0   5   8   60.68    1.79
   0   5   8   61.41    2.10
  -1  -5  -8   26.12    0.97
   1  -5   8   23.40    0.98
  -1  -5  -8   22.52    1.15
   1   5   8   25.21    0.95
  -1   5  -8   23.23    1.12
   1   5   8   23.98    1.23
   2  -5   8    4.39    0.57
  -2  -5  -8    4.99    0.38
  -2  -5  -8    3.92    0.59
   2   5   8    4.20    0.64
  -2   5  -8    3.95    0.53
   2   5   8    4.61    0.40
   3  -5   8    1.91    0.45
  -3  -5  -8    1.41    0.42
   3  -5   8    1.31    0.39
  -3   5  -8    1.08    0.34
   3   5   8    0.76    0.36
  -3   5  -8    0.77    0.32
   4  -5   8  151.81    3.91
   4  -5   8  150.21    4.14
  -4  -5  -8  149.07    4.11
  -4   5  -8  149.34    3.89
  -4   5  -8  151.58    3.86
   4   5   8  153.41    4.28
   5  -5   8   11.41    1.02
   5  -5   8    9.12    1.10
  -5  -5  -8   10.72    1.15
  -5   5  -8    9.35    0.94
   5   5   8   10.06    1.15
  -5   5  -8   10.47    0.97
  -6  -5  -8   20.05    1.42
   6  -5   8   18.86    1.67
   6   5   8   22.85    1.51
   7  -5   8    0.50    0.47
  -7  -5  -8    0.43    0.47
   7   5   8    0.31    0.40
   8  -5   8    7.95    1.29
  -8  -5  -8   10.06    1.39
   8   5   8   10.25    1.38
  -8  -6   8    0.76    0.53
  -8   6   8    0.94    0.53
   8   6  -8    0.24    0.45
  -7  -6   8   -0.21    0.31
   7  -6  -8    0.09    0.36
   7   6  -8    0.40    0.43
  -7   6   8    0.01    0.32
   6  -6  -8    0.18    0.27
  -6  -6   8    0.63    0.41
  -6   6   8    0.10    0.29
   6   6  -8   -0.08    0.31
  -5  -6   8    2.88    0.65
   5  -6  -8    5.39    0.85
  -5   6   8    3.56    0.69
   5   6  -8    3.66    0.71
  -4  -6   8    0.08    0.25
   4  -6  -8    0.26    0.27
  -4   6   8   -0.01    0.22
   4   6  -8    0.01    0.23
   3  -6  -8    3.56    0.63
  -3  -6   8    2.85    0.57
  -3   6   8    3.74    0.63
   3   6  -8    2.70    0.56
  -2  -6   8    9.78    0.98
   2  -6  -8    8.91    0.90
   2   6  -8    7.80    0.87
  -2   6   8    8.01    0.81
   1  -6  -8   11.71    0.81
  -1  -6   8   13.82    0.93
  -1   6   8   12.82    0.83
   1   6  -8   11.41    0.85
   0  -6   8    0.39    0.21
   0  -6  -8    1.08    0.30
   0  -6   8    0.60    0.30
   0   6   8    0.79    0.26
   0   6  -8    1.05    0.34
   0   6   8    0.71    0.33
  -1  -6  -8    2.67    0.40
  -1  -6  -8    4.29    0.63
   1  -6   8    4.11    0.50
  -1   6  -8    3.14    0.51
   1   6   8    2.98    0.42
   1   6   8    3.06    0.57
  -2  -6  -8    0.87    0.37
  -2  -6  -8    0.68    0.22
   2  -6   8    0.73    0.35
  -2   6  -8    0.65    0.29
   2   6   8    0.68    0.35
   2   6   8    0.34    0.18
   3  -6   8    5.69    0.75
   3  -6   8    6.03    0.76
  -3  -6  -8    4.92    0.71
  -3   6  -8    5.73    0.74
   3   6   8    5.46    0.77
  -3   6  -8    5.71    0.67
   4  -6   8    5.98    0.84
  -4  -6  -8    7.61    0.93
   4  -6   8    6.19    0.77
   4   6   8    7.24    0.95
  -4   6  -8    8.12    0.91
  -4   6  -8    7.20    0.79
   5  -6   8    0.20    0.35
   5  -6   8    0.30    0.28
  -5  -6  -8    0.20    0.35
  -5   6  -8   -0.07    0.28
   5   6   8   -0.02    0.34
   6  -6   8    1.07    0.42
  -6  -6  -8    1.06    0.47
   6  -6   8    1.86    0.63
   6   6   8    1.40    0.54
   7  -6   8    4.88    0.95
  -7  -6  -8    3.42    0.83
   7   6   8    4.05    0.89
   7  -7  -8   -0.01    0.34
  -7  -7   8    0.54    0.46
   7   7  -8    0.39    0.43
  -7   7   8   -0.05    0.31
  -6  -7   8    8.15    1.10
   6  -7  -8    9.16    1.23
  -6   7   8   11.41    1.30
   6   7  -8   11.70    1.35
   5  -7  -8    2.75    0.67
   5   7  -8    4.95    0.87
  -5   7   8    4.76    0.80
   4  -7  -8    0.05    0.24
  -4  -7   8   -0.09    0.31
  -4   7   8    0.16    0.27
   4   7  -8    0.02    0.24
  -3  -7   8    1.70    0.48
   3  -7  -8    1.55    0.46
   3   7  -8    2.26    0.56
  -3   7   8    0.77    0.35
   2  -7  -8    9.75    1.00
  -2  -7   8    8.22    0.95
   2   7  -8   11.38    1.08
  -2   7   8   10.08    0.97
  -1  -7   8    1.26    0.41
   1  -7  -8    0.94    0.34
  -1   7   8    1.54    0.40
   1   7  -8    1.23    0.40
   0  -7  -8    1.11    0.32
   0  -7   8    0.94    0.34
   0   7  -8    0.99    0.34
   0   7   8    0.61    0.29
   1  -7   8    1.12    0.36
   1  -7   8    0.62    0.32
  -1  -7  -8    0.76    0.35
  -1  -7  -8    1.23    0.33
   1   7   8    0.91    0.37
   1   7   8    0.81    0.29
  -1   7  -8    1.10    0.36
  -2  -7  -8    7.24    0.90
   2  -7   8    6.88    0.78
   2  -7   8    6.30    0.82
  -2   7  -8    6.27    0.74
   2   7   8    5.53    0.56
   2   7   8    5.98    0.85
  -3  -7  -8    5.93    0.83
   3  -7   8    6.17    0.82
   3  -7   8    5.46    0.78
   3   7   8    4.99    0.78
  -3   7  -8    7.30    0.79
  -3   7  -8    3.51    0.64
   4  -7   8    9.24    1.00
   4  -7   8    9.46    1.07
  -4  -7  -8    8.74    1.03
  -4   7  -8    8.25    0.97
  -4   7  -8    9.90    0.93
   4   7   8    9.64    1.13
   5  -7   8    0.09    0.27
  -5  -7  -8    0.13    0.35
   5  -7   8   -0.12    0.33
   5   7   8    0.04    0.30
  -5   7  -8   -0.11    0.30
   6  -7   8   21.41    1.38
  -6  -7  -8   26.12    1.64
   6  -7   8   20.91    1.55
   6   7   8   22.61    1.57
  -6   7  -8   22.31    1.45
  -7  -7  -8   -0.41    0.44
   7  -7   8    0.52    0.50
   7   7   8   -0.28    0.36
   7  -8  -8    6.70    1.18
  -7  -8   8    5.36    1.01
   7   8  -8    6.19    1.06
  -7   8   8    5.69    1.03
   6  -8  -8   30.46    1.97
  -6   8   8   31.44    1.91
   6   8  -8   33.94    2.02
  -5  -8   8    0.07    0.36
   5  -8  -8   -0.16    0.29
   5   8  -8    0.12    0.34
  -5   8   8    0.17    0.32
  -4  -8   8    1.25    0.50
   4  -8  -8    0.74    0.40
  -4   8   8    0.48    0.33
   4   8  -8    0.75    0.43
  -3  -8   8   -0.07    0.25
   3  -8  -8    0.84    0.39
   3   8  -8    0.88    0.44
  -3   8   8    0.67    0.36
  -2  -8   8    6.77    0.91
   2  -8  -8    7.23    0.92
   2   8  -8    6.51    0.88
  -2   8   8    4.57    0.71
   1  -8  -8   62.69    2.27
  -1  -8   8   61.98    2.33
   1   8  -8   58.06    2.24
  -1   8   8   58.98    2.18
   0  -8  -8    8.37    0.89
   0  -8   8    9.20    0.99
   0   8   8    9.36    0.90
   0   8  -8    8.09    0.90
  -1  -8  -8    1.98    0.51
   1  -8   8    1.31    0.42
  -1  -8  -8    1.41    0.38
   1   8   8    1.68    0.38
  -1   8  -8    1.66    0.43
   1   8   8    1.82    0.50
   2  -8   8    4.38    0.69
   2  -8   8    2.78    0.59
  -2  -8  -8    2.81    0.61
   2   8   8    3.49    0.68
  -2   8  -8    3.25    0.56
   3  -8   8   29.62    1.54
  -3  -8  -8   29.94    1.58
   3  -8   8   25.43    1.52
  -3   8  -8   28.85    1.37
  -3   8  -8   29.97    1.63
   3   8   8   29.36    1.63
   4  -8   8    5.32    0.82
  -4  -8  -8    7.65    0.98
   4  -8   8    8.31    1.05
   4   8   8    6.50    0.94
  -4   8  -8    7.49    0.98
  -5  -8  -8   16.59    1.53
   5  -8   8   14.94    1.41
   5  -8   8   15.56    1.50
  -5   8  -8   17.09    1.54
   5   8   8   14.54    1.47
   6  -8   8    0.48    0.39
  -6  -8  -8    0.74    0.48
   6  -8   8   -0.68    0.33
  -6   8  -8   -0.14    0.33
   6   8   8   -0.25    0.39
  -6  -9   8   20.49    1.91
   6  -9  -8   23.77    1.79
  -6   9   8   22.82    1.69
   6   9  -8   20.76    1.92
  -5  -9   8    2.53    0.73
   5  -9  -8    2.98    0.74
  -5   9   8    3.50    0.78
   5   9  -8    3.19    0.79
  -4  -9   8   -0.27    0.27
   4  -9  -8   -0.21    0.24
  -4   9   8   -0.03    0.29
   4   9  -8    0.26    0.38
  -3  -9   8    1.24    0.51
   3  -9  -8    1.69    0.53
  -3   9   8    2.39    0.58
   3   9  -8    2.60    0.63
  -2  -9   8   -0.22    0.25
   2  -9  -8   -0.08    0.23
  -2   9   8   -0.24    0.21
   2   9  -8    0.11    0.31
   1  -9  -8    3.69    0.64
  -1  -9   8    4.67    0.78
   1   9  -8    6.45    0.89
  -1   9   8    5.31    0.78
   0  -9  -8    0.96    0.37
   0  -9   8    1.28    0.46
   0   9   8    1.09    0.38
   0   9  -8    1.16    0.42
  -1  -9  -8    7.25    0.93
   1  -9   8    7.08    0.87
  -1  -9  -8    7.18    0.82
  -1   9  -8    6.12    0.80
   1   9   8    7.40    0.84
   2  -9   8   18.74    1.36
  -2  -9  -8   21.55    1.36
  -2   9  -8   23.45    1.29
   2   9   8   21.44    1.41
   3  -9   8    0.92    0.44
   3  -9   8    0.97    0.48
  -3  -9  -8    2.11    0.55
   3   9   8    1.17    0.46
  -3   9  -8    0.61    0.43
   4  -9   8   22.25    1.49
  -4  -9  -8   20.94    1.41
   4  -9   8   20.00    1.42
  -4   9  -8   22.63    1.52
   4   9   8   21.25    1.48
   5  -9   8    3.42    0.75
  -5  -9  -8    3.05    0.73
   5  -9   8    2.94    0.78
   5   9   8    3.17    0.77
  -5   9  -8    2.84    0.71
   6  -9   8    1.88    0.63
   6  -9   8    1.65    0.71
  -6  -9  -8    1.64    0.62
  -6   9  -8    1.56    0.60
   6   9   8    1.73    0.66
   5 -10  -8    0.10    0.35
  -5 -10   8    0.37    0.46
  -5  10   8   -0.25    0.33
   5  10  -8   -0.16    0.38
   4 -10  -8    5.67    0.97
  -4 -10   8    6.23    0.99
  -4  10   8    5.55    0.94
   4  10  -8    7.32    1.09
   3 -10  -8    0.73    0.46
  -3 -10   8    2.26    0.66
   3  10  -8    1.78    0.59
  -3  10   8    1.87    0.57
   2 -10  -8    0.76    0.42
  -2 -10   8    0.94    0.46
   2  10  -8    0.34    0.37
  -2  10   8    1.41    0.51
  -1 -10   8    1.26    0.51
   1 -10  -8    2.41    0.55
   1  10  -8    1.93    0.56
  -1  10   8    1.37    0.49
   0 -10   8    9.76    1.09
   0 -10  -8   10.84    1.20
   0 -10  -8    9.53    1.05
   0  10   8    8.81    1.00
   0  10  -8    8.31    1.00
   1 -10   8    3.41    0.68
  -1 -10  -8    3.93    0.66
   1 -10   8    3.29    0.73
  -1 -10  -8    4.50    0.79
   1  10   8    4.50    0.73
  -1  10  -8    5.60    0.80
  -2 -10  -8    1.49    0.55
   2 -10   8    0.91    0.48
   2  10   8    1.58    0.53
   3 -10   8   10.52    1.26
  -3 -10  -8    9.74    1.13
   3  10   8    8.24    1.12
  -4 -10  -8    1.50    0.54
   4 -10   8    1.27    0.56
  -4  10  -8    0.60    0.47
   4  10   8    2.22    0.68
   5 -10   8    2.66    0.77
   5 -10   8    3.32    0.74
  -5 -10  -8    2.86    0.74
  -5  10  -8    2.61    0.77
   5  10   8    2.92    0.75
   4 -11  -8    3.40    0.82
  -4 -11   8    2.42    0.74
  -4  11   8    1.40    0.60
   4  11  -8    2.43    0.72
  -3 -11   8   -0.34    0.30
   3 -11  -8   -0.09    0.32
   3  11  -8   -0.19    0.31
  -3  11   8    0.22    0.39
  -2 -11   8    0.41    0.42
   2 -11  -8    1.58    0.53
   2  11  -8    0.45    0.43
  -2  11   8    0.72    0.44
   1 -11  -8    1.00    0.43
  -1 -11   8    0.86    0.47
   1  11  -8    1.15    0.49
  -1  11   8    1.91    0.60
   0 -11  -8    9.67    1.09
   0 -11  -8   12.67    1.36
   0 -11   8   13.87    1.34
   0  11   8    9.28    1.10
   0  11  -8   11.37    1.20
  -1 -11  -8    2.36    0.65
   1 -11   8    1.41    0.55
  -2 -11  -8    1.59    0.55
   2 -11   8    0.81    0.49
  -3 -11  -8    7.40    1.10
   3 -11   8    8.44    1.23
  -3 -11  -8    8.20    1.10
   3  11   8    5.60    0.96
  -4 -11  -8    1.56    0.68
   4 -11   8    1.47    0.61
  -4 -11  -8    2.02    0.64
   4  11   8    1.25    0.56
  -3 -12   8    5.93    1.07
  -3  12   8    4.87    0.98
   3  12  -8    7.18    1.14
   2 -12  -8    0.37    0.43
  -2 -12   8    0.81    0.57
   2  12  -8    0.30    0.43
  -2  12   8    1.63    0.63
  -1 -12   8   10.78    1.28
   1 -12  -8   11.09    1.31
   1  12  -8   12.22    1.33
  -1  12   8   10.49    1.27
   0 -12  -8    4.42    0.88
   0 -12  -8    3.63    0.76
   0 -12   8    3.58    0.85
   0  12   8    4.34    0.82
  -1 -12  -8   15.04    1.54
  -2 -12  -8    2.26    0.71
   2 -12   8    3.20    0.83
  -9   0   9    0.03    0.33
  -8   0   9    0.14    0.34
  -7   0   9    0.15    0.29
   7   0  -9    0.56    0.42
  -6   0   9    0.31    0.29
   6   0  -9    0.02    0.27
  -6   0   9    0.23    0.27
   5   0  -9   -0.03    0.19
  -5   0   9    0.24    0.23
  -5   0   9   -0.09    0.21
   4   0  -9    0.06    0.19
  -4   0   9    0.22    0.19
  -4   0   9   -0.08    0.17
  -3   0   9    0.04    0.17
  -3   0   9   -0.27    0.12
   3   0  -9    0.01    0.17
  -2   0   9   -0.04    0.15
   2   0  -9   -0.02    0.15
   1   0  -9    0.18    0.16
   1   0  -9    0.12    0.14
  -1   0   9    0.11    0.15
   0   0  -9   -0.14    0.12
   0   0   9    0.04    0.15
   0   0  -9    0.12    0.14
   1   0   9   -0.16    0.13
  -1   0  -9    0.09    0.15
  -2   0  -9    0.16    0.20
   2   0   9   -0.19    0.13
  -3   0  -9   -0.01    0.23
   3   0   9   -0.19    0.18
   3   0   9   -0.01    0.07
  -4   0  -9    0.26    0.30
   4   0   9    0.10    0.26
  -5   0  -9   -0.14    0.16
   5   0   9    0.12    0.28
   6   0   9    0.00    0.29
   7   0   9    0.53    0.40
   8   0   9   -0.28    0.33
  -9  -1   9    9.49    1.19
  -9   1   9    9.54    1.25
   8  -1  -9    4.66    0.89
  -8  -1   9    4.55    0.82
  -8   1   9    3.05    0.69
  -7  -1   9    0.60    0.35
  -7  -1   9    0.77    0.37
   7   1  -9    0.52    0.36
  -7   1   9    0.14    0.31
  -6  -1   9    2.38    0.51
  -6  -1   9    1.86    0.50
  -6   1   9    1.44    0.47
   6   1  -9    1.84    0.45
   6   1  -9    1.58    0.46
  -6   1   9    2.49    0.44
   5  -1  -9  111.30    2.83
  -5  -1   9  106.96    3.04
  -5  -1   9  106.32    3.23
  -5   1   9  106.52    3.25
  -5   1   9  109.31    2.85
   5   1  -9  107.16    3.01
   4  -1  -9    3.22    0.43
  -4  -1   9    2.13    0.43
   4   1  -9    2.24    0.42
  -4   1   9    3.04    0.43
  -4   1   9    2.58    0.49
   3  -1  -9   23.68    0.95
  -3  -1   9   24.09    1.09
  -3   1   9   23.52    1.14
  -3   1   9   22.46    0.96
   3   1  -9   22.48    1.06
   2  -1  -9   69.49    1.92
  -2  -1   9   69.11    2.07
   2   1  -9   71.46    2.06
  -2   1   9   72.07    2.08
   1  -1  -9   24.00    0.97
  -1  -1   9   25.27    0.84
  -1  -1   9   24.82    1.06
  -1   1   9   22.73    0.96
  -1   1   9   22.86    0.96
   1   1  -9   25.02    1.05
   1   1  -9   24.19    0.80
   0  -1   9  108.71    2.56
   0  -1  -9  105.95    2.61
   0   1   9  109.12    2.73
   0   1  -9  104.26    2.75
   0   1   9  107.37    2.50
   0   1  -9  108.27    2.47
  -1  -1  -9   30.93    1.17
   1  -1   9   29.15    1.10
   1   1   9   30.12    1.20
   1   1   9   29.36    0.87
  -1   1  -9   28.01    1.06
   2  -1   9   18.48    0.95
  -2  -1  -9   20.24    0.98
  -2   1  -9   18.68    0.94
   2   1   9   18.99    0.51
   2   1   9   19.39    0.99
   3  -1   9   17.84    1.02
  -3  -1  -9   17.04    0.99
   3  -1   9   18.83    0.69
   3   1   9   16.46    1.01
  -3   1  -9   17.61    1.00
   4  -1   9    7.63    0.87
   4   1   9    6.36    0.82
  -4   1  -9    7.39    0.87
   5  -1   9   -0.11    0.25
  -5  -1  -9   -0.02    0.30
   5   1   9    0.03    0.30
   6  -1   9    7.11    0.98
  -6  -1  -9    9.61    1.15
   6   1   9   12.27    1.27
   7  -1   9    0.96    0.47
   7   1   9    1.52    0.57
   8  -1   9   11.52    1.43
   8   1   9   11.69    1.43
   9  -2  -9    2.35    0.80
  -9  -2   9    0.65    0.49
  -9   2   9    0.69    0.50
  -8  -2   9    0.12    0.33
  -8  -2   9   -0.18    0.30
  -8   2   9    0.38    0.40
   8   2  -9   -0.02    0.31
  -7  -2   9    0.66    0.41
  -7  -2   9    0.16    0.33
  -7   2   9    0.43    0.36
   7   2  -9    1.17    0.43
  -6  -2   9    1.84    0.47
  -6  -2   9    1.74    0.47
   6   2  -9    0.81    0.38
  -6   2   9    1.74    0.51
  -5  -2   9    4.99    0.69
   5  -2  -9    5.25    0.52
  -5   2   9    5.11    0.53
  -5   2   9    5.26    0.74
   5   2  -9    5.98    0.59
   5   2  -9    5.03    0.71
  -4  -2   9   19.10    1.06
   4  -2  -9   18.18    0.81
  -4   2   9   17.78    1.09
  -4   2   9   20.08    0.85
   4   2  -9   20.26    1.09
   3  -2  -9    5.89    0.51
  -3  -2   9    5.33    0.64
   3   2  -9    6.85    0.71
  -3   2   9    5.09    0.62
   2  -2  -9    0.03    0.13
  -2  -2   9   -0.15    0.16
   2   2  -9    0.01    0.08
  -2   2   9    0.05    0.14
   2   2  -9   -0.13    0.13
  -1  -2   9   43.57    1.14
  -1  -2   9   44.01    1.57
   1  -2  -9   44.00    1.38
  -1   2   9   44.69    1.52
  -1   2   9   44.19    1.41
   1   2  -9   43.05    1.53
   1   2  -9   43.84    1.11
   0  -2   9    1.58    0.25
   0  -2  -9    1.74    0.34
   0   2   9    1.85    0.35
   0   2  -9    2.10    0.28
   0   2   9    1.64    0.27
   0   2  -9    2.19    0.38
   1  -2   9    0.07    0.15
  -1  -2  -9    0.49    0.23
   1   2   9    0.37    0.12
  -1   2  -9    0.36    0.21
  -1   2  -9    0.33    0.20
   1   2   9    0.45    0.22
  -2  -2  -9   13.28    0.83
   2  -2   9   14.73    0.83
  -2   2  -9   15.31    0.83
   2   2   9   14.30    0.88
   3  -2   9    6.33    0.46
   3  -2   9    7.51    0.77
   3   2   9    6.70    0.78
   4  -2   9    7.95    0.53
   4  -2   9    8.12    0.89
  -4  -2  -9    8.57    0.92
   4   2   9    6.54    0.84
   5  -2   9    1.40    0.48
  -5  -2  -9    2.35    0.60
   5   2   9    1.35    0.46
  -6  -2  -9    2.12    0.62
   6  -2   9    2.74    0.64
   6   2   9    2.98    0.68
   7  -2   9    1.00    0.50
   7   2   9    1.35    0.55
   8  -2   9   -0.45    0.36
   8   2   9    0.45    0.46
  -9  -3   9    3.53    0.78
   9  -3  -9    3.36    0.95
  -9   3   9    3.49    0.79
  -8  -3   9    1.82    0.56
  -8  -3   9    2.54    0.64
   8   3  -9    2.13    0.62
  -8   3   9    1.75    0.59
  -7  -3   9   21.62    1.44
  -7  -3   9   19.00    1.30
   7   3  -9   21.07    1.37
  -7   3   9   19.63    1.41
  -6  -3   9   14.00    1.08
   6   3  -9   13.19    1.21
  -6   3   9   14.79    1.33
  -5  -3   9    1.09    0.41
  -5   3   9    0.88    0.36
   5   3  -9    1.00    0.37
  -4  -3   9   27.98    1.38
   4  -3  -9   28.25    0.95
  -4   3   9   29.06    1.42
   4   3  -9   28.43    1.37
   3  -3  -9    1.26    0.36
  -3  -3   9    0.86    0.31
   3  -3  -9    1.22    0.24
  -3   3   9    1.12    0.34
   3   3  -9    0.94    0.31
  -2  -3   9   10.54    0.75
   2  -3  -9    9.44    0.53
   2  -3  -9    9.61    0.71
  -2   3   9    9.72    0.68
   2   3  -9    8.25    0.78
   1  -3  -9    6.12    0.60
  -1  -3   9    6.44    0.30
  -1  -3   9    5.73    0.65
  -1   3   9    7.08    0.62
  -1   3   9    6.50    0.67
   1   3  -9    7.34    0.72
   0  -3  -9    1.53    0.33
   0  -3   9    1.14    0.22
   0   3   9    1.66    0.36
   0   3   9    1.66    0.28
   0   3  -9    1.16    0.31
   1  -3   9    0.44    0.20
  -1  -3  -9    0.67    0.25
   1   3   9    0.63    0.27
  -1   3  -9    0.29    0.22
   1   3   9    0.26    0.13
   2  -3   9   38.38    1.41
   2   3   9   37.34    0.85
  -2   3  -9   36.19    1.44
   2   3   9   39.59    1.59
  -3  -3  -9    9.00    0.90
   3  -3   9    9.10    0.87
   3  -3   9    7.82    0.58
   3   3   9    7.93    0.86
   4  -3   9   28.13    1.13
  -4  -3  -9   26.54    1.40
   4  -3   9   28.09    1.43
   4   3   9   27.15    1.45
  -4   3  -9   25.90    1.11
   5  -3   9    0.68    0.39
  -5  -3  -9    1.05    0.44
   5   3   9    2.34    0.58
  -6  -3  -9    5.98    0.93
   6  -3   9    4.76    0.84
   6   3   9    5.69    0.91
   7  -3   9    0.83    0.49
  -7  -3  -9    0.21    0.46
   7   3   9    0.10    0.37
   8  -3   9    0.84    0.54
   8   3   9    0.86    0.55
  -8  -4   9   -0.13    0.32
  -8  -4   9    0.11    0.36
  -8   4   9   -0.26    0.34
   8   4  -9    0.56    0.39
  -7  -4   9    0.88    0.44
  -7  -4   9    0.74    0.45
  -7   4   9    0.42    0.35
   7   4  -9    0.39    0.37
  -6  -4   9   16.12    1.20
   6   4  -9   13.19    1.24
  -6   4   9   15.23    1.40
   5  -4  -9    8.09    1.00
  -5  -4   9    6.97    0.91
   5   4  -9    8.30    0.96
  -5   4   9    5.94    0.83
   4  -4  -9   20.07    1.24
  -4  -4   9   24.40    1.32
  -4   4   9   23.92    1.31
   4   4  -9   24.93    1.32
   3  -4  -9   69.15    2.28
  -3  -4   9   61.85    2.23
   3  -4  -9   65.62    1.58
  -3   4   9   62.41    2.16
   3   4  -9   61.69    2.18
  -2  -4   9    4.29    0.62
   2  -4  -9    4.60    0.42
   2  -4  -9    3.31    0.51
  -2   4   9    3.30    0.49
   2   4  -9    4.28    0.61
   1  -4  -9   21.50    1.03
  -1  -4   9   23.79    1.17
  -1   4   9   21.32    0.98
   1   4  -9   23.67    1.14
  -1   4   9   21.47    1.12
   0  -4  -9   25.15    1.17
   0  -4  -9   26.77    1.05
   0  -4   9   25.02    1.21
   0  -4   9   27.17    0.88
   0   4   9   28.53    1.04
   0   4  -9   27.46    1.23
   0   4   9   27.72    1.28
  -1  -4  -9   38.08    1.49
  -1  -4  -9   36.26    1.14
   1  -4   9   37.33    1.25
  -1   4  -9   35.41    1.43
   1   4   9   36.19    1.11
   1   4   9   34.68    1.50
  -2  -4  -9   40.99    1.64
   2  -4   9   37.89    1.45
   2   4   9   40.66    1.68
   2   4   9   40.13    1.02
  -2   4  -9   39.24    1.52
   3  -4   9    2.38    0.48
   3  -4   9    2.18    0.40
  -3  -4  -9    3.40    0.59
   3   4   9    1.82    0.47
  -3   4  -9    2.85    0.50
   4  -4   9    6.39    0.82
  -4  -4  -9    6.99    0.90
   4  -4   9    7.15    0.72
   4   4   9    5.56    0.82
  -4   4  -9    7.08    0.71
  -4   4  -9    6.66    0.77
   5  -4   9    5.84    0.70
  -5  -4  -9    7.80    0.99
   5  -4   9    6.49    0.90
   5   4   9    7.33    0.97
  -6  -4  -9   11.68    1.26
   6  -4   9   13.58    1.38
   6   4   9   15.55    1.49
   7  -4   9    0.88    0.48
  -7  -4  -9    0.74    0.53
   7   4   9    1.29    0.56
   8  -4   9    5.64    1.06
   8   4   9    4.34    0.91
  -8  -5   9    5.32    0.95
  -8  -5   9    5.96    0.99
  -8   5   9    4.78    0.90
   8   5  -9    5.58    0.99
  -7  -5   9    1.61    0.59
  -7   5   9    0.74    0.44
   7   5  -9    1.54    0.53
  -6  -5   9    0.35    0.37
   6  -5  -9    0.11    0.22
  -6   5   9   -0.06    0.25
   6   5  -9    0.30    0.36
   5  -5  -9    8.92    1.07
  -5  -5   9    9.06    1.05
   5   5  -9   10.58    1.11
  -5   5   9   10.94    1.14
  -4  -5   9    5.74    0.81
   4  -5  -9    6.13    0.81
  -4   5   9    6.96    0.87
   4   5  -9    5.24    0.75
   3  -5  -9   22.36    1.25
  -3  -5   9   14.70    1.06
   3   5  -9   22.26    1.24
  -3   5   9   22.20    1.20
   2  -5  -9    0.00    0.16
  -2  -5   9   -0.13    0.19
   2  -5  -9   -0.06    0.13
   2   5  -9    0.08    0.22
  -2   5   9   -0.06    0.17
   1  -5  -9    0.08    0.17
  -1  -5   9    0.62    0.28
   1   5  -9    0.14    0.21
  -1   5   9    0.22    0.19
   0  -5   9    0.14    0.15
   0  -5  -9    0.17    0.16
   0  -5  -9    0.16    0.22
   0  -5   9    0.13    0.21
   0   5   9    0.03    0.22
   0   5   9    0.24    0.18
   0   5  -9   -0.12    0.18
  -1  -5  -9    6.84    0.49
   1  -5   9    7.39    0.56
  -1  -5  -9    6.23    0.72
   1   5   9    6.23    0.54
   1   5   9    6.55    0.78
  -1   5  -9    7.93    0.79
   2  -5   9   10.63    0.77
  -2  -5  -9   12.09    0.90
  -2   5  -9   11.01    0.78
   2   5   9   11.09    1.04
   2   5   9   10.47    0.52
   3  -5   9   14.45    0.98
   3  -5   9   13.46    0.90
  -3  -5  -9   15.37    1.05
  -3   5  -9   14.80    0.94
   3   5   9   16.91    1.13
   4  -5   9    2.02    0.52
  -4  -5  -9    1.70    0.52
   4  -5   9    0.99    0.32
  -4   5  -9    2.45    0.48
   4   5   9    1.02    0.43
  -4   5  -9    1.96    0.46
   5  -5   9    3.30    0.67
  -5  -5  -9    3.40    0.70
   5  -5   9    3.67    0.61
  -5   5  -9    4.13    0.65
  -5   5  -9    5.02    0.69
   5   5   9    3.34    0.69
  -6  -5  -9    2.15    0.65
   6  -5   9    2.70    0.68
   6   5   9    3.59    0.76
  -7  -5  -9    0.28    0.45
   7  -5   9   -0.45    0.35
   7   5   9    0.24    0.39
  -8  -6   9    3.47    0.79
   8   6  -9    3.79    0.86
  -7  -6   9    0.91    0.47
   7  -6  -9    0.44    0.40
  -7   6   9    0.11    0.34
   7   6  -9    0.96    0.53
  -6  -6   9    2.48    0.64
   6  -6  -9    2.99    0.70
   6   6  -9    3.57    0.73
  -6   6   9    2.42    0.62
   5  -6  -9    0.46    0.35
  -5  -6   9    1.32    0.50
  -5   6   9    1.65    0.49
   5   6  -9    1.69    0.52
   4  -6  -9    1.21    0.44
  -4  -6   9    0.38    0.24
  -4   6   9    1.12    0.41
   4   6  -9    1.22    0.43
  -3  -6   9   27.07    1.50
   3  -6  -9   30.39    1.53
   3   6  -9   31.71    1.57
  -3   6   9   29.75    1.47
  -2  -6   9   27.39    1.44
   2  -6  -9   28.59    1.40
  -2   6   9   26.08    1.30
   2   6  -9   30.97    1.48
  -1  -6   9   26.00    1.37
   1  -6  -9   28.12    1.29
   1   6  -9   26.92    1.36
  -1   6   9   25.74    1.21
   0  -6  -9    2.35    0.42
   0  -6   9    2.02    0.48
   0  -6   9    2.30    0.31
   0   6   9    2.43    0.54
   0   6   9    1.73    0.35
   0   6  -9    2.48    0.50
  -1  -6  -9   12.91    0.93
   1  -6   9   13.66    0.76
  -1  -6  -9   12.46    0.73
   1   6   9   12.15    0.71
   1   6   9   13.94    1.00
  -1   6  -9   13.52    0.90
   2  -6   9    3.41    0.55
  -2  -6  -9    3.22    0.58
   2   6   9    3.28    0.63
  -2   6  -9    3.16    0.54
   3  -6   9   14.10    0.99
  -3  -6  -9   14.00    1.23
   3  -6   9   14.05    0.98
   3   6   9   14.56    1.09
  -3   6  -9   15.08    0.95
   4  -6   9    5.48    0.73
  -4  -6  -9    4.49    0.75
   4  -6   9    5.53    0.80
  -4   6  -9    5.13    0.70
  -4   6  -9    5.46    0.74
   4   6   9    6.07    0.87
   5  -6   9    0.06    0.36
  -5  -6  -9    0.21    0.33
   5  -6   9    0.28    0.28
   5   6   9    0.08    0.32
  -5   6  -9    0.19    0.30
  -5   6  -9    0.34    0.31
  -6  -6  -9   13.21    1.43
   6  -6   9   14.01    1.46
   6   6   9   13.15    1.43
  -7  -6  -9    6.68    1.08
   7  -6   9    5.65    1.01
   7   6   9    6.91    1.14
  -7  -7   9    0.99    0.54
   7  -7  -9    1.00    0.53
   7   7  -9    1.26    0.60
  -7   7   9    1.18    0.52
  -6  -7   9    5.96    0.98
   6  -7  -9    6.71    1.08
  -6   7   9    6.18    0.96
   6   7  -9    6.45    1.02
   5  -7  -9   16.62    1.56
   5   7  -9   18.96    1.40
   4  -7  -9    0.23    0.31
  -4  -7   9   -0.20    0.24
  -4   7   9    0.04    0.24
   4   7  -9   -0.19    0.24
  -3  -7   9    0.90    0.44
   3  -7  -9    0.69    0.35
   3   7  -9    1.09    0.43
  -3   7   9    0.59    0.33
  -2  -7   9    5.36    0.81
   2  -7  -9    5.49    0.76
   2   7  -9    6.48    0.86
  -2   7   9    4.85    0.69
   1  -7  -9    8.53    0.88
  -1  -7   9    9.72    1.01
   1   7  -9    8.07    0.91
  -1   7   9    8.42    0.84
   0  -7   9    3.81    0.63
   0  -7  -9    3.71    0.54
   0   7  -9    3.95    0.62
   0   7   9    3.44    0.67
   0   7   9    4.56    0.60
   1  -7   9    0.37    0.26
  -1  -7  -9    0.24    0.27
  -1  -7  -9    0.56    0.24
   1   7   9    0.39    0.22
  -1   7  -9    0.48    0.29
   1   7   9    0.11    0.27
  -2  -7  -9    0.58    0.35
   2  -7   9    1.28    0.41
   2   7   9    0.98    0.41
  -2   7  -9    1.00    0.35
   3  -7   9   24.29    1.38
  -3  -7  -9   22.93    1.39
   3  -7   9   23.56    1.31
  -3   7  -9   23.26    1.24
   3   7   9   23.52    1.44
   4  -7   9   -0.45    0.18
  -4  -7  -9    0.17    0.33
   4  -7   9    0.35    0.37
  -4   7  -9    0.33    0.29
  -4   7  -9   -0.22    0.23
   4   7   9    0.26    0.34
  -5  -7  -9   13.12    1.36
   5  -7   9   11.41    1.27
   5  -7   9   13.05    1.25
  -5   7  -9   14.38    1.33
   5   7   9   10.53    1.24
  -6  -7  -9    0.16    0.40
   6  -7   9   -0.16    0.36
   6   7   9    0.60    0.44
  -7  -7  -9    2.08    0.74
   7  -7   9    1.94    0.71
   7   7   9    3.93    0.91
   7  -8  -9   -0.12    0.27
  -7  -8   9    0.09    0.43
  -7   8   9    0.40    0.44
   7   8  -9   -0.19    0.43
   6  -8  -9    2.91    0.82
  -6  -8   9    1.31    0.54
   6   8  -9    2.88    0.76
  -6   8   9    2.87    0.72
  -5  -8   9    9.95    1.24
   5  -8  -9    8.39    1.13
  -5   8   9    7.38    1.02
   5   8  -9    8.64    1.14
  -4  -8   9   -0.20    0.24
   4  -8  -9   -0.27    0.26
   4   8  -9    0.05    0.28
  -4   8   9   -0.19    0.24
  -3  -8   9    7.07    0.97
   3  -8  -9    4.73    0.79
   3   8  -9    7.83    1.03
  -3   8   9    4.87    0.77
   2  -8  -9    9.27    1.00
  -2  -8   9    7.60    0.97
   2   8  -9    8.59    1.02
  -2   8   9    7.62    0.90
   1  -8  -9   -0.04    0.23
  -1  -8   9    0.22    0.29
  -1   8   9    0.07    0.20
   1   8  -9   -0.10    0.26
   0  -8   9   13.59    1.22
   0  -8  -9   12.63    0.91
   0   8  -9   12.54    1.14
   0   8   9   12.50    1.07
   1  -8   9    3.74    0.63
  -1  -8  -9    4.51    0.75
  -1  -8  -9    4.72    0.63
   1   8   9    3.70    0.57
  -1   8  -9    4.02    0.66
   1   8   9    4.29    0.74
   2  -8   9    0.08    0.27
  -2  -8  -9   -0.16    0.24
  -2   8  -9   -0.08    0.23
   2   8   9   -0.13    0.26
  -3  -8  -9    3.84    0.72
   3  -8   9    3.07    0.65
   3  -8   9    3.39    0.66
  -3   8  -9    4.13    0.66
   3   8   9    5.40    0.85
   4  -8   9    7.47    0.98
  -4  -8  -9    8.85    1.11
   4  -8   9    9.02    1.11
   4   8   9   10.22    1.18
  -4   8  -9    8.76    1.09
   5  -8   9   -0.09    0.39
   5  -8   9   -0.23    0.27
  -5  -8  -9    1.36    0.56
  -5   8  -9    0.59    0.39
   5   8   9    0.15    0.37
  -6  -8  -9   10.50    1.28
   6  -8   9    8.42    1.21
   6   8   9    6.69    1.07
   6  -9  -9    7.43    1.22
  -6  -9   9    4.30    0.94
  -6   9   9    5.68    1.03
   6   9  -9    5.78    1.03
   5  -9  -9    6.28    1.03
  -5  -9   9    6.56    1.08
  -5   9   9    7.41    1.10
   5   9  -9    8.33    1.18
  -4  -9   9    1.01    0.50
   4  -9  -9    2.72    0.71
   4   9  -9    1.84    0.61
  -4   9   9    2.11    0.61
   3  -9  -9    2.50    0.62
  -3  -9   9    2.17    0.63
   3   9  -9    1.29    0.51
  -3   9   9    2.04    0.59
   2  -9  -9    0.64    0.38
  -2  -9   9    0.31    0.37
   2   9  -9    0.47    0.38
  -2   9   9    0.79    0.35
  -1  -9   9   18.75    1.31
   1  -9  -9   17.82    1.20
   1   9  -9   16.60    1.21
  -1   9   9   20.01    1.26
   0  -9   9    6.12    0.88
   0  -9  -9    4.86    0.72
   0  -9  -9    5.71    0.88
   0   9  -9    7.32    0.92
   0   9   9    5.64    0.75
  -1  -9  -9    3.79    0.61
  -1  -9  -9    3.07    0.65
   1  -9   9    4.39    0.73
  -1   9  -9    2.91    0.60
   1   9   9    3.55    0.58
   1   9   9    3.68    0.72
   2  -9   9   16.77    1.29
  -2  -9  -9   20.64    1.37
   2   9   9   17.34    1.30
  -2   9  -9   20.07    1.22
   3  -9   9    4.24    0.80
  -3  -9  -9    3.40    0.72
   3   9   9    5.89    0.95
   4  -9   9    0.35    0.45
  -4  -9  -9    1.53    0.55
   4  -9   9    0.39    0.37
  -4   9  -9    0.75    0.48
   4   9   9    0.76    0.45
  -5  -9  -9    7.67    1.08
   5  -9   9    7.66    1.11
   5  -9   9    6.12    0.96
  -5   9  -9    7.37    1.08
   5   9   9    6.58    1.04
   5 -10  -9    0.60    0.47
  -5 -10   9    0.14    0.42
  -5  10   9    0.65    0.49
   5  10  -9    0.51    0.52
  -4 -10   9    4.01    0.89
   4 -10  -9    3.61    0.81
   4  10  -9    3.19    0.78
  -4  10   9    3.64    0.81
   3 -10  -9    0.66    0.44
  -3 -10   9    0.53    0.44
   3  10  -9    0.31    0.36
  -3  10   9    0.44    0.38
  -2 -10   9    0.08    0.36
   2 -10  -9    0.05    0.30
  -2  10   9    0.19    0.33
   2  10  -9    0.11    0.33
   1 -10  -9    1.95    0.54
  -1 -10   9    0.52    0.40
   1  10  -9    1.18    0.49
  -1  10   9    1.71    0.52
   0 -10  -9    4.72    0.75
   0 -10  -9    4.43    0.81
   0 -10   9    3.74    0.73
   0  10   9    3.45    0.65
   0  10  -9    5.67    0.84
  -1 -10  -9    0.50    0.42
   1 -10   9    0.46    0.36
  -1  10  -9    0.19    0.33
  -2 -10  -9    2.83    0.70
   2 -10   9    1.09    0.52
   2  10   9    2.64    0.68
   3 -10   9    4.01    0.84
  -3 -10  -9    3.08    0.74
   3  10   9    3.09    0.72
   4 -10   9    3.13    0.77
  -4 -10  -9    2.03    0.63
   4  10   9    2.63    0.72
  -5 -10  -9    1.32    0.58
   5 -10   9    0.80    0.50
   5  10   9    1.01    0.56
  -4 -11   9    0.29    0.48
   4 -11  -9    0.65    0.48
   4  11  -9    0.00    0.42
  -4  11   9   -0.07    0.38
  -3 -11   9    1.39    0.60
   3 -11  -9    1.44    0.56
   3  11  -9    1.49    0.58
  -3  11   9    0.77    0.48
   2 -11  -9   -0.13    0.31
  -2 -11   9   -0.28    0.36
   2  11  -9   -0.07    0.37
  -2  11   9    0.14    0.34
   1 -11  -9   12.76    1.34
  -1 -11   9   10.56    1.25
   1  11  -9   10.22    1.20
  -1  11   9    9.24    1.13
   0 -11  -9    4.00    0.73
   0 -11   9    4.61    0.84
   0 -11  -9    5.25    0.90
   0  11  -9    2.76    0.67
   0  11   9    5.25    0.86
   1 -11   9   14.18    1.52
  -1 -11  -9   14.89    1.50
  -2 -11  -9    3.67    0.80
   2 -11   9    3.98    0.85
  -3 -11  -9    6.15    0.98
   3 -11   9    5.64    1.01
   3  11   9    6.14    1.06
   2 -12  -9    0.03    0.36
  -2 -12   9    0.97    0.55
   2  12  -9   -0.04    0.40
  -2  12   9    0.37    0.43
   1 -12  -9    2.29    0.66
  -1 -12   9    3.92    0.82
   1  12  -9    4.53    0.86
  -1  12   9    3.77    0.81
   0 -12  -9    0.10    0.38
   0 -12   9   -0.12    0.38
   1 -12   9    1.74    0.67
  -1 -12  -9    2.03    0.69
  -2 -12  -9    1.14    0.58
   2 -12   9    1.52    0.60
  -9   0  10   -0.10    0.32
  -8   0  10   22.50    1.56
  -7   0  10   10.65    1.20
  -6   0  10  197.82    5.32
   6   0 -10  207.05    4.92
  -6   0  10  205.33    4.97
   5   0 -10    1.43    0.37
  -5   0  10    1.40    0.37
  -5   0  10    0.29    0.29
  -4   0  10   64.68    2.04
   4   0 -10   65.61    2.02
  -3   0  10    4.32    0.54
   3   0 -10    5.75    0.60
  -3   0  10    3.75    0.54
   2   0 -10   94.42    2.53
  -2   0  10   96.20    2.59
   1   0 -10   13.14    0.65
  -1   0  10   12.42    0.66
   1   0 -10   13.42    0.77
   0   0  10  121.47    2.96
   0   0 -10  120.93    3.07
   0   0 -10  120.68    2.85
   1   0  10   51.55    1.66
  -1   0 -10   48.28    1.57
   2   0  10    2.15    0.43
  -2   0 -10    2.60    0.44
  -3   0 -10   44.35    1.71
   3   0  10   45.29    1.78
   4   0  10   74.32    2.60
  -4   0 -10   82.52    2.62
   5   0  10   13.42    1.26
  -5   0 -10   11.34    1.16
   6   0  10    5.76    0.89
   7   0  10    0.20    0.34
   8   0  10    8.49    1.25
  -9  -1  10    0.64    0.48
  -9   1  10   -0.04    0.34
   8  -1 -10    6.10    1.01
  -8  -1  10    4.02    0.79
  -8   1  10    4.76    0.85
  -7  -1  10    2.54    0.64
  -7  -1  10    2.13    0.53
   7   1 -10    5.72    0.79
  -7   1  10    2.54    0.63
  -6  -1  10   13.30    0.98
  -6   1  10   15.60    1.16
   6   1 -10   15.05    1.01
   5  -1 -10    7.89    0.72
  -5  -1  10    8.31    0.84
  -5  -1  10    6.69    0.83
  -5   1  10    7.08    0.87
  -5   1  10    8.57    0.66
   5   1 -10    8.46    0.84
  -4  -1  10   -0.04    0.20
   4  -1 -10    0.18    0.20
  -4   1  10    0.42    0.26
   4   1 -10    0.26    0.25
  -4   1  10    0.23    0.19
  -3  -1  10   15.56    0.90
   3  -1 -10   17.76    0.84
   3   1 -10   18.41    0.97
  -3   1  10   17.59    1.00
  -3   1  10   17.93    0.87
  -2  -1  10    0.28    0.21
   2  -1 -10    0.32    0.20
   2   1 -10    0.32    0.22
  -2   1  10    0.37    0.19
  -1  -1  10    0.29    0.15
   1  -1 -10    0.36    0.18
   1  -1 -10    0.56    0.22
  -1   1  10    0.25    0.17
   1   1 -10    0.22    0.14
   1   1 -10    0.23    0.18
  -1   1  10    0.06    0.16
   0  -1 -10    3.52    0.46
   0  -1  10    3.49    0.41
   0   1  10    3.56    0.41
   0   1 -10    3.52    0.49
   0   1 -10    3.96    0.42
   0   1  10    3.34    0.46
  -1  -1 -10    6.01    0.61
   1  -1  10    6.12    0.59
  -1   1 -10    5.94    0.57
   1   1  10    5.31    0.60
   1   1  10    6.67    0.39
   2  -1  10    1.34    0.35
  -2  -1 -10    2.30    0.43
   2   1  10    1.54    0.17
  -2   1 -10    1.61    0.38
   2   1  10    1.39    0.36
   3  -1  10    0.89    0.33
  -3  -1 -10    0.71    0.33
   3  -1  10    0.96    0.21
  -3   1 -10    1.27    0.41
   3   1  10    1.04    0.36
   4  -1  10   13.36    1.00
  -4  -1 -10   16.24    1.07
  -4   1 -10   14.96    1.04
   4   1  10   15.15    1.06
  -5  -1 -10    9.54    1.07
   5  -1  10   11.57    1.18
   5   1  10    9.73    1.07
  -6  -1 -10    0.55    0.40
   6  -1  10    0.20    0.32
   6   1  10   -0.16    0.28
   7  -1  10    1.71    0.58
   7   1  10    2.87    0.73
   8  -1  10    0.06    0.40
   8   1  10    0.65    0.51
  -9  -2  10    0.18    0.40
  -9   2  10    0.12    0.40
  -8  -2  10   15.88    1.52
  -8  -2  10   20.16    1.35
   8   2 -10   16.23    1.23
  -8   2  10   13.67    1.43
  -7  -2  10    1.39    0.49
  -7  -2  10    1.52    0.49
   7   2 -10    1.84    0.52
  -7   2  10    0.82    0.43
  -6  -2  10   44.06    1.87
  -6  -2  10   43.55    1.99
   6   2 -10   43.48    1.87
  -6   2  10   39.69    1.94
  -5  -2  10    9.87    0.99
  -5   2  10    9.59    1.03
  -5   2  10    9.84    0.65
   5   2 -10    9.20    0.93
  -4  -2  10   51.44    1.92
   4  -2 -10   52.46    1.58
  -4   2  10   50.51    1.59
  -4   2  10   51.30    1.98
   4   2 -10   53.68    1.92
   3  -2 -10    5.95    0.54
  -3  -2  10    7.26    0.76
  -3   2  10    5.84    0.68
   3   2 -10    4.71    0.62
   2  -2 -10    1.46    0.30
  -2  -2  10    1.48    0.35
  -2   2  10    2.15    0.41
   2   2 -10    1.95    0.23
   2   2 -10    1.99    0.39
  -1  -2  10    5.71    0.64
   1  -2 -10    6.86    0.62
  -1  -2  10    5.93    0.37
  -1   2  10    5.61    0.62
   1   2 -10    5.87    0.36
   1   2 -10    4.39    0.56
  -1   2  10    5.43    0.56
   0  -2  10    0.84    0.21
   0  -2 -10    0.94    0.28
   0   2  10    0.19    0.22
   0   2  10    0.80    0.21
   0   2 -10    0.29    0.22
   0   2 -10    1.17    0.25
   1  -2  10    4.44    0.49
  -1  -2 -10    4.74    0.58
  -1   2 -10    4.57    0.50
   1   2  10    4.86    0.60
  -1   2 -10    3.82    0.52
   1   2  10    5.08    0.34
  -2  -2 -10    7.36    0.76
   2  -2  10    6.18    0.65
   2   2  10    5.46    0.69
   2   2  10    7.13    0.25
  -2   2 -10    6.63    0.67
  -3  -2 -10    4.34    0.64
   3  -2  10    6.04    0.73
   3  -2  10    6.08    0.54
  -3   2 -10    5.71    0.70
   3   2  10    5.72    0.75
  -4  -2 -10    3.24    0.61
   4  -2  10    3.81    0.66
   4   2  10    3.65    0.66
  -5  -2 -10    1.40    0.49
   5  -2  10    2.20    0.55
   5   2  10    1.64    0.52
  -6  -2 -10   14.93    1.45
   6  -2  10   11.41    1.23
   6   2  10   13.83    1.40
   7  -2  10    1.51    0.57
   7   2  10    2.28    0.68
   8  -2  10   15.60    1.68
   8   2  10   15.62    1.70
  -8  -3  10    1.38    0.55
  -8  -3  10    1.02    0.48
   8   3 -10    0.95    0.46
  -8   3  10    1.10    0.52
  -7  -3  10   16.60    1.51
  -7  -3  10   18.83    1.30
   7   3 -10   18.49    1.32
  -7   3  10   18.68    1.39
  -6  -3  10   13.04    1.23
  -6   3  10   13.88    1.35
   6   3 -10   12.03    1.17
  -5  -3  10    1.83    0.48
  -5   3  10    2.40    0.55
   5   3 -10    2.68    0.57
  -4  -3  10    0.54    0.31
   4   3 -10    0.70    0.32
  -4   3  10    0.59    0.28
   3  -3 -10    4.31    0.44
  -3  -3  10    3.61    0.59
   3   3 -10    3.40    0.55
  -3   3  10    3.70    0.57
   2  -3 -10   47.85    1.45
  -2  -3  10   49.75    1.82
   2   3 -10   48.82    1.77
  -2   3  10   47.87    1.69
  -1  -3  10   20.24    1.10
  -1  -3  10   22.10    0.68
   1   3 -10   24.67    1.17
  -1   3  10   24.01    1.14
  -1   3  10   21.86    0.98
   1   3 -10   22.78    0.68
   0  -3  10   17.53    0.70
   0  -3 -10   15.97    0.90
   0   3  10   15.22    0.93
   0   3 -10   15.97    0.69
   0   3  10   17.81    0.77
   0   3 -10   16.57    0.94
  -1  -3 -10   37.08    1.48
   1  -3  10   39.84    1.33
  -1   3 -10   39.64    1.53
   1   3  10   40.07    1.13
   1   3  10   39.47    1.58
   2  -3  10   19.40    0.98
   2   3  10   19.23    1.11
   2   3  10   19.65    0.53
  -2   3 -10   17.52    1.00
   3  -3  10   88.81    2.64
  -3  -3 -10   85.28    2.69
   3  -3  10   84.27    2.33
   3   3  10   84.80    2.77
   4  -3  10    1.23    0.44
   4  -3  10    1.19    0.29
  -4  -3 -10    0.98    0.40
   4   3  10    0.92    0.39
  -5  -3 -10    5.70    0.88
   5  -3  10    6.75    0.91
   5   3  10    5.77    0.88
  -6  -3 -10    3.10    0.72
   6  -3  10    4.16    0.81
   6   3  10    3.47    0.75
   7  -3  10    1.46    0.58
  -7  -3 -10    1.97    0.68
   7   3  10    1.84    0.64
   8  -3  10    9.71    1.34
   8   3  10   10.29    1.38
  -8  -4  10    7.27    1.05
  -8  -4  10    7.69    1.11
   8   4 -10    5.98    0.96
  -8   4  10    5.65    0.96
  -7  -4  10    3.97    0.76
  -7  -4  10    3.16    0.69
   7   4 -10    2.31    0.66
  -7   4  10    3.11    0.72
  -6  -4  10   21.34    1.40
  -6   4  10   20.88    1.42
   6   4 -10   20.62    1.37
  -5  -4  10    2.98    0.62
   5   4 -10    2.16    0.53
  -5   4  10    3.45    0.67
  -4  -4  10   52.38    2.07
   4  -4 -10   50.92    2.07
  -4   4  10   46.78    1.96
   4   4 -10   44.76    1.92
   3  -4 -10    0.05    0.20
   3  -4 -10    0.14    0.15
  -3  -4  10    0.46    0.30
   3   4 -10    0.17    0.23
  -3   4  10    0.28    0.24
   2  -4 -10   40.42    1.60
   2  -4 -10   41.10    1.29
   2   4 -10   40.94    1.68
  -2   4  10   40.61    1.57
  -1  -4  10    0.56    0.12
   1  -4 -10    0.40    0.22
  -1  -4  10    0.41    0.26
   1   4 -10    0.48    0.27
  -1   4  10    0.69    0.24
  -1   4  10    0.18    0.24
   0  -4  10    1.52    0.37
   0  -4 -10    1.19    0.37
   0  -4 -10    0.96    0.25
   0  -4  10    1.32    0.24
   0   4 -10    1.09    0.33
   0   4  10    1.17    0.27
   0   4  10    0.89    0.34
   1  -4  10   11.93    0.69
  -1  -4 -10   12.90    0.63
   1   4  10   11.73    0.87
  -1   4 -10   13.54    0.87
   1   4  10   13.48    0.63
  -2  -4 -10   16.97    1.04
   2  -4  10   17.91    0.96
  -2   4 -10   17.89    1.02
   2   4  10   17.75    1.10
   3  -4  10   14.28    0.87
  -3  -4 -10   14.35    1.03
   3  -4  10   14.55    0.95
   3   4  10   15.32    1.07
  -3   4 -10   12.20    1.06
  -4  -4 -10    0.40    0.34
   4  -4  10    0.60    0.28
   4  -4  10    0.80    0.39
  -4   4 -10    1.14    0.37
   4   4  10    0.60    0.36
  -5  -4 -10    3.23    0.66
   5  -4  10    3.17    0.66
   5   4  10    4.94    0.83
   6  -4  10    1.69    0.56
  -6  -4 -10    0.71    0.50
   6   4  10    1.37    0.51
   7  -4  10    0.50    0.46
  -7  -4 -10   -0.73    0.35
   7   4  10    0.93    0.53
  -8  -5  10    1.25    0.55
  -8  -5  10    1.09    0.55
  -8   5  10    0.23    0.41
   8   5 -10    0.70    0.51
  -7  -5  10    1.35    0.54
   7   5 -10    1.27    0.54
  -7   5  10    0.83    0.45
  -6  -5  10    0.49    0.36
  -6   5  10    0.36    0.36
   6   5 -10    0.25    0.35
   5  -5 -10    0.03    0.29
  -5  -5  10    0.20    0.28
  -5   5  10    0.08    0.25
   5   5 -10    0.10    0.29
  -4  -5  10    1.56    0.48
   4  -5 -10    1.88    0.51
   4   5 -10    2.13    0.53
  -4   5  10    1.86    0.49
  -3  -5  10   -0.02    0.16
   3  -5 -10   -0.26    0.18
   3   5 -10    0.11    0.25
  -3   5  10    0.03    0.20
   2  -5 -10   27.20    1.32
   2  -5 -10   25.87    0.95
  -2  -5  10   23.53    1.31
   2   5 -10   25.28    1.33
  -2   5  10   26.46    1.25
   1  -5 -10    1.20    0.32
  -1  -5  10    0.61    0.30
  -1   5  10    0.57    0.25
   1   5 -10    0.57    0.30
   0  -5 -10   33.80    1.28
   0  -5  10   32.18    1.48
   0  -5  10   30.06    0.98
   0   5 -10   32.84    1.45
   0   5  10   30.79    1.19
   0   5  10   31.37    1.48
  -1  -5 -10   82.55    2.58
  -1  -5 -10   81.94    2.15
   1  -5  10   81.40    2.20
  -1   5 -10   78.74    2.51
   1   5  10   81.99    2.11
   1   5  10   83.10    2.70
   2  -5  10   15.62    0.92
  -2  -5 -10   15.97    1.06
   2   5  10   16.64    1.10
  -2   5 -10   14.78    0.96
   3  -5  10  108.03    3.11
  -3  -5 -10  110.85    3.30
   3  -5  10  104.68    3.05
  -3   5 -10  108.22    3.11
   3   5  10  106.61    3.37
  -4  -5 -10    0.10    0.31
   4  -5  10    0.33    0.33
   4  -5  10    0.57    0.28
  -4   5 -10   -0.07    0.21
   4   5  10    0.32    0.32
   5  -5  10   37.97    1.91
  -5  -5 -10   42.73    2.02
  -5   5 -10   42.81    1.82
   5   5  10   37.27    1.98
  -6  -5 -10    2.09    0.64
   6  -5  10    1.65    0.61
  -6   5 -10    2.57    0.60
   6   5  10    2.49    0.67
   7  -5  10   -0.13    0.38
  -7  -5 -10    0.36    0.47
   7   5  10    1.23    0.55
  -8  -6  10    1.81    0.67
  -8   6  10    2.08    0.70
   8   6 -10    0.64    0.46
  -7  -6  10    0.05    0.34
   7   6 -10    0.31    0.43
  -7   6  10   -0.13    0.25
   6  -6 -10    0.66    0.43
  -6  -6  10    1.45    0.54
   6   6 -10    0.20    0.37
  -6   6  10    0.83    0.43
   5  -6 -10   14.63    1.42
  -5  -6  10   15.53    1.43
   5   6 -10   15.78    1.42
  -5   6  10   13.58    1.32
   4  -6 -10    5.16    0.82
  -4   6  10    5.98    0.85
   4   6 -10    3.93    0.69
  -3  -6  10    0.16    0.30
   3  -6 -10    0.14    0.23
  -3   6  10    0.57    0.31
   3   6 -10    0.90    0.39
   2  -6 -10    0.11    0.22
  -2  -6  10    0.36    0.32
  -2   6  10    0.71    0.32
   2   6 -10    0.82    0.34
  -1  -6  10    9.64    0.98
   1  -6 -10    9.90    0.92
  -1   6  10    9.67    0.88
   1   6 -10    8.97    0.95
   0  -6 -10    1.21    0.39
   0  -6  10    1.10    0.39
   0  -6 -10    2.02    0.41
   0   6  10    1.45    0.35
   0   6  10    1.90    0.50
   0   6 -10    1.43    0.41
   1  -6  10    9.80    0.77
  -1  -6 -10    9.34    0.95
  -1  -6 -10    9.03    0.62
   1   6  10    9.18    0.99
   1   6  10    8.75    0.62
  -1   6 -10   11.62    1.04
  -2  -6 -10   10.22    1.01
   2  -6  10   10.76    0.78
  -2   6 -10   10.76    0.99
   2   6  10   12.13    1.17
   3  -6  10   21.94    1.24
  -3  -6 -10   20.82    1.31
   3  -6  10   21.03    1.20
   3   6  10   22.01    1.39
  -3   6 -10   20.66    1.17
  -4  -6 -10    0.30    0.32
   4  -6  10    0.11    0.26
   4  -6  10    0.41    0.36
   4   6  10   -0.13    0.26
  -4   6 -10    0.15    0.27
   5  -6  10    1.15    0.44
  -5  -6 -10    1.31    0.51
   5  -6  10    0.92    0.45
   5   6  10    1.85    0.58
  -5   6 -10    1.15    0.42
  -5   6 -10    1.31    0.45
   6  -6  10    3.61    0.80
  -6  -6 -10    5.41    0.94
   6   6  10    4.49    0.91
   7  -6  10    0.65    0.52
  -7  -6 -10   -0.20    0.48
   7   6  10    0.13    0.40
  -7  -7  10    0.19    0.43
   7  -7 -10   -0.09    0.28
  -7   7  10   -0.57    0.25
   7   7 -10    0.23    0.42
  -6  -7  10    0.77    0.45
   6  -7 -10    0.79    0.46
   6   7 -10    0.10    0.36
  -6   7  10   -0.28    0.26
  -5  -7  10    0.72    0.40
   5  -7 -10    0.61    0.42
  -5   7  10    1.20    0.48
   5   7 -10    0.04    0.36
  -4  -7  10   37.08    1.92
   4  -7 -10   32.88    1.83
  -4   7  10   37.84    1.85
   4   7 -10   33.60    1.81
   3  -7 -10    7.71    0.97
  -3  -7  10    6.55    0.91
  -3   7  10    7.05    0.89
   3   7 -10    7.12    0.95
   2  -7 -10    4.90    0.73
  -2  -7  10    4.40    0.74
  -2   7  10    5.09    0.70
   2   7 -10    4.75    0.76
   1  -7 -10   45.03    1.80
  -1  -7  10   43.92    1.93
  -1   7  10   42.64    1.72
   1   7 -10   43.47    1.89
   0  -7  10    0.97    0.38
   0  -7 -10    0.91    0.38
   0  -7 -10    1.08    0.32
   0   7  10    1.34    0.38
   0   7 -10    2.01    0.49
   0   7  10    1.03    0.45
  -1  -7 -10   34.08    1.36
  -1  -7 -10   30.77    1.59
   1   7  10   37.62    1.39
  -1   7 -10   35.17    1.59
   1   7  10   35.11    1.74
   2  -7  10    1.89    0.47
  -2  -7 -10    0.45    0.35
   2   7  10    1.28    0.48
  -2   7 -10    0.35    0.29
   3  -7  10   38.65    1.72
  -3  -7 -10   41.85    1.91
   3  -7  10   39.17    1.81
   3   7  10   37.81    1.90
  -3   7 -10   37.94    1.68
  -4  -7 -10    9.15    1.11
   4  -7  10   11.25    1.14
   4  -7  10    8.71    1.04
  -4   7 -10   10.52    1.03
   4   7  10   10.75    1.20
   5  -7  10    4.42    0.74
   5  -7  10    3.21    0.75
  -5  -7 -10    4.81    0.89
  -5   7 -10    4.82    0.81
   5   7  10    3.45    0.78
   6  -7  10    2.79    0.72
  -6  -7 -10    3.31    0.79
   6   7  10    1.36    0.58
  -7  -8  10    0.15    0.47
   7  -8 -10    0.19    0.43
  -7   8  10   -0.44    0.31
   7   8 -10    0.27    0.49
  -6  -8  10    0.40    0.45
   6  -8 -10    0.17    0.39
  -6   8  10   -0.05    0.31
   6   8 -10    0.53    0.43
   5  -8 -10    0.84    0.47
  -5  -8  10    1.83    0.61
   5   8 -10    3.49    0.78
  -5   8  10    1.86    0.58
   4  -8 -10    0.34    0.33
  -4  -8  10    0.29    0.38
   4   8 -10    0.45    0.40
  -4   8  10   -0.18    0.24
  -3  -8  10   16.20    1.51
   3  -8 -10   13.18    1.30
  -3   8  10   14.38    1.30
   3   8 -10   14.57    1.39
  -2  -8  10   -0.23    0.23
   2  -8 -10    0.02    0.26
   2   8 -10    0.22    0.29
  -2   8  10    0.25    0.27
   1  -8 -10    5.98    0.78
  -1  -8  10    5.48    0.83
   1   8 -10    6.28    0.85
  -1   8  10    5.28    0.73
   0  -8 -10    0.11    0.26
   0  -8  10   -0.26    0.21
   0  -8 -10   -0.03    0.19
   0   8 -10    0.12    0.27
   0   8  10    0.78    0.33
  -1  -8 -10    0.44    0.34
   1   8  10    1.08    0.33
   1   8  10    0.78    0.43
  -1   8 -10    0.71    0.35
  -2  -8 -10    0.69    0.41
   2  -8  10    1.44    0.48
   2   8  10    1.75    0.55
  -2   8 -10    0.86    0.37
  -3  -8 -10    0.08    0.30
   3  -8  10   -0.07    0.26
   3  -8  10    0.45    0.39
  -3   8 -10    0.29    0.30
   3   8  10   -0.18    0.25
   4  -8  10   27.95    1.60
  -4  -8 -10   25.00    1.59
   4  -8  10   26.54    1.57
   4   8  10   27.78    1.73
   5  -8  10    1.57    0.53
   5  -8  10    1.71    0.59
  -5  -8 -10    2.51    0.72
  -5   8 -10    2.14    0.60
   5   8  10    2.41    0.69
  -6  -8 -10    1.40    0.63
   6  -8  10    0.97    0.54
   6   8  10    1.28    0.58
   6  -9 -10    1.11    0.55
  -6  -9  10    1.59    0.66
  -6   9  10    1.60    0.62
   6   9 -10    1.32    0.56
  -5  -9  10    5.07    0.95
   5  -9 -10    5.82    1.03
  -5   9  10    7.34    1.10
   5   9 -10    6.71    1.07
   4  -9 -10    0.81    0.43
  -4  -9  10    1.10    0.51
   4   9 -10    0.03    0.35
  -4   9  10    0.25    0.35
   3  -9 -10    0.31    0.35
  -3  -9  10    0.27    0.40
   3   9 -10    0.00    0.32
  -3   9  10   -0.14    0.26
  -2  -9  10    1.46    0.52
   2  -9 -10    0.79    0.39
   2   9 -10    1.21    0.47
  -2   9  10    0.69    0.40
  -1  -9  10   13.00    1.30
   1  -9 -10   11.58    1.15
  -1   9  10   13.35    1.22
   1   9 -10   11.34    1.19
   0  -9 -10   -0.24    0.24
   0  -9  10    0.17    0.31
   0  -9 -10    0.27    0.27
   0   9  10    0.42    0.29
   0   9 -10    0.55    0.36
  -1  -9 -10   16.87    1.25
  -1   9 -10   13.36    1.23
   1   9  10   12.09    1.29
  -2  -9 -10    0.34    0.38
   2  -9  10    0.96    0.44
  -2   9 -10    0.89    0.41
   2   9  10    1.06    0.52
   3  -9  10    5.22    0.89
  -3  -9 -10    6.31    0.96
   3   9  10    5.24    0.93
   4  -9  10    0.11    0.32
  -4  -9 -10    0.43    0.40
   4   9  10    0.37    0.44
   5  -9  10    6.73    1.06
  -5  -9 -10    4.01    0.82
   5  -9  10    3.92    0.79
   5   9  10    6.10    1.06
   5 -10 -10    0.03    0.42
  -5 -10  10   -0.31    0.39
   5  10 -10    1.66    0.49
  -5  10  10   -0.09    0.37
  -4 -10  10    1.89    0.68
   4 -10 -10    1.14    0.56
  -4  10  10    2.51    0.67
   4  10 -10    0.47    0.45
  -3 -10  10    9.50    1.24
   3 -10 -10    6.73    1.03
  -3  10  10   10.58    1.23
   3  10 -10   10.90    1.28
  -2 -10  10    1.50    0.55
   2 -10 -10    1.52    0.49
   2  10 -10    1.68    0.55
  -2  10  10    2.16    0.60
   1 -10 -10    3.66    0.71
  -1 -10  10    4.34    0.81
  -1  10  10    3.63    0.71
   1  10 -10    3.26    0.71
   0 -10 -10    2.81    0.60
   0 -10  10    2.90    0.69
   0 -10 -10    2.94    0.69
   0  10 -10    3.36    0.69
   0  10  10    3.04    0.64
  -1 -10 -10    0.35    0.35
  -1  10 -10    0.17    0.34
   2 -10  10   10.93    1.30
  -2 -10 -10    5.87    0.91
   2  10  10    9.50    1.25
   3 -10  10    0.35    0.42
  -3 -10 -10   -0.09    0.34
   3  10  10    0.37    0.42
   4 -10  10    2.35    0.68
  -4 -10 -10    3.87    0.84
   4  10  10    3.95    0.87
  -4 -11  10    3.34    0.84
   4 -11 -10    5.30    1.03
  -4  11  10    5.30    0.98
   4  11 -10    3.20    0.82
  -3 -11  10    0.90    0.55
   3 -11 -10    0.48    0.44
  -3  11  10    0.97    0.50
   3  11 -10    0.87    0.56
   2 -11 -10    4.67    0.87
  -2 -11  10    3.30    0.79
   2  11 -10    3.92    0.81
  -2  11  10    3.27    0.74
   1 -11 -10    4.73    0.83
  -1 -11  10    4.81    0.93
   1  11 -10    4.83    0.87
  -1  11  10    6.23    0.94
   0 -11 -10    5.20    0.95
   0 -11  10    5.85    0.95
   0  11 -10    5.90    0.92
  -1 -11 -10   -0.17    0.34
   1 -11  10    0.50    0.46
  -1  11 -10    0.01    0.35
  -2 -11 -10    1.33    0.58
   2 -11  10    0.79    0.48
  -3 -11 -10    1.01    0.52
   3 -11  10    1.20    0.56
   3  11  10    1.44    0.62
  -2 -12  10    3.76    0.85
   2 -12 -10    4.57    0.88
   2  12 -10    5.66    1.01
  -2  12  10    5.20    0.95
   1 -12 -10    0.78    0.43
  -1 -12  10    0.12    0.42
  -1  12  10   -0.04    0.37
   1  12 -10    0.17    0.41
   0 -12 -10   -0.02    0.44
   1 -12  10    1.58    0.60
  -1 -12 -10    2.04    0.66
  -8   0  11    0.46    0.41
  -7   0  11    0.44    0.35
  -6   0  11    0.08    0.26
  -6   0  11    0.33    0.33
   6   0 -11   -0.20    0.24
  -5   0  11    0.07    0.22
   5   0 -11    0.16    0.24
  -5   0  11    0.07    0.24
  -4   0  11   -0.23    0.18
  -4   0  11    0.01    0.20
   4   0 -11    0.13    0.21
  -3   0  11   -0.11    0.17
   3   0 -11   -0.19    0.14
  -3   0  11    0.01    0.18
   2   0 -11    0.06    0.18
   1   0 -11    0.13    0.16
  -1   0  11    0.16    0.17
   1   0 -11    0.07    0.17
   0   0 -11    0.17    0.16
   0   0 -11    0.35    0.21
   0   0  11    0.10    0.16
   1   0  11   -0.01    0.18
  -1   0 -11    0.05    0.16
   2   0  11    0.09    0.21
  -2   0 -11    0.21    0.24
  -3   0 -11    0.13    0.27
   3   0  11    0.19    0.27
   4   0  11    0.09    0.28
  -4   0 -11   -0.17    0.26
   5   0  11   -0.16    0.26
  -5   0 -11    0.24    0.33
   6   0  11   -0.26    0.25
   7   0  11    0.04    0.34
   8   0  11    0.41    0.47
  -8  -1  11    0.11    0.38
  -8   1  11    0.71    0.43
  -7  -1  11    8.80    0.99
  -7  -1  11    8.74    1.08
  -7   1  11    9.63    1.16
   7   1 -11   10.56    1.08
  -6  -1  11    7.98    0.89
  -6  -1  11    9.97    1.12
   6   1 -11    6.67    0.83
  -6   1  11   10.30    1.13
   5  -1 -11   28.81    1.23
  -5  -1  11   28.48    1.51
  -5  -1  11   27.79    1.36
  -5   1  11   29.18    1.26
  -5   1  11   23.85    1.40
   5   1 -11   25.89    1.31
  -4  -1  11   55.37    1.95
   4  -1 -11   51.69    1.72
  -4   1  11   52.92    1.77
   4   1 -11   53.27    1.89
  -4   1  11   53.88    2.05
   3  -1 -11   21.31    1.00
  -3  -1  11   25.93    1.21
   3   1 -11   21.87    1.10
  -3   1  11   24.85    1.23
   2  -1 -11  100.52    2.65
  -2  -1  11  100.99    2.85
   2   1 -11  102.23    2.80
  -2   1  11  101.27    2.78
   2   1 -11  100.78    2.34
   1  -1 -11    3.81    0.50
  -1  -1  11    3.27    0.39
   1  -1 -11    3.64    0.46
   1   1 -11    3.83    0.40
  -1   1  11    5.02    0.55
   1   1 -11    3.52    0.51
  -1   1  11    3.55    0.47
   0  -1  11  179.59    3.99
   0  -1 -11  174.19    4.00
   0   1 -11  173.53    4.22
   0   1  11  174.58    4.15
   0   1 -11  177.35    3.85
   0   1  11  172.97    3.88
   1  -1  11   16.79    0.87
  -1  -1 -11   17.04    0.90
  -1   1 -11   15.07    0.92
   1   1  11   16.82    0.68
   1   1  11   17.52    0.96
  -1   1 -11   15.75    0.83
   2  -1  11   -0.03    0.19
  -2  -1 -11    0.00    0.23
  -2   1 -11    0.51    0.27
   2   1  11    0.06    0.19
   2   1  11    0.30    0.11
  -3  -1 -11    0.39    0.29
   3  -1  11    0.17    0.24
   3  -1  11    0.32    0.16
   3   1  11    0.40    0.29
  -3   1 -11    0.24    0.30
  -4  -1 -11   10.62    1.06
   4  -1  11    9.99    1.01
  -4   1 -11   10.07    1.02
   4   1  11   10.82    1.10
   5  -1  11    9.65    1.08
   5   1  11   10.33    1.12
   6  -1  11   35.45    1.90
  -6  -1 -11   36.68    1.94
   6   1  11   34.75    1.92
   7  -1  11    1.48    0.55
   7   1  11    1.62    0.58
   8  -1  11   12.38    1.54
   8   1  11    9.65    1.35
  -8  -2  11    0.48    0.41
  -8   2  11    0.66    0.43
  -7  -2  11   26.29    1.65
  -7  -2  11   29.10    1.58
   7   2 -11   30.30    1.62
  -7   2  11   29.32    1.75
  -6  -2  11   -0.02    0.28
  -6  -2  11    0.17    0.29
  -6   2  11    0.19    0.29
   6   2 -11    0.06    0.29
  -5  -2  11    1.92    0.48
  -5   2  11    2.50    0.56
   5   2 -11    1.78    0.45
   4  -2 -11   23.07    0.99
  -4  -2  11   22.54    1.22
   4   2 -11   23.26    1.23
  -4   2  11   22.89    1.27
  -3  -2  11   19.06    1.08
   3  -2 -11   18.31    0.87
  -3   2  11   17.93    1.05
   3   2 -11   19.68    1.08
   2  -2 -11    0.09    0.18
  -2  -2  11    0.36    0.24
  -2   2  11    0.01    0.17
   2   2 -11    0.07    0.19
   2   2 -11    0.10    0.11
   1  -2 -11    0.69    0.26
   1  -2 -11    0.84    0.28
  -1  -2  11    1.20    0.23
  -1   2  11    1.02    0.32
   1   2 -11    0.73    0.19
   1   2 -11    0.73    0.29
  -1   2  11    0.63    0.23
   0  -2 -11    0.58    0.25
   0  -2  11    0.34    0.17
   0   2  11    0.35    0.18
   0   2  11    0.19    0.20
   0   2 -11    0.28    0.17
   0   2 -11    0.34    0.22
   1  -2  11   12.44    0.72
  -1  -2 -11   11.68    0.79
  -1   2 -11   10.33    0.69
   1   2  11   11.02    0.80
  -1   2 -11   12.36    0.83
   1   2  11   12.92    0.56
  -2  -2 -11    0.49    0.29
   2  -2  11    0.32    0.24
  -2   2 -11    0.67    0.29
  -2   2 -11    0.55    0.30
   2   2  11    0.72    0.32
   3  -2  11    0.45    0.19
  -3  -2 -11    0.19    0.27
   3  -2  11    0.19    0.24
  -3   2 -11    0.58    0.34
   3   2  11   -0.15    0.21
   4  -2  11    1.98    0.49
   4   2  11    1.95    0.52
   5  -2  11    4.78    0.77
  -5  -2 -11    5.62    0.85
   5   2  11    5.19    0.84
  -6  -2 -11    2.22    0.65
   6  -2  11    1.99    0.58
   6   2  11    2.82    0.71
   7  -2  11    0.96    0.46
  -7  -2 -11    0.22    0.50
   7   2  11    1.41    0.59
   8  -2  11    1.52    0.62
   8   2  11    2.14    0.72
  -8  -3  11    1.15    0.51
  -8  -3  11   -0.17    0.33
   8   3 -11    1.53    0.52
  -8   3  11    0.30    0.39
  -7  -3  11    7.85    1.09
  -7  -3  11    5.34    0.85
   7   3 -11    7.46    0.99
  -7   3  11    5.05    0.90
  -6  -3  11   11.06    1.13
  -6   3  11   11.17    1.22
   6   3 -11    9.79    1.07
  -5  -3  11    7.29    0.90
   5   3 -11    8.89    0.97
  -5   3  11   10.03    1.09
  -4  -3  11    4.43    0.69
   4   3 -11    5.22    0.71
  -4   3  11    4.99    0.74
  -3  -3  11    1.55    0.40
   3  -3 -11    2.21    0.34
   3   3 -11    1.98    0.45
  -3   3  11    2.35    0.48
  -2  -3  11   39.88    1.63
   2  -3 -11   36.18    1.27
  -2   3  11   37.44    1.48
   2   3 -11   35.27    1.53
  -1  -3  11   17.06    0.61
  -1   3  11   17.13    0.87
  -1   3  11   17.53    1.00
   1   3 -11   16.14    0.98
   1   3 -11   15.95    0.60
   0  -3  11   38.79    1.19
   0  -3 -11   35.31    1.44
   0   3  11   38.06    1.25
   0   3  11   37.27    1.54
   0   3 -11   36.29    1.50
   0   3 -11   34.79    1.14
  -1  -3 -11    0.07    0.21
   1  -3  11    0.14    0.21
   1   3  11   -0.03    0.10
  -1   3 -11   -0.32    0.16
  -1   3 -11    0.19    0.21
   1   3  11   -0.12    0.20
  -2  -3 -11   12.56    0.89
   2  -3  11   10.60    0.76
   2   3  11   10.67    1.00
  -2   3 -11   12.03    0.85
   3  -3  11   42.19    1.71
   3  -3  11   43.62    1.49
  -3   3 -11   43.24    1.77
   3   3  11   43.24    1.88
  -4  -3 -11   18.02    1.19
   4  -3  11   15.77    1.08
   4   3  11   16.04    1.16
  -5  -3 -11   14.93    1.36
   5  -3  11   16.77    1.21
   5   3  11   14.79    1.39
   6  -3  11    7.00    0.97
  -6  -3 -11    5.39    0.90
   6   3  11    7.05    1.05
  -7  -3 -11    0.55    0.53
   7  -3  11    0.70    0.47
   7   3  11    0.99    0.57
  -8  -4  11    1.07    0.53
  -8  -4  11    1.88    0.63
  -8   4  11    1.82    0.61
   8   4 -11    0.98    0.51
  -7  -4  11   19.75    1.41
  -7  -4  11   23.83    1.58
   7   4 -11   20.58    1.46
  -7   4  11   22.53    1.58
  -6  -4  11   -0.15    0.30
  -6   4  11    0.44    0.33
   6   4 -11   -0.33    0.28
  -5  -4  11    4.61    0.75
  -5   4  11    4.01    0.71
   5   4 -11    4.02    0.70
  -4  -4  11   14.32    1.26
   4   4 -11   10.62    1.05
  -4   4  11   10.08    1.02
  -3  -4  11   31.10    1.54
  -3   4  11   33.50    1.52
   3   4 -11   34.51    1.59
   2  -4 -11    2.34    0.47
   2  -4 -11    2.48    0.38
   2   4 -11    1.74    0.43
  -2   4  11    1.23    0.34
  -1  -4  11   39.81    1.70
   1  -4 -11   40.37    1.52
   1   4 -11   39.34    1.64
  -1   4  11   39.50    1.45
  -1   4  11   40.67    1.68
   0  -4 -11   -0.21    0.15
   0  -4  11    0.00    0.14
   0   4  11   -0.27    0.15
   0   4  11   -0.18    0.12
   0   4 -11   -0.26    0.16
  -1  -4 -11   19.20    1.11
   1  -4  11   18.34    0.87
   1   4  11   18.79    0.77
  -1   4 -11   20.22    1.11
   1   4  11   17.61    1.11
   2  -4  11   72.34    2.20
   2   4  11   70.59    2.48
  -2   4 -11   71.66    2.35
   3  -4  11   27.96    1.35
  -3  -4 -11   26.36    1.42
   3  -4  11   26.80    1.22
   3   4  11   27.78    1.50
  -3   4 -11   28.67    1.40
   4  -4  11    0.29    0.31
  -4  -4 -11    0.13    0.33
   4  -4  11    0.09    0.23
   4   4  11    0.05    0.27
  -4   4 -11    0.59    0.32
   5  -4  11    9.18    1.05
  -5  -4 -11   10.85    1.19
   5   4  11    9.15    1.15
  -5   4 -11    9.08    1.02
  -6  -4 -11    2.14    0.63
   6  -4  11    1.65    0.56
   6   4  11    1.99    0.63
  -7  -4 -11   17.05    1.71
   7  -4  11   15.50    1.58
   7   4  11   16.41    1.71
  -8  -5  11    2.82    0.73
  -8  -5  11    5.33    1.01
  -8   5  11    3.29    0.81
   8   5 -11    3.85    0.84
  -7  -5  11    5.36    0.92
   7   5 -11    4.14    0.84
  -7   5  11    5.27    0.93
  -6  -5  11    0.01    0.32
  -6   5  11    1.80    0.56
   6   5 -11    1.24    0.49
  -5  -5  11    4.68    0.79
  -5   5  11    5.09    0.83
   5   5 -11    4.46    0.76
  -4  -5  11   14.53    1.12
   4  -5 -11   14.63    1.34
  -4   5  11   14.93    1.09
   4   5 -11   15.30    1.13
   3  -5 -11   12.96    1.18
   3   5 -11   10.89    1.08
  -3   5  11   12.08    1.10
   2  -5 -11    0.45    0.26
  -2  -5  11    0.49    0.31
   2  -5 -11    0.23    0.20
  -2   5  11    0.32    0.26
   2   5 -11    0.53    0.32
   1  -5 -11    1.76    0.40
  -1  -5  11    0.83    0.36
   1   5 -11    1.56    0.42
  -1   5  11    1.35    0.35
   0  -5  11    0.54    0.29
   0  -5 -11    0.92    0.28
   0  -5 -11    0.70    0.32
   0   5  11    0.54    0.32
   0   5  11    0.76    0.25
   0   5 -11    0.68    0.32
   1  -5  11    0.35    0.23
  -1  -5 -11   -0.07    0.22
  -1  -5 -11    0.45    0.20
   1   5  11    0.13    0.17
  -1   5 -11    0.37    0.27
   1   5  11    0.21    0.27
   2  -5  11   10.75    0.78
  -2  -5 -11   11.45    1.08
  -2   5 -11   10.90    1.00
   2   5  11   11.77    1.13
   3  -5  11   19.32    1.14
   3  -5  11   20.10    1.13
  -3  -5 -11   20.14    1.26
   3   5  11   19.56    1.29
  -3   5 -11   18.92    1.14
   4  -5  11    1.01    0.44
   4  -5  11    1.22    0.39
  -4  -5 -11    0.66    0.40
  -4   5 -11    2.17    0.50
   4   5  11    0.72    0.41
   5  -5  11    3.28    0.68
  -5  -5 -11    3.29    0.72
  -5   5 -11    3.78    0.68
   5   5  11    2.18    0.63
   6  -5  11    0.20    0.38
  -6  -5 -11    0.28    0.46
  -6   5 -11    0.01    0.32
   6   5  11   -0.24    0.37
   7  -5  11    0.21    0.44
  -7  -5 -11    0.36    0.52
   7   5  11    0.13    0.46
  -7  -6  11   11.55    1.35
  -7   6  11    8.87    1.21
   7   6 -11   11.98    1.39
  -6  -6  11    2.30    0.63
   6   6 -11    2.41    0.68
  -6   6  11    2.20    0.63
  -5  -6  11   32.17    1.83
   5  -6 -11   34.57    1.90
   5   6 -11   32.84    1.82
  -5   6  11   32.85    1.80
  -4  -6  11    0.20    0.29
   4  -6 -11    1.39    0.48
   4   6 -11    1.35    0.48
  -4   6  11    1.59    0.47
   3  -6 -11   17.12    1.17
  -3  -6  11   17.06    1.22
   3   6 -11   15.54    1.17
  -3   6  11   16.70    1.12
   2  -6 -11    2.44    0.52
  -2  -6  11    2.72    0.58
  -2   6  11    2.82    0.52
   2   6 -11    3.17    0.62
  -1  -6  11   13.10    1.19
   1  -6 -11   11.36    0.83
   1   6 -11   10.48    1.03
  -1   6  11   10.42    0.92
   0  -6  11    2.13    0.51
   0  -6 -11    2.08    0.50
   0  -6 -11    1.81    0.39
   0   6 -11    2.16    0.51
   0   6  11    1.69    0.37
   0   6  11    1.75    0.49
  -1  -6 -11    0.83    0.35
  -1  -6 -11    0.55    0.22
  -1   6 -11    0.21    0.28
   1   6  11    0.38    0.22
   1   6  11    0.39    0.34
   2  -6  11    6.10    0.70
  -2  -6 -11    5.24    0.79
  -2   6 -11    5.76    0.75
   2   6  11    6.32    0.89
   3  -6  11    9.46    0.95
  -3  -6 -11    8.32    1.00
   3  -6  11   11.20    1.07
  -3   6 -11   11.13    1.04
   3   6  11   13.06    1.29
  -4  -6 -11    9.28    1.13
   4  -6  11    6.91    0.83
   4  -6  11    8.12    0.98
   4   6  11    6.70    0.98
  -4   6 -11    6.19    0.82
  -5  -6 -11    8.33    1.09
   5  -6  11    9.55    1.15
  -5   6 -11    7.87    0.95
   5   6  11    8.88    1.17
   6  -6  11   11.38    1.34
  -6  -6 -11   14.00    1.51
   6   6  11   14.77    1.60
   7  -6  11    3.13    0.80
  -7  -6 -11    2.44    0.78
   7   6  11    2.68    0.77
  -7  -7  11    8.34    1.22
  -7   7  11    7.94    1.17
   7   7 -11    7.78    1.21
   6  -7 -11    3.71    0.82
  -6  -7  11    2.70    0.72
  -6   7  11    3.28    0.74
   6   7 -11    4.44    0.87
  -5  -7  11    0.08    0.33
   5  -7 -11   -0.06    0.28
  -5   7  11   -0.05    0.28
   5   7 -11    0.32    0.35
  -4  -7  11    0.48    0.38
   4  -7 -11    0.97    0.44
   4   7 -11    1.09    0.49
  -4   7  11    0.45    0.34
   3  -7 -11    0.14    0.29
  -3  -7  11    0.03    0.27
   3   7 -11    0.11    0.28
  -3   7  11    0.02    0.25
  -2  -7  11    1.47    0.48
   2  -7 -11    2.29    0.53
   2   7 -11    1.57    0.48
  -2   7  11    1.65    0.43
   1  -7 -11    4.62    0.68
  -1  -7  11    3.30    0.63
  -1   7  11    3.42    0.57
   1   7 -11    3.42    0.63
   0  -7  11    6.71    0.89
   0  -7 -11    5.45    0.68
   0  -7 -11    5.35    0.79
   0   7 -11    5.43    0.77
   0   7  11    5.97    0.86
   0   7  11    6.72    0.74
  -1  -7 -11    0.05    0.25
   1   7  11    0.13    0.31
  -1   7 -11   -0.08    0.24
  -2  -7 -11   -0.14    0.22
  -2   7 -11    0.24    0.27
   2   7  11    0.43    0.36
   3  -7  11   10.08    0.99
   3  -7  11   11.30    1.16
  -3  -7 -11   10.12    1.11
   3   7  11    8.62    1.07
  -3   7 -11    8.41    0.95
   4  -7  11    0.88    0.40
   4  -7  11    0.64    0.41
  -4  -7 -11    0.73    0.43
   4   7  11    1.18    0.48
  -4   7 -11    1.00    0.41
  -5  -7 -11    1.11    0.56
   5  -7  11    1.37    0.45
   5  -7  11    0.63    0.43
   5   7  11    1.31    0.56
  -6  -7 -11    0.35    0.45
   6  -7  11   -0.07    0.37
   6   7  11    0.44    0.46
  -6  -8  11    1.35    0.58
   6  -8 -11    1.69    0.65
  -6   8  11    1.64    0.57
   6   8 -11    1.70    0.65
  -5  -8  11   10.18    1.29
   5  -8 -11   13.85    1.53
  -5   8  11    8.41    1.10
   5   8 -11    8.74    1.17
  -4  -8  11    1.55    0.57
   4  -8 -11    1.37    0.53
  -4   8  11    1.33    0.52
   4   8 -11    0.82    0.47
   3  -8 -11    0.38    0.33
  -3  -8  11   -0.12    0.29
   3   8 -11    0.08    0.34
  -3   8  11    0.50    0.36
  -2  -8  11    0.41    0.37
   2  -8 -11    1.60    0.48
   2   8 -11    1.02    0.45
  -2   8  11    0.54    0.33
  -1  -8  11    3.73    0.73
   1  -8 -11    3.79    0.65
  -1   8  11    4.20    0.68
   1   8 -11    3.27    0.65
   0  -8 -11    7.95    0.87
   0  -8  11    7.71    1.00
   0  -8 -11    7.38    0.97
   0   8 -11    7.30    0.94
   0   8  11    8.52    0.89
  -1  -8 -11    2.03    0.56
   1   8  11    1.41    0.49
  -1   8 -11    1.94    0.51
  -2  -8 -11    3.08    0.69
  -2   8 -11    2.19    0.54
   2   8  11    2.73    0.69
  -3  -8 -11   11.98    1.29
   3  -8  11   10.63    1.20
  -3   8 -11   11.57    1.14
   3   8  11   12.30    1.34
   4  -8  11    1.95    0.56
  -4  -8 -11    2.31    0.64
   4  -8  11    1.93    0.55
   4   8  11    2.62    0.70
   5  -8  11    3.74    0.80
   5  -8  11    4.73    0.85
  -5  -8 -11    6.25    1.04
   5   8  11    5.30    1.00
   6  -9 -11    2.84    0.81
  -6  -9  11    3.71    0.87
   6   9 -11    3.29    0.85
  -6   9  11    1.90    0.67
  -5  -9  11    1.72    0.64
   5  -9 -11    1.90    0.65
  -5   9  11    2.44    0.68
   5   9 -11    2.46    0.72
  -4  -9  11    6.32    1.06
   4  -9 -11    3.39    0.79
   4   9 -11    4.00    0.83
  -4   9  11    3.65    0.77
   3  -9 -11    0.05    0.31
  -3  -9  11    0.01    0.39
   3   9 -11    0.02    0.35
  -3   9  11    0.12    0.29
   2  -9 -11    7.65    0.99
  -2  -9  11    8.34    1.10
   2   9 -11   12.88    1.33
  -2   9  11    9.17    1.06
   1  -9 -11    2.43    0.55
  -1  -9  11    3.52    0.74
  -1   9  11    3.38    0.63
   1   9 -11    3.13    0.67
   0  -9 -11   19.98    1.37
   0  -9  11   20.42    1.39
   0  -9 -11   18.79    1.19
   0   9 -11   17.85    1.27
   0   9  11   20.04    1.22
  -1  -9 -11    3.32    0.72
  -1   9 -11    4.56    0.76
   1   9  11    5.39    0.91
   2  -9  11    0.74    0.40
  -2  -9 -11    0.17    0.34
   2   9  11    0.28    0.38
  -2   9 -11    0.00    0.29
   3  -9  11    1.78    0.56
  -3  -9 -11    1.69    0.55
   3   9  11    1.59    0.58
   4  -9  11    1.38    0.51
  -4  -9 -11    0.71    0.47
   4   9  11    1.27    0.58
  -5  -9 -11    0.72    0.54
   5  -9  11    0.08    0.37
   5   9  11   -0.10    0.40
  -5 -10  11    4.33    0.95
   5 -10 -11    2.74    0.81
   5  10 -11    2.60    0.76
  -5  10  11    2.67    0.77
  -4 -10  11    0.62    0.54
   4 -10 -11    0.71    0.46
  -4  10  11    1.18    0.52
   4  10 -11    0.69    0.54
  -3 -10  11    0.21    0.45
   3 -10 -11   -0.26    0.30
  -3  10  11    0.25    0.36
   3  10 -11    0.08    0.35
   2 -10 -11    3.86    0.78
  -2 -10  11    3.27    0.77
   2  10 -11    3.22    0.74
  -2  10  11    3.99    0.77
  -1 -10  11    2.53    0.67
   1 -10 -11    1.92    0.56
   1  10 -11    1.72    0.56
  -1  10  11    2.47    0.60
   0 -10 -11    1.01    0.50
   0 -10  11    0.43    0.42
   0  10 -11    1.06    0.47
  -1 -10 -11    4.26    0.80
  -1  10 -11    4.47    0.80
   2 -10  11    0.64    0.45
  -2 -10 -11    0.27    0.38
   2  10  11    0.90    0.51
  -3 -10 -11    2.67    0.70
   3 -10  11    2.10    0.66
   3  10  11    2.75    0.76
   4 -10  11    8.31    1.18
  -4 -10 -11    5.93    1.05
   4  10  11    6.09    1.07
  -3 -11  11    0.36    0.50
   3 -11 -11    0.13    0.42
   3  11 -11    0.09    0.37
  -3  11  11    0.34    0.44
   2 -11 -11    5.18    0.94
  -2 -11  11    5.58    1.01
   2  11 -11    5.25    0.97
  -2  11  11    6.84    1.05
  -1 -11  11    0.88    0.52
   1 -11 -11    0.32    0.36
  -1  11  11    2.04    0.59
   1  11 -11    0.57    0.43
   0 -11  11    0.82    0.52
   0 -11 -11   -0.06    0.36
   0  11 -11    0.83    0.49
   1 -11  11    3.31    0.82
  -1 -11 -11    5.18    0.93
  -1  11 -11    4.27    0.83
  -2 -11 -11    2.45    0.73
   2 -11  11    2.22    0.68
  -8   0  12   27.97    1.82
  -7   0  12    9.85    1.18
  -6   0  12    9.55    1.12
   6   0 -12    9.64    0.94
  -6   0  12    9.62    0.96
  -5   0  12   16.33    1.01
   5   0 -12   15.06    0.96
  -5   0  12   17.03    1.18
   4   0 -12   13.93    0.88
  -4   0  12   13.08    0.98
  -4   0  12   12.81    0.87
  -3   0  12    0.35    0.24
  -3   0  12    0.36    0.25
   3   0 -12    0.09    0.20
   2   0 -12   15.10    0.76
   2   0 -12   16.36    0.93
   1   0 -12   44.13    1.43
   1   0 -12   45.96    1.64
  -1   0  12   43.66    1.48
   0   0 -12   73.99    2.31
   0   0 -12   74.73    2.11
   0   0  12   76.88    2.21
   1   0  12   27.98    1.25
  -1   0 -12   28.65    1.20
   2   0  12   55.05    1.94
  -2   0 -12   50.51    1.81
  -3   0 -12   30.71    1.45
   3   0  12   28.35    1.44
  -4   0 -12   11.42    1.12
   4   0  12   10.73    1.08
  -5   0 -12    5.68    0.89
   5   0  12    5.12    0.87
   6   0  12    0.07    0.33
   7   0  12    0.04    0.36
  -8  -1  12   -0.39    0.31
  -8   1  12    0.05    0.35
  -7  -1  12    0.51    0.37
  -7  -1  12    0.88    0.41
   7   1 -12    0.79    0.39
  -7   1  12    0.61    0.44
  -6  -1  12    2.95    0.58
  -6  -1  12    2.19    0.57
   6   1 -12    2.51    0.54
  -6   1  12    2.40    0.60
  -5  -1  12    6.59    0.88
  -5  -1  12    8.30    0.88
   5  -1 -12    7.88    0.78
   5   1 -12    7.10    0.83
  -5   1  12    9.42    1.05
  -5   1  12    7.97    0.80
   4  -1 -12    2.18    0.42
  -4  -1  12    1.24    0.39
   4   1 -12    1.43    0.40
  -4   1  12    2.05    0.41
  -4   1  12    1.09    0.40
  -3  -1  12    0.19    0.19
   3  -1 -12    0.17    0.21
   3   1 -12    0.25    0.24
  -3   1  12    0.33    0.22
  -2  -1  12    1.54    0.39
   2  -1 -12    2.52    0.43
   2   1 -12    1.73    0.39
  -2   1  12    2.05    0.42
   2   1 -12    1.74    0.29
   1  -1 -12   32.10    1.31
   1  -1 -12   33.94    1.26
  -1  -1  12   31.94    1.14
  -1   1  12   32.59    1.28
  -1   1  12   31.71    1.28
   1   1 -12   31.47    1.36
   1   1 -12   31.42    1.10
   0  -1 -12   16.81    0.88
   0  -1  12   13.74    0.77
   0   1  12   13.29    0.72
   0   1  12   14.81    0.87
   0   1 -12   15.51    0.94
   0   1 -12   14.84    0.76
  -1  -1 -12    2.31    0.45
   1  -1  12    2.58    0.45
  -1   1 -12    1.62    0.37
   1   1  12    1.33    0.37
  -1   1 -12    2.18    0.45
   1   1  12    1.95    0.30
  -2  -1 -12   20.91    1.13
   2  -1  12   21.71    1.14
  -2   1 -12   23.22    1.14
   2   1  12   22.63    1.20
  -3  -1 -12    2.61    0.54
   3  -1  12    1.98    0.47
   3   1  12    2.45    0.53
  -3   1 -12    3.21    0.59
   4  -1  12   -0.17    0.24
  -4  -1 -12    0.16    0.30
   4   1  12    0.19    0.28
  -4   1 -12    0.13    0.31
  -5  -1 -12    0.22    0.36
   5  -1  12   -0.19    0.24
   5   1  12   -0.08    0.27
   6  -1  12    1.86    0.58
  -6  -1 -12    0.12    0.27
   6   1  12    3.88    0.81
   7  -1  12    0.02    0.35
   7   1  12    0.25    0.40
  -8  -2  12    2.08    0.63
  -8   2  12    2.84    0.73
  -7  -2  12   16.09    1.20
  -7  -2  12   15.83    1.52
  -7   2  12   15.09    1.47
   7   2 -12   15.73    1.38
  -6  -2  12    0.05    0.30
  -6  -2  12    0.11    0.28
  -6   2  12    0.00    0.28
   6   2 -12   -0.23    0.27
  -5  -2  12    1.83    0.49
   5   2 -12    1.65    0.48
  -5   2  12    0.86    0.39
  -4  -2  12   27.70    1.42
   4  -2 -12   30.00    1.20
  -4   2  12   30.90    1.52
   4   2 -12   26.93    1.38
  -3  -2  12    0.11    0.23
   3  -2 -12    0.25    0.22
  -3   2  12    0.30    0.24
   3   2 -12    0.02    0.21
   2  -2 -12   42.73    1.51
  -2  -2  12   43.33    1.73
   2   2 -12   44.54    1.71
   2   2 -12   43.88    1.20
  -2   2  12   44.66    1.66
   1  -2 -12    7.63    0.73
   1  -2 -12    9.66    0.69
  -1  -2  12    8.37    0.50
   1   2 -12    7.50    0.79
   1   2 -12    8.40    0.49
  -1   2  12    7.01    0.74
  -1   2  12    8.20    0.72
   0  -2  12   64.16    1.83
   0  -2 -12   66.43    2.05
   0   2 -12   62.63    1.76
   0   2  12   65.30    1.82
   0   2  12   63.43    2.12
   0   2 -12   62.44    2.12
   1  -2  12   21.46    0.99
  -1  -2 -12   20.06    1.08
  -1   2 -12   20.74    1.13
   1   2  12   22.70    1.18
  -1   2 -12   22.63    1.01
   1   2  12   20.08    0.77
   2  -2  12    5.02    0.64
  -2  -2 -12    4.22    0.63
   2   2  12    5.53    0.73
  -2   2 -12    6.10    0.70
  -2   2 -12    5.34    0.69
   3  -2  12    2.16    0.34
  -3  -2 -12    2.63    0.56
   3  -2  12    1.97    0.47
   3   2  12    1.19    0.41
  -3   2 -12    2.34    0.50
   4  -2  12   10.64    1.07
  -4  -2 -12   14.94    1.31
   4   2  12   11.00    1.13
  -5  -2 -12   -0.12    0.28
   5  -2  12    0.85    0.43
   5   2  12    0.26    0.31
   6  -2  12    0.53    0.41
  -6  -2 -12    0.80    0.47
   6   2  12    0.48    0.41
  -7  -2 -12    0.10    0.47
   7  -2  12    0.46    0.42
   7   2  12    0.38    0.45
  -8  -3  12    2.47    0.67
  -8  -3  12    2.72    0.73
  -8   3  12    1.43    0.57
   8   3 -12    2.34    0.65
  -7  -3  12    0.55    0.39
  -7  -3  12    0.36    0.39
  -7   3  12    0.04    0.32
   7   3 -12   -0.05    0.33
  -6  -3  12    7.46    0.93
  -6   3  12    8.65    1.09
   6   3 -12    5.78    0.83
  -5  -3  12    4.41    0.72
   5   3 -12    3.99    0.68
  -5   3  12    4.44    0.74
  -4  -3  12    1.12    0.39
   4   3 -12    0.98    0.37
  -4   3  12    0.45    0.29
  -3  -3  12    2.43    0.51
   3  -3 -12    2.64    0.40
   3   3 -12    2.59    0.54
  -3   3  12    2.17    0.47
  -2  -3  12   11.73    0.89
   2  -3 -12   12.35    0.73
   2   3 -12   12.18    0.90
  -2   3  12   11.16    0.79
   1  -3 -12    2.87    0.46
   1  -3 -12    1.86    0.41
  -1  -3  12    3.05    0.32
   1   3 -12    2.76    0.51
   1   3 -12    2.55    0.30
  -1   3  12    2.70    0.44
  -1   3  12    2.94    0.52
   0  -3  12   11.36    0.63
   0  -3 -12   11.53    0.81
   0   3  12   10.59    0.64
   0   3 -12    9.85    0.60
   0   3  12   11.09    0.83
   0   3 -12   10.08    0.94
   1  -3  12    1.54    0.34
  -1  -3 -12    0.68    0.30
  -1   3 -12    1.83    0.37
  -1   3 -12    1.05    0.35
   1   3  12    1.54    0.43
   1   3  12    1.79    0.27
  -2  -3 -12   12.96    0.93
   2  -3  12   11.77    0.81
   2   3  12    9.84    1.01
  -2   3 -12   13.09    0.92
   3  -3  12   27.26    1.38
   3  -3  12   31.31    1.24
  -3  -3 -12   31.89    1.55
   3   3  12   31.52    1.61
  -3   3 -12   30.86    1.50
   4  -3  12    6.82    0.85
  -4  -3 -12    8.02    0.97
   4   3  12    7.96    1.01
  -5  -3 -12   10.67    1.19
   5  -3  12    9.41    1.09
   5   3  12   11.88    1.30
   6  -3  12    2.89    0.69
  -6  -3 -12    2.56    0.68
   6   3  12    2.40    0.67
   7  -3  12    0.77    0.50
  -7  -3 -12    1.06    0.61
   7   3  12    0.17    0.44
  -8  -4  12    1.95    0.67
  -8  -4  12    2.06    0.64
   8   4 -12    0.73    0.47
  -8   4  12    1.49    0.59
  -7  -4  12    0.52    0.43
  -7  -4  12   -0.15    0.28
  -7   4  12    0.48    0.42
   7   4 -12   -0.40    0.28
  -6  -4  12    0.06    0.34
  -6   4  12   -0.27    0.22
   6   4 -12    0.69    0.38
  -5  -4  12    0.06    0.30
   5   4 -12    0.12    0.30
  -5   4  12    0.02    0.27
  -4  -4  12    0.72    0.39
  -4   4  12    0.88    0.38
   4   4 -12    0.86    0.38
  -3  -4  12    1.61    0.46
   3   4 -12    1.41    0.44
  -3   4  12    0.45    0.28
   2  -4 -12   10.37    0.66
  -2   4  12    9.65    0.88
   2   4 -12    9.01    0.93
  -1  -4  12   -0.05    0.20
   1   4 -12    0.27    0.27
  -1   4  12   -0.10    0.13
  -1   4  12   -0.05    0.20
   0  -4 -12    1.76    0.44
   0  -4  12    1.50    0.27
   0   4  12    1.66    0.33
   0   4  12    1.28    0.40
   0   4 -12    1.26    0.40
  -1  -4 -12    6.85    0.80
   1  -4  12    6.48    0.63
   1   4  12    7.57    0.50
  -1   4 -12    7.45    0.84
   1   4  12    6.76    0.83
  -2  -4 -12   14.90    1.05
   2  -4  12   21.83    1.09
  -2   4 -12   21.57    1.19
   2   4  12   20.77    1.27
   3  -4  12    8.50    0.89
  -3  -4 -12    9.19    1.00
   3  -4  12    9.57    0.86
  -3   4 -12    8.47    0.95
   3   4  12    8.24    1.02
  -4  -4 -12    1.63    0.50
   4  -4  12    0.83    0.37
  -4   4 -12    1.90    0.48
   4   4  12    1.98    0.55
   5  -4  12    4.78    0.82
  -5  -4 -12    6.24    0.94
   5   4  12    6.31    0.97
  -5   4 -12    5.03    0.80
  -6  -4 -12    3.93    0.84
   6  -4  12    3.19    0.71
   6   4  12    3.84    0.83
   7  -4  12    2.54    0.72
  -7  -4 -12    1.02    0.64
   7   4  12    2.27    0.72
  -8  -5  12    8.67    1.21
   8   5 -12   10.44    1.31
  -7  -5  12   12.87    1.41
   7   5 -12   12.77    1.40
  -7   5  12   11.37    1.37
  -6  -5  12    9.56    1.18
  -6   5  12   10.27    1.24
   6   5 -12    8.17    1.09
  -5  -5  12    4.03    0.78
  -5   5  12    4.93    0.81
   5   5 -12    5.35    0.86
  -4  -5  12    1.39    0.46
  -4   5  12    0.87    0.39
   4   5 -12    1.44    0.46
  -3  -5  12    0.58    0.33
   3  -5 -12    0.30    0.27
   3   5 -12    0.40    0.31
  -3   5  12    0.58    0.29
  -2  -5  12   22.14    1.33
   2  -5 -12   22.54    1.24
   2  -5 -12   22.62    0.98
  -2   5  12   22.43    1.18
   2   5 -12   21.72    1.30
   1  -5 -12   13.35    0.86
  -1  -5  12   11.71    1.12
  -1   5  12   11.01    0.77
   1   5 -12   11.38    1.08
   0  -5 -12    0.08    0.24
   0  -5 -12    0.08    0.16
   0   5  12    0.30    0.20
   0   5  12   -0.20    0.22
   0   5 -12    0.32    0.28
   1  -5  12   31.75    1.21
   1   5  12   27.68    1.52
  -1   5 -12   33.40    1.56
   2  -5  12    0.73    0.31
  -2  -5 -12    0.32    0.33
   2   5  12    0.28    0.30
  -2   5 -12    1.36    0.41
   3  -5  12   71.22    2.41
  -3  -5 -12   69.00    2.59
   3  -5  12   77.55    2.44
  -3   5 -12   72.31    2.52
   3   5  12   72.20    2.73
   4  -5  12   -0.10    0.28
  -4  -5 -12   -0.36    0.26
   4  -5  12    0.15    0.24
   4   5  12   -0.19    0.26
  -4   5 -12   -0.02    0.26
   5  -5  12    0.82    0.44
  -5  -5 -12    1.43    0.54
   5   5  12    0.74    0.45
  -5   5 -12    1.28    0.45
  -6  -5 -12    9.63    1.28
   6  -5  12   11.85    1.35
   6   5  12    8.93    1.24
  -6   5 -12   10.98    1.20
   7  -5  12    6.29    1.08
  -7  -5 -12    3.66    0.92
   7   5  12    6.83    1.18
  -7  -6  12   -0.33    0.35
  -7   6  12    0.61    0.44
   7   6 -12   -0.50    0.34
  -6  -6  12    6.16    0.98
   6   6 -12    5.95    0.96
  -6   6  12    9.09    1.19
  -5  -6  12    1.71    0.56
   5  -6 -12    3.30    0.75
   5   6 -12    3.05    0.69
  -5   6  12    2.98    0.66
   4  -6 -12    0.03    0.28
  -4  -6  12    1.30    0.48
  -4   6  12    0.84    0.39
   4   6 -12    1.62    0.53
  -3  -6  12    0.33    0.34
   3  -6 -12    0.32    0.29
   3   6 -12   -0.24    0.24
  -3   6  12    0.71    0.37
  -2  -6  12   13.72    1.28
   2  -6 -12   10.92    1.04
   2   6 -12   12.55    1.21
  -2   6  12   12.83    0.92
   1  -6 -12    5.35    0.69
  -1  -6  12    6.27    0.86
  -1   6  12    6.40    0.74
   1   6 -12    5.44    0.78
   0  -6 -12    0.02    0.19
   0  -6 -12   -0.05    0.12
   0   6  12    0.09    0.19
   0   6 -12    0.19    0.28
   0   6  12    0.16    0.30
  -1  -6 -12   23.09    1.33
  -1   6 -12   21.81    1.28
   1   6  12   22.81    1.41
  -2  -6 -12   23.01    1.38
   2  -6  12   22.54    1.14
  -2   6 -12   22.88    1.32
   2   6  12   22.76    1.44
   3  -6  12    2.73    0.56
  -3  -6 -12    2.08    0.55
   3  -6  12    3.71    0.65
  -3   6 -12    2.19    0.52
   3   6  12    2.08    0.57
   4  -6  12   -0.07    0.29
  -4  -6 -12    0.56    0.38
   4  -6  12    0.19    0.27
  -4   6 -12   -0.05    0.27
   4   6  12   -0.25    0.29
  -5  -6 -12    3.33    0.74
   5  -6  12    4.63    0.83
   5   6  12    4.38    0.90
  -5   6 -12    4.00    0.73
   6  -6  12    1.36    0.58
  -6  -6 -12    1.41    0.62
   6   6  12    0.44    0.49
  -7  -7  12    1.91    0.71
  -7   7  12    2.50    0.71
   7   7 -12    2.38    0.73
  -6  -7  12    0.37    0.48
   6  -7 -12    0.07    0.37
  -6   7  12   -0.28    0.30
   6   7 -12    0.00    0.37
  -5  -7  12    5.27    0.92
   5  -7 -12    4.21    0.83
   5   7 -12    7.43    1.07
  -5   7  12    5.58    0.93
  -4  -7  12   16.50    1.53
   4  -7 -12   15.50    1.46
   4   7 -12   16.60    1.52
  -4   7  12   18.39    1.29
  -3  -7  12    0.56    0.40
   3  -7 -12    1.33    0.45
   3   7 -12    0.90    0.45
  -3   7  12    1.35    0.47
   2  -7 -12    8.62    0.97
  -2  -7  12    8.76    1.09
   2   7 -12    7.81    0.99
  -2   7  12    8.27    0.93
   1  -7 -12    0.76    0.34
  -1  -7  12    0.83    0.42
   1   7 -12    0.96    0.41
  -1   7  12    0.22    0.24
   0  -7 -12    5.46    0.70
   0  -7  12    5.04    0.79
   0  -7 -12    5.19    0.80
   0   7  12    4.63    0.80
   0   7 -12    4.95    0.75
   0   7  12    6.15    0.70
  -1  -7 -12   31.46    1.65
  -1   7 -12   30.68    1.57
   1   7  12   34.24    1.79
  -2  -7 -12    5.00    0.79
   2   7  12    4.38    0.80
  -2   7 -12    4.18    0.70
  -3  -7 -12    1.74    0.53
   3  -7  12    2.37    0.56
   3  -7  12    2.04    0.51
   3   7  12    1.71    0.58
  -3   7 -12    2.12    0.54
   4  -7  12    8.72    1.01
  -4  -7 -12   11.56    1.31
   4  -7  12    8.73    1.05
  -4   7 -12   11.15    1.14
   4   7  12   10.82    1.30
  -5  -7 -12    0.25    0.40
   5  -7  12    0.30    0.41
   5   7  12    0.23    0.40
   6  -7  12    4.79    0.92
  -6  -7 -12    7.67    1.17
   6   7  12    6.40    1.12
  -6  -8  12    4.29    0.91
   6  -8 -12    3.13    0.82
   6   8 -12    3.84    0.86
  -6   8  12    4.17    0.89
   5  -8 -12    1.47    0.58
  -5  -8  12    1.72    0.63
   5   8 -12    1.24    0.58
  -5   8  12    1.78    0.57
  -4  -8  12    1.38    0.56
   4  -8 -12    2.42    0.65
   4   8 -12    1.12    0.55
  -4   8  12    1.85    0.56
  -3  -8  12    7.07    1.02
   3  -8 -12    8.67    1.11
   3   8 -12    6.31    0.96
  -3   8  12    7.68    1.00
  -2  -8  12    4.03    0.77
   2  -8 -12    3.00    0.66
   2   8 -12    2.89    0.64
  -2   8  12    2.83    0.60
   1  -8 -12    0.50    0.33
  -1  -8  12    0.43    0.36
  -1   8  12    0.15    0.26
   1   8 -12    0.29    0.33
   0  -8 -12    0.66    0.33
   0  -8 -12    1.10    0.43
   0  -8  12    0.86    0.43
   0   8  12    1.51    0.41
   0   8 -12    1.80    0.52
  -1  -8 -12    0.98    0.42
   1   8  12    0.90    0.45
  -1   8 -12    0.95    0.44
  -2  -8 -12    2.63    0.63
   2   8  12    3.79    0.77
  -2   8 -12    4.59    0.75
   3  -8  12    6.94    0.99
  -3  -8 -12    7.17    1.02
   3   8  12    7.15    1.07
  -3   8 -12    6.37    0.88
  -4  -8 -12   -0.15    0.33
   4  -8  12   -0.18    0.25
   4   8  12   -0.13    0.37
  -5  -8 -12    7.60    1.13
   5  -8  12    9.09    1.18
   5   8  12    9.75    1.32
  -5  -9  12    5.63    1.06
   5  -9 -12    7.96    1.25
  -5   9  12    8.73    1.21
   5   9 -12    5.55    1.03
  -4  -9  12    1.16    0.56
   4  -9 -12    0.50    0.46
   4   9 -12    1.17    0.58
  -4   9  12    0.82    0.49
  -3  -9  12    9.46    1.23
   3  -9 -12    7.11    1.04
   3   9 -12    8.86    1.17
  -3   9  12    8.61    1.09
   2  -9 -12    5.90    0.90
  -2  -9  12    4.42    0.88
   2   9 -12    5.41    0.90
  -2   9  12    6.45    0.91
   1  -9 -12   -0.02    0.28
  -1  -9  12    0.07    0.36
  -1   9  12   -0.03    0.27
   1   9 -12    0.04    0.28
   0  -9  12    1.67    0.55
   0  -9 -12    1.91    0.58
   0   9 -12    1.36    0.51
  -1  -9 -12    0.08    0.31
  -1   9 -12   -0.24    0.23
   1   9  12   -0.39    0.31
   2  -9  12    2.43    0.64
  -2  -9 -12    2.06    0.62
  -2   9 -12    2.13    0.56
   2   9  12    3.14    0.78
  -3  -9 -12    1.65    0.59
   3  -9  12    1.97    0.62
   3   9  12    1.48    0.61
  -4  -9 -12    2.24    0.66
   4  -9  12    2.69    0.70
   4   9  12    1.52    0.60
  -4 -10  12    3.89    0.93
   4 -10 -12    2.73    0.77
   4  10 -12    2.97    0.78
  -4  10  12    4.00    0.86
   3 -10 -12    5.67    0.96
  -3 -10  12    8.87    1.27
   3  10 -12    9.82    1.29
  -3  10  12    7.60    1.07
  -2 -10  12    2.24    0.70
   2 -10 -12    2.28    0.63
  -2  10  12    2.59    0.64
   2  10 -12    2.12    0.63
   1 -10 -12   15.93    1.44
  -1 -10  12   13.08    1.44
  -1  10  12   12.71    1.27
   1  10 -12   12.44    1.34
   0 -10  12    1.71    0.59
   0 -10 -12    1.73    0.59
   0  10 -12    1.29    0.53
  -1 -10 -12   11.37    1.30
  -1  10 -12    8.34    1.07
   2 -10  12    1.16    0.53
  -2 -10 -12    1.37    0.54
   2  10  12    1.75    0.63
  -2  10 -12    0.66    0.46
  -3 -10 -12    3.19    0.78
   3 -10  12    3.50    0.81
   3  10  12    2.47    0.74
  -3 -11  12    0.04    0.42
   3 -11 -12    0.02    0.36
  -3  11  12   -0.17    0.34
   3  11 -12    0.56    0.45
   2 -11 -12    0.53    0.48
  -2 -11  12    0.27    0.44
  -2  11  12    1.07    0.55
   2  11 -12    1.06    0.54
   1 -11 -12    6.74    1.10
  -1 -11  12    5.48    0.98
   1  11 -12    4.23    0.88
   0 -11 -12    0.04    0.37
   0 -11  12   -0.17    0.35
   0  11 -12    0.35    0.40
  -1 -11 -12   -0.04    0.36
  -1  11 -12   -0.06    0.36
  -2 -11 -12    0.37    0.41
   2 -11  12    0.11    0.37
  -8   0  13    0.29    0.39
  -7   0  13   -0.22    0.27
  -6   0  13    0.10    0.26
  -6   0  13   -0.17    0.20
   6   0 -13    0.26    0.30
  -5   0  13    0.14    0.23
  -5   0  13    0.43    0.32
   5   0 -13    0.07    0.24
   4   0 -13   -0.08    0.20
  -4   0  13   -0.24    0.16
  -4   0  13    0.26    0.24
  -3   0  13    0.07    0.21
   3   0 -13   -0.21    0.16
   2   0 -13    0.10    0.21
   2   0 -13    0.24    0.19
   1   0 -13    0.22    0.22
  -1   0  13   -0.01    0.18
   1   0 -13    0.00    0.16
   0   0 -13    0.05    0.20
   0   0 -13    0.25    0.21
   0   0  13    0.26    0.22
  -1   0 -13   -0.02    0.20
   1   0  13    0.34    0.23
  -2   0 -13    0.05    0.21
   2   0  13   -0.02    0.22
  -3   0 -13    0.09    0.27
   3   0  13   -0.06    0.20
  -4   0 -13   -0.25    0.25
   4   0  13    0.12    0.25
  -5   0 -13    0.20    0.36
   5   0  13    0.17    0.33
   6   0  13   -0.46    0.25
   7   0  13   -0.10    0.33
  -8  -1  13    0.23    0.42
  -8   1  13    0.32    0.41
  -7  -1  13    0.68    0.39
  -7   1  13    0.38    0.37
  -6  -1  13    1.91    0.57
  -6  -1  13    1.91    0.50
   6   1 -13    2.72    0.57
  -6   1  13    1.59    0.52
  -5  -1  13   10.17    1.01
  -5  -1  13   12.70    1.27
   5  -1 -13   11.44    0.83
  -5   1  13   10.71    0.80
  -5   1  13   12.43    1.24
   5   1 -13    9.58    0.97
  -4  -1  13    2.01    0.50
  -4  -1  13    1.90    0.46
   4  -1 -13    1.88    0.42
  -4   1  13    2.78    0.57
   4   1 -13    1.95    0.44
   3  -1 -13    0.97    0.31
  -3  -1  13    1.72    0.43
  -3   1  13    1.44    0.41
   3   1 -13    1.51    0.40
   2  -1 -13   96.23    2.56
   2  -1 -13   92.79    2.66
  -2   1  13   95.29    2.76
   2   1 -13   95.32    2.80
   2   1 -13   94.12    2.33
   1  -1 -13   18.98    0.95
   1  -1 -13   16.75    0.96
  -1  -1  13   18.54    0.86
   1   1 -13   18.89    0.85
  -1   1  13   19.03    0.99
   1   1 -13   17.88    1.04
  -1   1  13   16.41    0.92
   0  -1  13    1.14    0.30
   0  -1 -13    1.55    0.41
   0  -1 -13    1.12    0.33
   0   1  13    0.65    0.23
   0   1  13    0.82    0.30
   0   1 -13    1.10    0.36
   0   1 -13    0.91    0.28
  -1  -1 -13   50.62    1.80
   1  -1  13   50.29    1.77
   1   1  13   52.84    1.50
  -1   1 -13   49.90    1.92
  -1   1 -13   52.30    1.73
   1   1  13   51.42    1.89
  -2  -1 -13    0.93    0.36
   2  -1  13    1.41    0.38
  -2   1 -13    0.86    0.36
   2   1  13    0.63    0.34
   3  -1  13   29.75    1.49
  -3  -1 -13   30.97    1.51
   3   1  13   30.03    1.54
  -3   1 -13   32.60    1.51
  -4  -1 -13    2.01    0.56
   4  -1  13    3.02    0.62
  -4   1 -13    1.93    0.55
   4   1  13    2.38    0.55
  -5  -1 -13    7.34    0.99
   5  -1  13    8.25    1.06
   5   1  13    8.60    1.10
  -6  -1 -13    0.12    0.37
   6  -1  13    0.62    0.42
   6   1  13   -0.01    0.33
   7  -1  13    1.18    0.56
   7   1  13    1.69    0.63
  -8  -2  13    3.35    0.76
  -8   2  13    3.56    0.83
  -7  -2  13    0.79    0.43
  -7  -2  13    0.59    0.45
   7   2 -13    0.04    0.32
  -7   2  13   -0.07    0.30
  -6  -2  13   14.61    1.31
  -6  -2  13   15.77    1.45
   6   2 -13   15.63    1.14
  -6   2  13   17.97    1.33
  -5  -2  13    2.18    0.52
  -5   2  13    3.10    0.64
   5   2 -13    2.64    0.55
  -4  -2  13    4.36    0.68
   4  -2 -13    4.38    0.55
   4   2 -13    2.82    0.56
  -4   2  13    4.20    0.68
  -3  -2  13    0.76    0.33
   3  -2 -13    0.79    0.29
  -3   2  13    1.06    0.35
   3   2 -13    1.25    0.39
  -2  -2  13   20.53    1.19
   2  -2 -13   22.78    1.08
   2   2 -13   23.94    1.25
   2   2 -13   21.52    0.80
  -2   2  13   20.57    1.10
   1  -2 -13    0.73    0.31
  -1  -2  13    0.57    0.22
   1  -2 -13    0.16    0.22
  -1   2  13    0.50    0.28
   1   2 -13    0.22    0.27
   1   2 -13    0.62    0.23
  -1   2  13    0.87    0.28
   0  -2  13    0.58    0.24
   0  -2 -13    0.70    0.31
   0   2 -13    1.13    0.30
   0   2  13    0.60    0.23
   0   2 -13    0.16    0.23
   0   2  13    0.31    0.26
   1  -2  13   37.54    1.44
  -1  -2 -13   39.42    1.59
   1   2  13   39.22    1.20
   1   2  13   37.65    1.63
  -1   2 -13   39.18    1.44
  -1   2 -13   37.43    1.64
  -2  -2 -13    1.79    0.48
   2  -2  13    3.00    0.53
  -2   2 -13    3.07    0.58
   2   2  13    2.65    0.56
  -2   2 -13    2.91    0.54
  -3  -2 -13    3.03    0.61
   3  -2  13    2.20    0.51
  -3   2 -13    4.04    0.67
   3   2  13    3.50    0.65
   4  -2  13    1.25    0.45
  -4  -2 -13    3.08    0.62
   4   2  13    1.09    0.45
  -5  -2 -13   -0.39    0.19
   5  -2  13   -0.10    0.30
   5   2  13    0.16    0.32
   6  -2  13    4.95    0.88
  -6  -2 -13    3.24    0.77
   6   2  13    5.16    0.94
  -7  -2 -13    0.02    0.49
   7  -2  13    0.75    0.49
   7   2  13    0.50    0.45
  -8  -3  13   -0.02    0.37
  -8  -3  13    0.80    0.50
   8   3 -13    0.62    0.46
  -8   3  13    0.44    0.42
  -7  -3  13   -0.15    0.30
  -7  -3  13   -0.06    0.34
   7   3 -13   -0.27    0.29
  -7   3  13    0.24    0.37
  -6  -3  13    0.41    0.37
  -6   3  13    0.76    0.41
   6   3 -13    0.54    0.40
  -5  -3  13    0.92    0.39
   5   3 -13   -0.12    0.28
  -5   3  13    0.04    0.25
  -4  -3  13    0.15    0.26
  -4   3  13   -0.01    0.23
   4   3 -13   -0.08    0.25
   3  -3 -13    2.53    0.43
  -3  -3  13    2.18    0.52
   3   3 -13    2.15    0.51
  -3   3  13    2.16    0.48
  -2  -3  13    2.92    0.57
   2  -3 -13    2.89    0.45
  -2   3  13    2.61    0.48
   2   3 -13    2.13    0.48
   1  -3 -13   20.76    1.06
   1  -3 -13   21.05    1.11
  -1   3  13   20.40    1.17
   1   3 -13   21.01    0.79
   1   3 -13   23.19    1.25
  -1   3  13   20.62    1.03
   0  -3 -13   13.30    0.89
   0  -3  13   12.33    0.69
   0   3  13   12.56    0.72
   0   3 -13   12.43    0.71
   0   3  13   12.81    0.92
   0   3 -13   13.19    0.94
  -1  -3 -13    0.55    0.30
   1  -3  13    0.82    0.28
   1   3  13    0.79    0.33
   1   3  13    0.43    0.18
  -1   3 -13    0.58    0.29
  -1   3 -13    0.16    0.24
  -2  -3 -13   31.53    1.51
   2  -3  13   30.34    1.36
   2   3  13   29.16    1.53
  -2   3 -13   34.42    1.59
  -3  -3 -13    6.96    0.89
   3  -3  13    6.81    0.80
  -3   3 -13    6.42    0.83
   3   3  13    6.94    0.91
   4  -3  13    0.03    0.28
  -4  -3 -13    0.05    0.21
   4   3  13    0.09    0.28
   5  -3  13   17.47    1.27
  -5  -3 -13   18.89    1.37
   5   3  13   16.40    1.54
   6  -3  13    0.89    0.46
  -6  -3 -13    1.82    0.64
   6   3  13    0.94    0.53
  -7  -3 -13    0.15    0.49
   7  -3  13   -0.12    0.38
   7   3  13    0.04    0.44
  -8  -4  13    5.14    0.94
  -8  -4  13    2.98    0.81
   8   4 -13    6.64    1.06
  -8   4  13    3.65    0.83
  -7  -4  13    0.74    0.45
  -7  -4  13    0.60    0.41
   7   4 -13   -0.03    0.35
  -7   4  13    0.01    0.32
  -6  -4  13   10.68    1.21
  -6   4  13    7.43    1.03
   6   4 -13   11.14    1.22
  -5  -4  13   23.73    1.48
  -5   4  13   22.63    1.46
   5   4 -13   23.31    1.45
  -4  -4  13   32.56    1.70
  -4   4  13   33.50    1.69
   4   4 -13   31.87    1.65
  -3  -4  13    1.50    0.45
  -3   4  13    0.81    0.34
   3   4 -13    0.89    0.41
   2  -4 -13   33.00    1.27
  -2  -4  13   25.51    1.46
  -2   4  13   31.39    1.41
   2   4 -13   33.77    1.59
   1  -4 -13   -0.31    0.15
  -1  -4  13   -0.14    0.19
  -1   4  13   -0.13    0.22
   1   4 -13    0.20    0.24
  -1   4  13    0.05    0.18
   0  -4 -13   14.44    1.00
   0   4 -13   14.26    1.01
   0   4  13   14.01    0.77
   0   4  13   15.69    1.07
  -1  -4 -13  103.23    3.09
   1  -4  13  106.06    2.75
   1   4  13  103.37    3.26
  -1   4 -13  101.38    3.12
  -2  -4 -13    3.59    0.65
   2  -4  13    3.99    0.58
   2   4  13    1.99    0.51
  -2   4 -13    5.41    0.76
   3  -4  13    0.05    0.21
   3  -4  13   -0.31    0.21
  -3  -4 -13   -0.01    0.13
   3   4  13    0.23    0.29
  -3   4 -13   -0.11    0.23
  -4  -4 -13    7.87    1.00
   4  -4  13    8.62    0.99
   4   4  13    8.39    1.08
  -4   4 -13    7.99    0.98
  -5  -4 -13    4.99    0.86
   5  -4  13    4.94    0.83
   5   4  13    5.73    0.96
  -5   4 -13    4.53    0.78
   6  -4  13    8.30    1.12
  -6  -4 -13    5.98    1.02
  -6   4 -13    7.40    1.03
   6   4  13    8.45    1.21
   7  -4  13   -0.29    0.34
  -7  -4 -13   -0.20    0.43
   7   4  13    0.09    0.45
  -7   4 -13   -0.07    0.41
  -7  -5  13   -0.37    0.32
   7   5 -13    0.46    0.45
  -7   5  13    0.10    0.33
  -6  -5  13    1.44    0.53
  -6   5  13    0.92    0.45
   6   5 -13    0.16    0.39
  -5  -5  13    0.55    0.37
   5   5 -13    0.58    0.38
  -5   5  13    0.20    0.31
  -4  -5  13    3.24    0.68
  -4   5  13    4.24    0.70
   4   5 -13    2.79    0.63
  -3  -5  13    4.78    0.79
  -3   5  13    6.38    0.80
   3   5 -13    5.40    0.80
  -2  -5  13    0.43    0.33
   2   5 -13    0.68    0.36
  -2   5  13    0.68    0.30
   1  -5 -13    0.48    0.33
  -1  -5  13    0.32    0.31
   1   5 -13    0.55    0.35
  -1   5  13    0.46    0.26
   0  -5 -13   70.28    2.45
   0   5  13   67.44    2.06
   0   5 -13   69.43    2.49
   0   5  13   70.89    2.57
  -1  -5 -13   24.45    1.36
   1   5  13   22.78    1.39
  -1   5 -13   22.90    1.32
  -2  -5 -13    0.01    0.16
   2  -5  13    0.22    0.24
   2   5  13    0.25    0.29
  -2   5 -13    0.26    0.30
   3  -5  13    0.75    0.34
  -3  -5 -13    0.35    0.34
   3  -5  13   -0.06    0.27
   3   5  13    0.08    0.29
  -3   5 -13    0.38    0.30
   4  -5  13    3.80    0.68
  -4  -5 -13    3.15    0.72
   4   5  13    4.25    0.82
  -4   5 -13    3.48    0.64
   5  -5  13    0.50    0.37
  -5  -5 -13    0.82    0.48
  -5   5 -13    0.10    0.32
   5   5  13    0.03    0.36
  -6  -5 -13    0.41    0.52
   6  -5  13    0.46    0.42
   6   5  13   -0.15    0.41
  -6   5 -13   -0.08    0.33
  -7  -6  13    8.19    1.20
  -7   6  13    5.47    1.01
   7   6 -13    5.88    1.01
  -6  -6  13   25.55    1.71
   6   6 -13   21.95    1.61
  -6   6  13   21.79    1.58
  -5  -6  13    0.69    0.45
   5   6 -13    0.93    0.49
  -5   6  13    0.36    0.34
   4  -6 -13   17.65    1.33
  -4  -6  13   20.98    1.45
   4   6 -13   19.11    1.38
  -4   6  13   21.02    1.37
  -3  -6  13   -0.20    0.22
   3  -6 -13    0.03    0.25
  -3   6  13    0.04    0.23
   3   6 -13    0.37    0.34
  -2  -6  13    3.49    0.70
   2  -6 -13    3.39    0.60
  -2   6  13    3.00    0.56
   2   6 -13    3.19    0.63
  -1  -6  13    2.98    0.63
   1  -6 -13    3.25    0.58
   1   6 -13    4.23    0.72
  -1   6  13    3.49    0.55
   0  -6 -13   18.82    1.23
   0  -6 -13   21.75    1.10
   0   6  13   20.94    1.07
   0   6  13   19.88    1.33
   0   6 -13   19.74    1.25
  -1  -6 -13   16.21    1.39
   1   6  13   16.07    1.21
  -1   6 -13   16.05    1.13
  -2  -6 -13    6.62    0.92
   2   6  13    7.23    0.99
  -2   6 -13    6.20    0.85
   3  -6  13    7.70    0.88
  -3  -6 -13    6.84    0.95
   3  -6  13    7.74    0.91
  -3   6 -13    6.15    0.83
   3   6  13    8.72    1.11
  -4  -6 -13   11.61    1.28
   4  -6  13   14.14    1.27
   4   6  13   11.24    1.31
  -4   6 -13   11.84    1.18
   5  -6  13    3.02    0.67
  -5  -6 -13    2.18    0.67
   5   6  13    1.58    0.60
  -5   6 -13    3.32    0.69
   6  -6  13    1.50    0.58
  -6  -6 -13    1.15    0.61
   6   6  13    1.85    0.68
  -6  -7  13   -0.25    0.35
  -6   7  13    0.43    0.42
   6   7 -13   -0.21    0.33
  -5  -7  13   12.01    1.39
   5  -7 -13   14.80    1.56
   5   7 -13   12.56    1.42
  -5   7  13   12.74    1.40
   4  -7 -13   -0.17    0.28
  -4  -7  13    0.20    0.35
   4   7 -13   -0.02    0.33
  -4   7  13    0.52    0.38
   3  -7 -13    1.43    0.47
  -3  -7  13    1.41    0.54
  -3   7  13    1.69    0.50
   3   7 -13    1.85    0.58
   2  -7 -13    1.72    0.48
  -2  -7  13    1.33    0.51
  -2   7  13    1.33    0.42
   2   7 -13    1.57    0.52
   1  -7 -13    4.56    0.69
  -1  -7  13    4.39    0.80
  -1   7  13    4.26    0.64
   1   7 -13    4.52    0.78
   0  -7 -13    3.50    0.69
   0   7  13    2.50    0.49
   0   7 -13    2.45    0.57
   0   7  13    2.40    0.62
  -1  -7 -13    0.14    0.29
   1   7  13    0.08    0.28
  -1   7 -13    0.16    0.29
  -2  -7 -13    0.49    0.34
  -2   7 -13    0.42    0.34
   2   7  13    0.47    0.40
  -3  -7 -13    2.38    0.61
   3  -7  13    3.08    0.64
   3   7  13    3.65    0.80
  -3   7 -13    2.62    0.61
   4  -7  13    1.03    0.43
  -4  -7 -13    1.98    0.62
   4  -7  13    0.94    0.44
  -4   7 -13    1.68    0.52
   4   7  13    1.60    0.61
   5  -7  13    2.16    0.62
  -5  -7 -13    2.53    0.67
   5   7  13    3.11    0.81
   6  -8 -13    8.64    1.28
  -6  -8  13    6.99    1.14
  -6   8  13   10.36    1.33
   6   8 -13    7.82    1.21
   5  -8 -13    1.38    0.60
  -5  -8  13    0.46    0.41
   5   8 -13    0.66    0.52
  -5   8  13    1.57    0.57
  -4  -8  13   12.11    1.39
   4  -8 -13   11.77    1.35
   4   8 -13   13.38    1.45
  -4   8  13   12.39    1.34
  -3  -8  13    0.03    0.34
   3  -8 -13    0.68    0.40
  -3   8  13    0.10    0.30
   3   8 -13    0.36    0.39
   2  -8 -13    6.93    0.96
  -2  -8  13    5.49    0.92
  -2   8  13    5.76    0.82
   2   8 -13    7.38    1.00
  -1  -8  13    7.49    1.03
   1  -8 -13    7.63    0.96
   1  -8 -13    8.77    1.09
  -1   8  13    8.34    0.95
   1   8 -13    7.29    1.01
   0  -8 -13    4.36    0.78
   0   8 -13    4.85    0.79
  -1  -8 -13    0.65    0.36
   1   8  13   -0.04    0.32
  -1   8 -13    0.86    0.41
  -2  -8 -13    0.40    0.36
   2   8  13   -0.04    0.33
  -2   8 -13    0.87    0.41
  -3  -8 -13    0.77    0.42
   3  -8  13    0.12    0.37
   3   8  13    0.12    0.36
  -3   8 -13    0.32    0.38
  -4  -8 -13    1.90    0.61
   4  -8  13    2.55    0.64
   4   8  13    1.16    0.57
  -5  -8 -13    1.73    0.63
   5   8  13    0.89    0.57
   5  -9 -13   10.73    1.42
  -5  -9  13   10.89    1.42
  -5   9  13   12.15    1.47
   5   9 -13   11.76    1.47
  -4  -9  13   -0.01    0.37
   4  -9 -13   -0.05    0.31
  -4   9  13    0.24    0.37
   4   9 -13    0.28    0.47
  -3  -9  13    3.64    0.82
   3  -9 -13    2.94    0.70
   3   9 -13    4.36    0.86
  -3   9  13    4.10    0.82
   2  -9 -13    0.57    0.39
  -2  -9  13    0.34    0.39
  -2   9  13    0.09    0.31
   2   9 -13    0.58    0.42
   1  -9 -13    9.56    1.20
  -1  -9  13    9.59    1.23
   1  -9 -13   11.66    1.22
   1   9 -13   11.47    1.27
  -1   9  13   10.71    1.13
   0  -9 -13   -0.01    0.30
   0   9 -13    0.53    0.41
  -1  -9 -13    2.40    0.64
   1   9  13    3.69    0.80
  -1   9 -13    3.14    0.70
  -2  -9 -13    1.48    0.55
   2  -9  13    1.02    0.51
   2   9  13    1.79    0.63
  -2   9 -13    0.18    0.37
  -3  -9 -13    0.20    0.39
   3  -9  13    0.03    0.35
   3   9  13    0.29    0.41
  -3   9 -13    0.18    0.36
  -4  -9 -13    0.84    0.51
   4  -9  13    1.21    0.53
   4   9  13    0.59    0.56
  -4 -10  13    1.34    0.61
   4 -10 -13    0.88    0.54
   4  10 -13    0.25    0.49
  -4  10  13    1.04    0.51
   3 -10 -13    0.23    0.43
  -3 -10  13    1.01    0.58
  -3  10  13    0.49    0.44
   3  10 -13    0.27    0.45
  -2 -10  13    0.32    0.45
   2 -10 -13    0.56    0.41
   2  10 -13    0.05    0.36
  -2  10  13    0.76    0.43
  -1 -10  13    1.10    0.54
   1 -10 -13    0.68    0.44
   1  10 -13    0.57    0.46
   0 -10 -13    1.23    0.56
   0  10 -13    0.85    0.45
  -1 -10 -13    0.08    0.38
  -1  10 -13    0.37    0.37
   2 -10  13    0.04    0.34
  -2 -10 -13   -0.04    0.36
  -2  10 -13    0.20    0.41
   2  10  13    0.14    0.44
   3 -10  13    1.27    0.56
  -3 -10 -13    1.19    0.58
   3  10  13    0.73    0.56
  -2 -11  13    0.09    0.40
   2 -11 -13    0.07    0.35
   2  11 -13   -0.11    0.39
  -2  11  13    0.29    0.44
  -1 -11  13    3.38    0.81
   1 -11 -13    2.69    0.76
   1  11 -13    3.83    0.84
   0 -11 -13    0.22    0.45
   0  11 -13    0.83    0.49
  -1 -11 -13    0.36    0.43
  -1  11 -13    0.42    0.44
  -8   0  14    0.07    0.38
  -7   0  14   14.72    1.50
  -6   0  14    0.82    0.41
  -6   0  14    0.20    0.31
  -5   0  14    0.42    0.30
   5   0 -14    0.19    0.30
  -5   0  14    0.78    0.41
  -4   0  14   20.54    1.30
  -4   0  14   21.45    1.19
   4   0 -14   20.48    1.16
  -3   0  14   23.66    1.32
   3   0 -14   25.81    1.27
   2   0 -14   19.56    1.12
  -2   0  14   21.58    1.15
   2   0 -14   21.89    0.98
  -1   0  14    0.37    0.24
   1   0 -14    0.23    0.25
   1   0 -14    0.34    0.22
   0   0  14   19.73    1.04
   0   0 -14   19.05    1.12
   0   0 -14   22.66    1.06
  -1   0 -14   37.53    1.69
  -1   0 -14   42.59    1.59
   1   0  14   39.62    1.61
  -2   0 -14    3.24    0.58
   2   0  14    2.68    0.52
   3   0  14    5.95    0.81
  -3   0 -14    5.62    0.78
   4   0  14   21.05    1.36
  -4   0 -14   21.58    1.34
  -5   0 -14    6.74    0.98
   5   0  14    7.27    1.00
   6   0  14   12.96    1.42
   7   0  14    6.66    1.11
  -8  -1  14   -0.17    0.34
  -8   1  14   -0.18    0.36
  -7  -1  14    1.65    0.58
  -7   1  14    1.82    0.60
  -6  -1  14    0.00    0.25
  -6  -1  14    0.02    0.27
  -6   1  14    0.93    0.44
   6   1 -14    0.73    0.39
  -5  -1  14    4.41    0.77
   5  -1 -14    3.78    0.60
  -5  -1  14    2.91    0.59
   5   1 -14    3.17    0.59
  -5   1  14    3.27    0.66
  -5   1  14    3.26    0.57
  -4  -1  14    0.00    0.22
  -4  -1  14   -0.05    0.21
   4  -1 -14   -0.11    0.20
  -4   1  14    0.56    0.31
   4   1 -14    0.51    0.31
  -3  -1  14    3.55    0.59
   3  -1 -14    3.44    0.54
   3   1 -14    2.75    0.54
  -3   1  14    3.38    0.60
   3   1 -14    3.48    0.44
   2  -1 -14    0.27    0.23
   2  -1 -14    0.24    0.23
   2   1 -14    0.12    0.17
  -2   1  14   -0.07    0.18
   2   1 -14   -0.01    0.23
   1  -1 -14    5.74    0.70
  -1  -1  14    6.05    0.61
   1  -1 -14    4.71    0.59
  -1   1  14    4.92    0.62
  -1   1  14    5.26    0.64
   1   1 -14    6.46    0.60
   1   1 -14    5.39    0.72
   0  -1 -14   28.42    1.27
   0  -1  14   29.78    1.24
   0  -1 -14   26.50    1.33
   0   1  14   29.19    1.35
   0   1  14   29.18    1.18
   0   1 -14   30.56    1.44
   0   1 -14   28.64    1.19
  -1  -1 -14    6.04    0.74
   1  -1  14    4.64    0.61
  -1   1 -14    5.12    0.71
   1   1  14    5.96    0.54
  -1   1 -14    3.78    0.56
   1   1  14    5.46    0.73
   2  -1  14    2.80    0.53
  -2  -1 -14    3.58    0.61
   2   1  14    4.23    0.66
  -2   1 -14    4.85    0.67
   3  -1  14    0.42    0.32
  -3  -1 -14    0.16    0.29
  -3   1 -14    0.20    0.31
   3   1  14    0.70    0.35
   4  -1  14    0.60    0.34
  -4  -1 -14    0.47    0.35
  -4   1 -14    0.11    0.34
   4   1  14    0.36    0.31
  -5  -1 -14    0.02    0.34
   5  -1  14    0.67    0.41
   5   1  14   -0.06    0.27
  -5   1 -14    0.54    0.43
   6  -1  14    2.66    0.69
  -6  -1 -14    2.59    0.74
   6   1  14    2.02    0.62
   7  -1  14    2.98    0.82
   7   1  14    2.25    0.74
  -8  -2  14    0.27    0.41
  -8   2  14   -0.21    0.36
  -7  -2  14    0.05    0.27
  -7  -2  14    0.14    0.34
   7   2 -14    0.31    0.37
  -7   2  14   -0.07    0.28
  -6  -2  14    0.22    0.30
  -6  -2  14    0.39    0.34
   6   2 -14   -0.14    0.29
  -6   2  14    0.00    0.30
  -5  -2  14    8.27    0.96
   5   2 -14    6.67    0.87
  -5   2  14    9.66    1.12
  -4  -2  14   21.05    1.28
   4  -2 -14   22.40    1.11
  -4   2  14   20.25    1.29
   4   2 -14   21.35    1.27
  -3  -2  14    4.80    0.72
   3  -2 -14    4.34    0.58
   3   2 -14    3.22    0.60
  -3   2  14    4.08    0.65
   2  -2 -14   47.27    1.69
   2   2 -14   44.88    1.85
  -2   2  14   43.34    1.73
   1  -2 -14    0.74    0.30
   1  -2 -14    1.34    0.38
  -1  -2  14    1.13    0.27
   1   2 -14    1.53    0.43
  -1   2  14    0.89    0.34
  -1   2  14    0.40    0.25
   1   2 -14    0.45    0.22
   0  -2 -14   26.25    1.24
   0  -2  14   25.58    1.09
   0   2  14   23.79    1.04
   0   2  14   23.85    1.26
   0   2 -14   23.51    1.29
   0   2 -14   25.16    1.07
   1  -2  14   52.35    1.82
  -1  -2 -14   54.60    1.99
  -1   2 -14   54.27    1.80
  -1   2 -14   54.05    2.09
   1   2  14   54.81    1.55
   1   2  14   49.50    2.00
   2  -2  14    2.95    0.52
  -2  -2 -14    3.62    0.61
  -2   2 -14    3.96    0.61
   2   2  14    2.93    0.58
  -2   2 -14    2.91    0.59
  -3  -2 -14   25.84    1.44
   3  -2  14   23.96    1.33
   3   2  14   25.37    1.48
  -3   2 -14   25.12    1.35
   4  -2  14   20.54    1.33
  -4  -2 -14   21.18    1.36
   4   2  14   19.92    1.38
  -5  -2 -14   21.13    1.43
   5  -2  14   18.67    1.34
   5   2  14   14.53    1.46
   6  -2  14    7.35    1.06
   6   2  14    5.15    0.97
   7  -2  14    0.46    0.47
  -7  -2 -14   -0.10    0.47
   7   2  14    0.18    0.45
  -8  -3  14   -0.19    0.40
  -8  -3  14    0.45    0.40
  -8   3  14    0.35    0.42
  -7  -3  14    6.25    0.94
  -7  -3  14    8.47    1.19
   7   3 -14    5.88    0.90
  -7   3  14    5.47    0.95
  -6  -3  14    5.49    0.87
   6   3 -14    4.37    0.78
  -6   3  14    4.02    0.80
  -5  -3  14    0.90    0.43
   5   3 -14    0.26    0.35
  -5   3  14    1.10    0.44
  -4  -3  14    5.89    0.84
  -4   3  14    5.72    0.82
   4   3 -14    5.08    0.77
  -3  -3  14    0.67    0.36
   3  -3 -14    0.36    0.26
   3   3 -14    0.46    0.33
  -3   3  14    0.42    0.28
  -2  -3  14   15.27    1.09
   2  -3 -14   17.32    0.94
  -2   3  14   15.70    0.98
   2   3 -14   14.98    1.05
   1  -3 -14    1.03    0.32
   1  -3 -14    1.20    0.40
  -1   3  14    1.16    0.31
  -1   3  14    1.06    0.39
   1   3 -14    0.59    0.34
   0  -3  14    0.84    0.27
   0  -3 -14    0.78    0.34
   0   3  14    0.65    0.25
   0   3  14    0.76    0.35
   0   3 -14    0.57    0.32
   0   3 -14    0.70    0.29
  -1  -3 -14   22.82    1.26
   1  -3  14   22.49    1.08
   1   3  14   23.37    1.32
  -1   3 -14   20.60    1.24
  -1   3 -14   22.43    1.08
  -2  -3 -14   26.46    1.42
   2  -3  14   25.30    1.25
   2   3  14   24.33    1.41
  -2   3 -14   24.07    1.24
  -2   3 -14   22.06    1.32
   3  -3  14    0.59    0.33
  -3  -3 -14    0.24    0.30
  -3   3 -14   -0.12    0.25
   3   3  14    0.46    0.34
  -4  -3 -14   -0.37    0.24
   4  -3  14   -0.14    0.25
   4   3  14   -0.10    0.34
  -4   3 -14    0.11    0.29
   5  -3  14    6.60    0.94
   5   3  14    6.79    1.04
  -6  -3 -14    3.28    0.81
   6  -3  14    1.52    0.57
   6   3  14    2.27    0.68
  -7  -3 -14    9.35    1.37
   7  -3  14   10.99    1.39
   7   3  14    9.86    1.39
  -7  -4  14    2.91    0.71
  -7  -4  14    4.87    0.93
  -7   4  14    2.77    0.73
   7   4 -14    3.57    0.78
  -6  -4  14    1.25    0.53
   6   4 -14    0.51    0.42
  -6   4  14    1.71    0.55
  -5  -4  14    0.14    0.31
   5   4 -14    0.53    0.38
  -5   4  14   -0.01    0.26
  -4  -4  14    0.39    0.32
  -4   4  14    0.05    0.25
   4   4 -14    0.43    0.34
  -3  -4  14    0.68    0.37
   3   4 -14    0.49    0.33
  -3   4  14    0.41    0.29
   2  -4 -14    2.96    0.48
  -2  -4  14    2.51    0.55
   2   4 -14    2.42    0.54
  -2   4  14    2.28    0.48
   1  -4 -14    4.85    0.71
   1  -4 -14    4.47    0.62
  -1   4  14    3.83    0.54
  -1   4  14    3.32    0.61
   1   4 -14    4.27    0.70
   0  -4 -14   -0.18    0.19
   0   4 -14   -0.32    0.18
   0   4  14    0.22    0.29
   0   4  14   -0.06    0.14
   1  -4  14    1.23    0.35
  -1  -4 -14    1.58    0.45
  -1   4 -14    1.63    0.45
   1   4  14    1.57    0.48
   2  -4  14   30.15    1.36
  -2  -4 -14   30.24    1.55
   2   4  14   28.77    1.60
  -2   4 -14   26.64    1.46
  -3  -4 -14    9.72    1.09
   3  -4  14   13.21    0.96
   3   4  14   11.03    1.20
  -3   4 -14   14.44    1.09
  -4  -4 -14    0.57    0.35
   4  -4  14    0.92    0.40
   4   4  14    0.80    0.44
  -4   4 -14    1.01    0.42
  -5  -4 -14    0.03    0.36
   5  -4  14    0.12    0.30
   5   4  14    0.44    0.41
  -5   4 -14    0.09    0.33
  -6  -4 -14    0.12    0.43
   6  -4  14   -0.22    0.32
  -6   4 -14    0.16    0.37
   6   4  14    0.77    0.51
  -7  -5  14   12.04    1.39
  -7   5  14   12.96    1.48
   7   5 -14   13.29    1.47
  -6  -5  14    0.97    0.46
  -6   5  14    1.59    0.58
   6   5 -14    2.25    0.64
  -5  -5  14    7.33    1.04
  -5   5  14    8.34    1.08
   5   5 -14    7.16    0.99
  -4  -5  14    6.29    0.92
   4   5 -14    6.13    0.90
  -4   5  14    6.69    0.92
  -3  -5  14    3.67    0.71
   3   5 -14    4.55    0.74
  -3   5  14    5.26    0.75
  -2  -5  14   28.14    1.59
   2   5 -14   28.24    1.54
  -2   5  14   25.31    1.32
  -1  -5  14    1.42    0.47
   1  -5 -14    0.60    0.35
   1   5 -14    1.53    0.48
  -1   5  14    1.74    0.51
  -1   5  14    0.89    0.32
   0  -5 -14    7.63    0.91
   0   5 -14    6.02    0.83
   0   5  14    7.57    0.95
   0   5  14    7.89    0.74
  -1  -5 -14   20.38    1.27
   1   5  14   19.94    1.33
  -1   5 -14   20.22    1.27
   2  -5  14    2.74    0.50
  -2  -5 -14    3.28    0.65
   2   5  14    3.20    0.67
  -2   5 -14    2.56    0.56
   3  -5  14   14.96    1.03
  -3  -5 -14   13.89    1.33
   3  -5  14   15.90    1.04
  -3   5 -14   16.51    1.17
   3   5  14   13.09    1.34
  -4  -5 -14    7.25    1.00
   4  -5  14    9.26    1.04
  -4   5 -14    7.19    0.95
   4   5  14    6.11    0.98
   5  -5  14    0.89    0.46
  -5  -5 -14    0.45    0.43
  -5   5 -14    1.41    0.56
   5   5  14    1.04    0.53
  -6  -5 -14   11.89    1.46
   6  -5  14   13.00    1.46
   6   5  14   13.15    1.59
  -6   5 -14   14.50    1.46
  -7  -6  14   -0.10    0.42
   7   6 -14   -0.34    0.39
  -7   6  14   -0.40    0.34
  -6  -6  14    1.40    0.60
  -6   6  14    1.28    0.56
   6   6 -14    1.41    0.59
  -5  -6  14   -0.28    0.32
   5   6 -14    1.27    0.52
  -5   6  14    0.59    0.41
  -4  -6  14    0.32    0.33
   4   6 -14    0.12    0.32
  -4   6  14    0.15    0.27
  -3  -6  14    3.90    0.78
  -3   6  14    6.00    0.85
   3   6 -14    5.06    0.84
  -2  -6  14    7.59    1.01
  -2   6  14    7.93    0.90
   2   6 -14    7.47    0.99
  -1  -6  14    0.23    0.33
   1  -6 -14    0.33    0.29
   1   6 -14   -0.01    0.29
  -1   6  14    0.09    0.23
   0  -6 -14    0.02    0.23
   0   6 -14   -0.08    0.22
   0   6  14   -0.10    0.29
  -1  -6 -14    0.20    0.24
  -1   6 -14    1.28    0.43
   1   6  14    1.93    0.55
  -2  -6 -14    3.60    0.69
  -2   6 -14    4.90    0.78
   2   6  14    3.22    0.70
  -3  -6 -14    1.79    0.57
   3  -6  14    1.84    0.51
  -3   6 -14    1.27    0.47
   3   6  14    1.95    0.59
  -4  -6 -14    0.03    0.34
   4  -6  14    0.23    0.30
  -4   6 -14   -0.05    0.30
   4   6  14    0.35    0.40
  -5  -6 -14    2.51    0.68
   5  -6  14    1.58    0.55
  -5   6 -14    1.62    0.53
   5   6  14    1.95    0.68
   6  -6  14    2.80    0.74
  -6  -6 -14    2.96    0.83
   6   6  14    3.05    0.89
  -6  -7  14    3.73    0.87
  -6   7  14    3.89    0.83
   6   7 -14    4.06    0.85
  -5  -7  14    0.33    0.44
   5   7 -14   -0.13    0.38
  -5   7  14    0.69    0.46
   4  -7 -14    1.47    0.53
  -4  -7  14    0.19    0.27
  -4   7  14    1.07    0.46
   4   7 -14    0.99    0.49
  -3  -7  14   -0.06    0.33
   3  -7 -14    0.17    0.32
   3   7 -14    0.48    0.41
  -3   7  14    0.57    0.35
  -2  -7  14   18.88    1.40
   2  -7 -14   17.90    1.22
  -2   7  14   19.76    1.23
   2   7 -14   17.68    1.33
   1  -7 -14   27.71    1.58
  -1  -7  14   25.80    1.60
   1  -7 -14   25.41    1.38
  -1   7  14   26.05    1.36
   1   7 -14   23.52    1.50
   0   7 -14    9.54    1.10
   0   7  14    8.65    1.09
  -1  -7 -14    2.86    0.64
   1   7  14    1.98    0.58
  -1   7 -14    2.01    0.55
  -2  -7 -14    0.01    0.31
  -2   7 -14    0.20    0.31
   2   7  14   -0.26    0.26
  -3  -7 -14    8.69    1.14
   3  -7  14    9.46    1.12
   3   7  14    7.27    1.07
  -3   7 -14    8.68    1.06
  -4  -7 -14    0.63    0.46
  -4   7 -14    0.28    0.34
   4   7  14    1.51    0.57
  -5  -7 -14    0.69    0.53
   5  -7  14    1.50    0.58
   5   7  14    0.19    0.46
  -5  -8  14    0.12    0.34
   5  -8 -14    1.60    0.63
   5   8 -14   -0.04    0.37
  -5   8  14    0.75    0.46
   4  -8 -14    5.12    0.92
  -4  -8  14    4.62    0.91
   4   8 -14    5.03    0.92
  -4   8  14    4.27    0.81
  -3  -8  14    2.29    0.72
   3  -8 -14    2.36    0.62
  -3   8  14    2.49    0.59
   3   8 -14    2.25    0.64
  -2  -8  14    3.22    0.75
   2  -8 -14    1.89    0.52
  -2   8  14    3.71    0.71
   2   8 -14    2.30    0.65
  -1  -8  14    4.36    0.81
   1  -8 -14    3.17    0.63
   1  -8 -14    2.50    0.63
   1   8 -14    2.89    0.67
  -1   8  14    2.94    0.60
   0  -8 -14    0.22    0.29
   0   8 -14   -0.01    0.28
  -1  -8 -14    5.90    0.93
  -1   8 -14    5.88    0.90
   1   8  14    4.24    0.86
  -2  -8 -14    0.16    0.33
   2   8  14    0.43    0.45
  -2   8 -14    0.13    0.35
  -3  -8 -14    4.12    0.82
   3  -8  14    4.34    0.78
   3   8  14    5.90    1.02
  -3   8 -14    5.42    0.87
  -4  -8 -14    3.54    0.84
  -4   8 -14    2.82    0.70
   4   8  14    3.58    0.88
   5  -9 -14    0.82    0.54
  -5  -9  14    1.75    0.68
   5   9 -14    1.62    0.63
  -4  -9  14   15.49    1.67
   4  -9 -14   10.95    1.38
  -4   9  14   14.45    1.51
   4   9 -14   13.91    1.56
   3  -9 -14    0.01    0.33
  -3  -9  14    0.08    0.39
  -3   9  14   -0.35    0.26
   3   9 -14    0.10    0.42
  -2  -9  14    0.20    0.38
   2  -9 -14   -0.04    0.32
  -2   9  14    0.12    0.34
   2   9 -14    0.26    0.40
  -1  -9  14    0.22    0.38
   1  -9 -14    1.53    0.53
   1   9 -14    0.94    0.49
   0  -9 -14    1.46    0.53
   0   9 -14    0.74    0.47
  -1  -9 -14    0.18    0.36
   1   9  14    0.49    0.44
  -1   9 -14   -0.15    0.32
  -2  -9 -14    1.26    0.56
  -2   9 -14    0.93    0.44
   2   9  14    1.03    0.54
   3  -9  14    0.40    0.42
  -3  -9 -14   -0.23    0.32
   3   9  14    0.36    0.49
  -3   9 -14   -0.03    0.37
   3 -10 -14    2.14    0.66
  -3 -10  14    2.74    0.80
  -3  10  14    3.91    0.81
   3  10 -14    3.53    0.84
   2 -10 -14    1.25    0.53
  -2 -10  14    1.23    0.60
  -2  10  14    2.14    0.61
   2  10 -14    3.04    0.77
  -1 -10  14    2.48    0.70
   1 -10 -14    1.95    0.64
   1  10 -14    2.96    0.76
   0 -10 -14    7.55    1.16
   0  10 -14    5.33    0.96
  -1 -10 -14    1.80    0.64
  -1  10 -14    1.20    0.54
   2 -10  14    2.60    0.72
  -2 -10 -14    1.20    0.58
   2  10  14    1.55    0.68
  -2  10 -14    1.56    0.59
  -8   0  15    0.15    0.41
  -7   0  15    0.09    0.34
  -6   0  15    0.04    0.30
  -5   0  15   -0.08    0.24
  -5   0  15   -0.13    0.26
   5   0 -15   -0.20    0.23
  -4   0  15   -0.09    0.24
   4   0 -15    0.16    0.26
   3   0 -15    0.02    0.19
  -3   0  15    0.10    0.22
   3   0 -15   -0.07    0.23
   2   0 -15    0.46    0.29
   2   0 -15    0.12    0.20
  -2   0  15   -0.17    0.20
   1   0 -15    0.00    0.19
   1   0 -15   -0.08    0.20
  -1   0  15    0.13    0.21
   0   0 -15   -0.16    0.19
   0   0  15   -0.22    0.16
   0   0 -15    0.06    0.22
  -1   0 -15   -0.03    0.24
   1   0  15    0.15    0.24
  -1   0 -15    0.09    0.23
  -2   0 -15   -0.05    0.26
   2   0  15   -0.06    0.21
   3   0  15    0.03    0.30
  -3   0 -15    0.13    0.29
  -4   0 -15   -0.21    0.28
   4   0  15    0.33    0.34
   5   0  15    0.11    0.30
  -5   0 -15    0.06    0.41
   6   0  15    0.34    0.42
  -8  -1  15    0.44    0.45
  -8   1  15    0.29    0.42
  -7  -1  15   10.84    1.32
  -7   1  15    8.09    1.13
  -6  -1  15    3.88    0.70
  -6  -1  15    3.42    0.73
  -6   1  15    3.97    0.81
   6   1 -15    3.95    0.70
  -5  -1  15    8.04    0.95
  -5  -1  15    7.17    0.98
   5   1 -15    5.89    0.82
  -5   1  15    4.96    0.81
   4  -1 -15    3.11    0.56
  -4  -1  15    3.95    0.70
  -4  -1  15    3.89    0.65
  -4   1  15    2.84    0.61
   4   1 -15    2.53    0.55
   3  -1 -15    2.23    0.49
   3   1 -15    4.06    0.65
  -3   1  15    2.77    0.55
   2  -1 -15   52.24    1.94
   2  -1 -15   53.21    1.82
   2   1 -15   52.98    2.03
   2   1 -15   53.15    1.62
  -2   1  15   55.11    2.01
   1  -1 -15    8.00    0.79
  -1  -1  15    9.07    0.66
   1  -1 -15    8.04    0.87
  -1   1  15    8.32    0.82
  -1   1  15    9.52    0.87
   1   1 -15    9.91    0.97
   1   1 -15    8.86    0.63
   0  -1 -15   76.91    2.36
   0  -1  15   77.16    2.31
   0  -1 -15   73.25    2.50
   0   1 -15   73.01    2.52
   0   1  15   74.91    2.46
   0   1  15   73.96    2.19
   0   1 -15   76.37    2.22
  -1  -1 -15    0.21    0.26
   1  -1  15    0.09    0.24
  -1   1 -15   -0.22    0.23
  -1   1 -15    0.01    0.25
   1   1  15    0.02    0.23
   2  -1  15   13.05    0.96
  -2  -1 -15   14.42    1.02
  -2   1 -15   14.47    1.09
  -2   1 -15   14.15    0.97
   2   1  15   13.64    1.02
  -3  -1 -15   -0.19    0.23
   3  -1  15   -0.26    0.18
  -3   1 -15    0.28    0.31
   3   1  15   -0.19    0.23
  -4  -1 -15    3.30    0.69
   4  -1  15    2.25    0.60
   4   1  15    2.24    0.60
  -4   1 -15    1.83    0.57
  -5  -1 -15    5.03    0.87
   5  -1  15    5.50    0.90
   5   1  15    4.38    0.82
  -5   1 -15    5.01    0.89
  -6  -1 -15    9.88    1.31
   6  -1  15    7.45    1.11
   6   1  15    6.39    1.03
  -7  -2  15    1.76    0.57
  -7  -2  15    2.67    0.73
  -7   2  15    3.87    0.82
   7   2 -15    2.28    0.63
  -6  -2  15    2.58    0.66
  -6  -2  15    2.01    0.56
   6   2 -15    1.45    0.49
  -6   2  15    2.28    0.62
  -5  -2  15    1.91    0.54
  -5  -2  15    1.76    0.51
  -5   2  15    2.73    0.64
   5   2 -15    2.01    0.55
   4  -2 -15    5.68    0.68
  -4  -2  15    4.46    0.74
  -4   2  15    4.88    0.76
   4   2 -15    3.61    0.64
   3  -2 -15    4.42    0.62
  -3  -2  15    4.42    0.71
  -3   2  15    4.89    0.73
   3   2 -15    5.15    0.75
   2  -2 -15    0.64    0.29
   2  -2 -15    0.88    0.34
   2   2 -15    0.34    0.28
  -2   2  15    0.59    0.31
   1  -2 -15   40.33    1.64
   1  -2 -15   43.67    1.75
  -1   2  15   41.59    1.74
  -1   2  15   40.65    1.59
   1   2 -15   46.84    1.45
   1   2 -15   40.71    1.81
   0  -2  15    6.04    0.64
   0  -2 -15    5.66    0.76
   0  -2 -15    7.02    0.78
   0   2  15    5.37    0.74
   0   2 -15    7.32    0.70
   0   2  15    6.64    0.66
   0   2 -15    6.05    0.80
   1  -2  15    0.14    0.23
  -1  -2 -15    0.04    0.26
   1   2  15    0.31    0.29
  -1   2 -15    0.07    0.25
  -1   2 -15    0.00    0.24
   2  -2  15    0.64    0.31
  -2  -2 -15    0.65    0.35
  -2   2 -15    0.52    0.36
  -2   2 -15    0.14    0.26
   2   2  15    0.28    0.29
   3  -2  15   12.47    1.15
  -3  -2 -15   14.06    1.27
   3   2  15   12.79    1.27
  -3   2 -15   13.37    1.21
  -3   2 -15   12.78    1.27
   4  -2  15    5.93    0.86
  -4  -2 -15    6.22    0.93
   4   2  15    5.80    0.91
   5  -2  15    1.59    0.51
  -5  -2 -15    2.69    0.68
   5   2  15    1.93    0.62
  -6  -2 -15    0.48    0.46
   6  -2  15   -0.12    0.33
   6   2  15   -0.24    0.32
  -7  -3  15    8.83    1.16
  -7  -3  15    8.00    1.18
  -7   3  15    8.06    1.16
   7   3 -15    7.71    1.09
  -6  -3  15    3.72    0.78
  -6  -3  15    2.89    0.66
   6   3 -15    2.24    0.65
  -6   3  15    2.67    0.67
  -5  -3  15    1.54    0.49
   5   3 -15    0.82    0.45
  -5   3  15    1.35    0.50
  -4  -3  15   19.21    1.29
   4   3 -15   16.18    1.17
  -4   3  15   16.62    1.22
   3  -3 -15    4.51    0.61
  -3  -3  15    5.37    0.81
   3   3 -15    5.39    0.79
  -3   3  15    4.85    0.75
   2  -3 -15   21.35    1.20
   2  -3 -15   20.83    1.11
  -2   3  15   21.23    1.18
   2   3 -15   22.16    1.31
   1  -3 -15   12.77    0.92
   1  -3 -15   12.12    0.90
  -1   3  15   13.28    0.85
   1   3 -15   13.76    1.04
  -1   3  15   13.71    1.00
   0  -3 -15    6.39    0.79
   0   3  15    8.66    0.74
   0   3  15    5.56    0.78
   0   3 -15    7.04    0.65
   0   3 -15    5.45    0.79
  -1  -3 -15    7.90    0.89
   1  -3  15   10.25    0.74
  -1   3 -15    9.91    0.87
  -1   3 -15    8.29    0.96
   1   3  15    9.00    0.99
  -2  -3 -15    9.06    0.99
   2  -3  15    9.04    0.89
  -2   3 -15   10.79    0.99
   2   3  15    9.23    1.06
  -2   3 -15   10.81    1.10
   3  -3  15    1.49    0.44
  -3  -3 -15    1.29    0.47
   3   3  15    1.96    0.56
  -3   3 -15    1.77    0.50
  -4  -3 -15    8.37    1.09
   4  -3  15    7.98    0.97
  -4   3 -15    8.71    1.08
   4   3  15    7.30    1.05
   5  -3  15    1.09    0.46
  -5  -3 -15    1.98    0.62
   5   3  15    2.95    0.74
  -5   3 -15    2.83    0.72
  -6  -3 -15    0.92    0.58
   6  -3  15    1.53    0.57
   6   3  15    0.67    0.50
  -7  -4  15    0.74    0.51
  -7  -4  15    0.39    0.47
   7   4 -15    1.28    0.55
  -7   4  15    0.46    0.44
  -6  -4  15    7.37    1.04
  -6   4  15    7.22    1.06
   6   4 -15    6.99    1.01
  -5  -4  15   11.87    1.28
  -5   4  15   10.27    1.19
   5   4 -15   11.13    1.22
  -4  -4  15    0.21    0.33
   4   4 -15    0.54    0.38
  -4   4  15    1.43    0.46
  -3  -4  15    4.03    0.73
  -3   4  15    6.24    0.83
   3   4 -15    4.17    0.75
  -2  -4  15    0.48    0.33
   2  -4 -15    0.41    0.27
  -2   4  15    0.18    0.24
   2   4 -15    0.45    0.33
   1  -4 -15   36.45    1.68
   1  -4 -15   37.98    1.60
   1   4 -15   37.97    1.80
  -1   4  15   37.93    1.53
  -1   4  15   38.34    1.80
   0  -4 -15   30.38    1.52
   0   4 -15   29.83    1.58
   0   4  15   31.73    1.27
   0   4  15   31.17    1.63
  -1  -4 -15   32.79    1.63
   1   4  15   34.21    1.74
  -1   4 -15   33.52    1.68
  -2  -4 -15    5.79    0.83
   2  -4  15    5.14    0.68
   2   4  15    2.78    0.64
  -2   4 -15    5.58    0.81
  -3  -4 -15   14.00    1.33
   3  -4  15   14.44    1.04
  -3   4 -15   18.20    1.25
   3   4  15   13.53    1.36
   4  -4  15    3.91    0.69
  -4  -4 -15    2.46    0.63
   4   4  15    3.54    0.79
  -4   4 -15    4.03    0.75
  -5  -4 -15    5.58    0.97
   5  -4  15    3.61    0.73
  -5   4 -15    3.99    0.78
   5   4  15    4.21    0.88
   6  -4  15    9.82    1.25
  -6  -4 -15    9.21    1.27
  -6   4 -15    9.81    1.23
   6   4  15    9.92    1.37
  -7  -5  15    0.38    0.47
  -7   5  15    0.09    0.41
   7   5 -15    0.19    0.45
  -6  -5  15   -0.39    0.30
  -6   5  15   -0.20    0.30
   6   5 -15   -0.03    0.33
  -5  -5  15    0.37    0.43
  -5   5  15    0.36    0.35
   5   5 -15   -0.24    0.27
  -4  -5  15    1.11    0.47
  -4   5  15    1.26    0.46
   4   5 -15    1.63    0.55
  -3  -5  15    1.52    0.50
   3   5 -15    0.83    0.42
  -3   5  15    0.73    0.35
  -2  -5  15    0.94    0.41
  -2   5  15    0.39    0.30
   2   5 -15    0.63    0.40
   1  -5 -15    3.77    0.69
   1   5 -15    3.15    0.64
  -1   5  15    3.78    0.71
  -1   5  15    3.41    0.56
   0  -5 -15   26.21    1.47
   0   5  15   28.47    1.61
   0   5 -15   26.33    1.51
  -1  -5 -15   25.88    1.47
   1   5  15   29.49    1.66
  -1   5 -15   28.45    1.56
  -2  -5 -15    5.30    0.82
  -2   5 -15    5.63    0.84
   2   5  15    7.13    1.01
  -3  -5 -15    0.03    0.19
   3  -5  15    0.69    0.34
   3   5  15    0.13    0.34
  -3   5 -15    0.54    0.39
   4  -5  15    0.31    0.32
  -4  -5 -15    0.19    0.36
  -4   5 -15   -0.06    0.28
   4   5  15   -0.17    0.31
   5  -5  15    2.69    0.66
  -5  -5 -15    4.53    0.87
   5   5  15    4.32    0.90
  -5   5 -15    4.07    0.80
  -6  -5 -15    0.45    0.50
   6  -5  15    1.77    0.61
  -6   5 -15    1.85    0.60
   6   5  15    1.37    0.60
  -6  -6  15   -0.01    0.42
  -6   6  15    0.03    0.34
   6   6 -15    0.24    0.38
  -5  -6  15    3.59    0.81
  -5   6  15    2.84    0.68
   5   6 -15    3.02    0.74
  -4  -6  15    0.50    0.43
   4   6 -15    0.30    0.36
  -4   6  15    0.76    0.40
   3   6 -15    4.28    0.80
  -3   6  15    4.84    0.76
  -2  -6  15   20.81    1.44
   2   6 -15   18.13    1.33
  -2   6  15   20.58    1.24
   1  -6 -15   27.12    1.55
  -1   6  15   29.54    1.41
   1   6 -15   26.88    1.59
   0  -6 -15    1.49    0.50
   0   6 -15    1.50    0.53
   0   6  15    1.24    0.50
  -1  -6 -15   26.90    1.55
  -1   6 -15   25.59    1.51
   1   6  15   27.29    1.66
  -2   6 -15    7.27    0.99
   2   6  15    8.49    1.11
  -3  -6 -15    0.35    0.38
   3  -6  15    0.38    0.34
   3   6  15    0.41    0.39
  -3   6 -15    0.59    0.37
  -4  -6 -15    4.30    0.85
   4  -6  15    4.83    0.78
  -4   6 -15    5.93    0.91
   4   6  15    4.81    0.95
   5  -6  15    1.10    0.48
  -5  -6 -15    3.24    0.82
   5   6  15    3.76    0.89
  -5   6 -15    2.17    0.63
  -6  -7  15    0.62    0.51
   6   7 -15    0.12    0.42
  -6   7  15    0.79    0.49
  -5  -7  15    0.65    0.49
  -5   7  15    2.87    0.71
   5   7 -15    0.57    0.44
  -4  -7  15    0.13    0.26
  -4   7  15   -0.13    0.27
   4   7 -15    0.11    0.38
  -3  -7  15    8.70    1.18
   3   7 -15    9.13    1.15
  -3   7  15    9.74    1.13
  -2  -7  15    0.74    0.46
   2   7 -15    0.34    0.38
  -2   7  15    0.12    0.26
   1  -7 -15    0.36    0.34
  -1  -7  15   -0.06    0.36
   1   7 -15    0.20    0.34
  -1   7  15    0.11    0.25
   0  -7 -15    0.14    0.31
   0   7  15   -0.08    0.33
   0   7 -15   -0.05    0.28
  -1  -7 -15    0.17    0.27
   1   7  15    0.50    0.38
  -1   7 -15    0.34    0.33
  -2  -7 -15    0.10    0.29
  -2   7 -15   -0.03    0.32
   2   7  15    0.34    0.38
  -3  -7 -15    0.94    0.42
   3  -7  15    0.58    0.40
  -3   7 -15    1.47    0.52
   3   7  15    0.75    0.50
  -4  -7 -15    1.91    0.62
  -4   7 -15    1.49    0.56
   4   7  15    2.04    0.68
  -5  -7 -15    1.36    0.61
   5   7  15    3.25    0.82
   5   8 -15    8.70    1.23
  -5   8  15    8.90    1.21
  -4  -8  15    0.51    0.45
   4  -8 -15    0.28    0.40
   4   8 -15    0.31    0.40
  -4   8  15    0.26    0.36
   3  -8 -15    2.96    0.69
  -3  -8  15    3.70    0.83
  -3   8  15    4.53    0.83
   3   8 -15    4.01    0.87
   2  -8 -15    9.75    1.11
  -2  -8  15   12.67    1.42
  -2   8  15    9.99    1.10
   2   8 -15    8.52    1.14
  -1  -8  15    0.16    0.36
   1  -8 -15    0.34    0.32
   1   8 -15    0.61    0.41
   0  -8 -15    1.39    0.50
   0   8 -15    1.16    0.46
  -1  -8 -15    6.33    0.98
  -1   8 -15    6.72    0.97
   1   8  15    5.25    0.95
  -2  -8 -15    7.31    1.07
   2   8  15    4.70    0.92
  -2   8 -15    5.16    0.85
   3  -8  15    1.06    0.51
  -3  -8 -15    1.86    0.63
   3   8  15    0.58    0.47
  -3   8 -15    1.75    0.56
  -4  -8 -15    1.38    0.64
  -4   8 -15    1.96    0.62
   4   8  15    1.75    0.67
  -4  -9  15    0.64    0.53
   4  -9 -15    0.92    0.54
   4   9 -15    0.64    0.52
  -4   9  15    0.00    0.35
  -3  -9  15    6.99    1.13
  -3   9  15    7.73    1.07
   3   9 -15    5.88    1.01
  -2  -9  15    2.02    0.68
   2  -9 -15    2.82    0.68
   2   9 -15    3.74    0.82
  -2   9  15    1.85    0.57
  -1  -9  15    2.25    0.69
   1  -9 -15    3.57    0.76
   1   9 -15    1.91    0.64
   0  -9 -15    0.12    0.38
   0   9 -15    1.33    0.54
  -1  -9 -15    0.05    0.35
  -1   9 -15    0.43    0.41
   1   9  15    0.16    0.41
  -2  -9 -15    1.79    0.61
   2   9  15    1.94    0.68
  -2   9 -15    1.14    0.51
   3  -9  15    2.22    0.66
  -3  -9 -15    3.19    0.79
   3   9  15    2.79    0.80
  -3   9 -15    2.34    0.66
  -2 -10  15    4.26    0.96
   2  10 -15    4.54    0.94
  -1 -10  15    1.84    0.68
   1 -10 -15    1.11    0.56
   1  10 -15    0.36    0.44
   0 -10 -15    6.66    1.09
   0  10 -15    7.54    1.12
  -1 -10 -15   -0.37    0.30
  -1  10 -15   -0.02    0.35
  -7   0  16    0.64    0.47
  -6   0  16   11.70    1.33
  -5   0  16    0.04    0.28
   5   0 -16    0.24    0.29
   4   0 -16   61.12    2.26
  -4   0  16   62.47    2.49
  -3   0  16   14.68    1.08
   3   0 -16   14.90    0.86
   3   0 -16   12.57    1.12
   2   0 -16   76.76    2.26
  -2   0  16   76.34    2.58
   2   0 -16   79.34    2.62
  -1   0  16   -0.14    0.21
  -1   0  16   -0.03    0.18
   1   0 -16   -0.10    0.20
   1   0 -16    0.37    0.23
   0   0 -16    7.08    0.88
   0   0  16    6.63    0.76
   0   0 -16    6.25    0.72
  -1   0 -16   16.75    1.18
   1   0  16   14.95    1.02
  -1   0 -16   17.25    1.06
  -2   0 -16   52.77    2.03
   2   0  16   51.06    2.09
   3   0  16    1.04    0.43
  -3   0 -16    0.88    0.45
  -4   0 -16   33.97    1.78
   4   0  16   30.07    1.72
   5   0  16    1.81    0.58
  -5   0 -16    2.40    0.69
   6   0  16    6.88    1.08
  -7  -1  16    0.45    0.45
  -7   1  16    0.53    0.43
  -6  -1  16    1.32    0.53
  -6  -1  16    1.53    0.49
  -6   1  16    0.30    0.37
   6   1 -16    1.72    0.53
  -5  -1  16    0.33    0.36
  -5  -1  16    0.74    0.37
  -5   1  16    0.68    0.41
   5   1 -16    0.86    0.40
  -4  -1  16    1.70    0.47
   4  -1 -16    1.02    0.38
  -4  -1  16    2.22    0.56
   4   1 -16    1.06    0.42
  -4   1  16    1.23    0.46
   3  -1 -16    0.82    0.36
   3  -1 -16    0.74    0.30
  -3   1  16    0.76    0.38
   3   1 -16    0.48    0.35
   2  -1 -16    1.47    0.39
   2  -1 -16    0.61    0.33
  -2   1  16    0.91    0.36
   2   1 -16    0.60    0.35
   1  -1 -16   -0.26    0.16
   1  -1 -16    0.33    0.28
  -1  -1  16   -0.11    0.20
   1   1 -16    0.08    0.21
  -1   1  16    0.00    0.18
   1   1 -16   -0.22    0.23
  -1   1  16    0.36    0.27
   0  -1 -16    1.11    0.40
   0  -1 -16    1.80    0.43
   0  -1  16    2.90    0.50
   0   1 -16    1.83    0.40
   0   1  16    1.67    0.36
   0   1 -16    1.16    0.41
   0   1  16    1.92    0.46
  -1  -1 -16    0.21    0.26
   1  -1  16    0.05    0.21
   1   1  16    0.03    0.25
  -1   1 -16    0.10    0.25
  -1   1 -16    0.30    0.29
  -2  -1 -16    2.18    0.51
   2  -1  16    1.74    0.48
  -2   1 -16    1.61    0.49
  -2   1 -16    1.26    0.45
   2   1  16    1.88    0.52
   3  -1  16    0.57    0.35
  -3  -1 -16    0.30    0.31
  -3   1 -16    0.34    0.33
   3   1  16    0.29    0.30
   4  -1  16    0.21    0.31
  -4  -1 -16   -0.36    0.32
   4   1  16    0.24    0.34
  -4   1 -16   -0.33    0.31
  -5  -1 -16    3.82    0.79
   5  -1  16    2.77    0.68
   5   1  16    2.61    0.69
  -5   1 -16    4.71    0.89
   6  -1  16    2.27    0.66
  -6  -1 -16    1.44    0.68
   6   1  16    2.17    0.69
  -7  -2  16    1.41    0.53
  -7  -2  16    0.69    0.52
  -7   2  16    0.44    0.43
  -6  -2  16    4.77    0.82
  -6  -2  16    5.34    0.91
   6   2 -16    4.83    0.83
  -6   2  16    4.52    0.85
  -5  -2  16    0.24    0.32
  -5  -2  16    0.57    0.38
  -5   2  16    1.17    0.47
   5   2 -16    0.69    0.41
  -4  -2  16   19.27    1.29
  -4   2  16   21.66    1.37
   4   2 -16   18.96    1.27
   3  -2 -16    4.53    0.65
  -3   2  16    4.71    0.71
   3   2 -16    5.19    0.77
   2  -2 -16    7.65    0.84
   2  -2 -16    7.99    0.86
  -2   2  16    7.01    0.82
   2   2 -16    8.24    0.96
   1  -2 -16    4.42    0.63
   1  -2 -16    4.20    0.66
  -1   2  16    5.55    0.75
  -1   2  16    5.14    0.67
   1   2 -16    4.18    0.69
   0  -2  16   31.40    1.31
   0  -2 -16   31.26    1.54
   0  -2 -16   31.52    1.48
   0   2 -16   29.69    1.55
   0   2  16   28.86    1.49
   0   2 -16   29.91    1.27
   0   2  16   31.44    1.27
  -1  -2 -16   10.01    1.01
   1  -2  16    8.90    0.87
  -1   2 -16   11.48    1.14
  -1   2 -16   10.47    0.93
   1   2  16    9.27    0.99
   2  -2  16   37.26    1.66
  -2  -2 -16   39.96    1.81
  -2   2 -16   41.14    1.71
   2   2  16   36.21    1.82
  -2   2 -16   38.29    1.86
  -3  -2 -16    5.61    0.85
   3  -2  16    4.33    0.70
   3   2  16    5.36    0.85
  -3   2 -16    5.02    0.83
  -3   2 -16    4.65    0.78
   4  -2  16    1.68    0.51
  -4  -2 -16    1.39    0.50
   4   2  16    1.14    0.51
  -5  -2 -16    1.90    0.62
   5  -2  16    2.18    0.64
   5   2  16    2.14    0.65
   6  -2  16    3.96    0.81
  -6  -2 -16    4.05    0.91
   6   2  16    5.48    1.02
  -7  -3  16   12.18    1.51
  -7  -3  16    9.33    1.18
   7   3 -16    8.87    1.17
  -7   3  16    9.99    1.31
  -6  -3  16    7.27    1.10
  -6  -3  16    5.37    0.90
  -6   3  16    5.11    0.91
   6   3 -16    5.48    0.90
  -5  -3  16   17.07    1.29
   5   3 -16   14.96    1.40
  -5   3  16   16.22    1.51
  -4  -3  16    2.02    0.56
   4   3 -16    2.46    0.61
  -4   3  16    2.19    0.56
   3  -3 -16    3.92    0.61
  -3  -3  16    3.65    0.71
  -3   3  16    4.21    0.71
   3   3 -16    4.12    0.72
   2  -3 -16    8.11    0.85
   2  -3 -16   10.18    1.01
   2   3 -16    8.87    1.04
  -2   3  16   10.34    0.98
   1  -3 -16   -0.35    0.21
   1  -3 -16    0.05    0.26
  -1   3  16    0.25    0.31
   1   3 -16    0.05    0.27
  -1   3  16    0.22    0.22
   0  -3 -16   42.43    1.79
   0   3 -16   40.36    1.87
   0   3  16   42.22    1.90
   0   3  16   40.95    1.51
  -1  -3 -16    1.15    0.41
   1  -3  16    2.07    0.44
   1   3  16    1.83    0.51
  -1   3 -16    1.47    0.47
  -1   3 -16    1.53    0.43
   2  -3  16    4.72    0.67
  -2  -3 -16    6.42    0.90
  -2   3 -16    5.03    0.73
   2   3  16    5.51    0.85
  -2   3 -16    4.61    0.76
  -3  -3 -16   23.52    1.47
   3  -3  16   25.87    1.42
   3   3  16   26.14    1.62
  -3   3 -16   22.32    1.46
  -4  -3 -16    0.08    0.34
   4  -3  16    0.24    0.32
  -4   3 -16    0.90    0.45
   4   3  16    0.11    0.34
   5  -3  16    8.48    1.10
  -5  -3 -16    9.07    1.20
  -5   3 -16    8.71    1.17
   5   3  16    7.92    1.15
   6  -3  16    1.79    0.61
   6   3  16    4.09    0.93
  -6   3 -16    2.73    0.74
  -7  -4  16    2.95    0.76
  -7  -4  16    3.87    0.91
  -7   4  16    4.43    0.94
   7   4 -16    6.20    1.04
  -6  -4  16    2.44    0.65
  -6   4  16    1.72    0.57
   6   4 -16    1.85    0.62
  -5  -4  16    0.07    0.34
   5   4 -16   -0.33    0.29
  -5   4  16    0.48    0.36
  -4  -4  16    5.36    0.88
  -4   4  16    5.63    0.84
   4   4 -16    6.90    0.97
  -3  -4  16    0.78    0.41
   3   4 -16    0.60    0.39
  -3   4  16    0.45    0.30
   2  -4 -16   13.30    1.20
   2  -4 -16   11.97    0.86
   2   4 -16   13.29    1.26
  -2   4  16   12.26    1.09
   1  -4 -16   17.90    1.11
   1  -4 -16   14.75    1.09
  -1   4  16   15.65    1.17
   1   4 -16   15.86    1.17
  -1   4  16   15.13    0.96
   0  -4 -16   41.14    1.85
   0   4 -16   45.40    2.03
   0   4  16   41.94    1.97
  -1  -4 -16    1.64    0.48
   1   4  16    0.88    0.42
  -1   4 -16    0.46    0.36
  -2  -4 -16    1.44    0.50
   2  -4  16    1.50    0.41
  -2   4 -16    1.66    0.50
   2   4  16    1.23    0.46
   3  -4  16    0.63    0.35
  -3  -4 -16    0.57    0.39
  -3   4 -16    0.37    0.38
   3   4  16    0.20    0.31
  -4  -4 -16    2.84    0.70
   4  -4  16    2.03    0.54
   4   4  16    2.90    0.71
  -4   4 -16    1.73    0.56
   5  -4  16    2.42    0.61
   5   4  16    2.30    0.71
  -5   4 -16    3.59    0.77
  -6  -4 -16    1.38    0.63
   6  -4  16    1.71    0.62
   6   4  16    0.75    0.61
  -6   4 -16    1.10    0.52
  -6  -5  16    2.43    0.73
   6   5 -16    2.98    0.75
  -6   5  16    2.22    0.67
  -5  -5  16   13.89    1.48
   5   5 -16   12.06    1.37
  -5   5  16   15.14    1.49
  -4  -5  16   -0.12    0.28
   4   5 -16    0.29    0.34
  -4   5  16    0.14    0.30
  -3  -5  16    3.52    0.75
  -3   5  16    4.52    0.75
   3   5 -16    5.84    0.92
  -2  -5  16    1.16    0.42
   2  -5 -16    3.52    0.69
  -2   5  16    3.29    0.58
   2   5 -16    2.91    0.65
   1  -5 -16   10.35    1.10
   1  -5 -16   11.06    1.04
  -1   5  16   10.43    0.96
   1   5 -16    8.50    1.03
   0  -5 -16    0.67    0.36
   0   5 -16    0.83    0.41
   0   5  16    0.31    0.32
  -1  -5 -16    1.62    0.49
  -1   5 -16    3.01    0.69
   1   5  16    1.63    0.51
  -2  -5 -16    0.05    0.29
   2   5  16    0.11    0.30
  -2   5 -16   -0.10    0.24
  -3  -5 -16   16.03    1.50
   3   5  16   11.60    1.32
  -3   5 -16   15.24    1.43
   4  -5  16    0.48    0.34
  -4  -5 -16   -0.18    0.23
   4   5  16   -0.13    0.33
  -4   5 -16    0.27    0.35
  -5  -5 -16   20.94    1.84
   5  -5  16   15.37    1.49
   5   5  16   21.20    1.99
  -5   5 -16   18.24    1.63
  -6  -6  16    0.30    0.47
   6   6 -16   -0.29    0.32
  -6   6  16    0.06    0.36
  -5  -6  16    0.35    0.43
  -5   6  16    0.12    0.35
   5   6 -16    0.12    0.39
  -4  -6  16    0.87    0.46
   4   6 -16    0.47    0.44
  -4   6  16    0.43    0.38
   3   6 -16    3.79    0.79
  -3   6  16    2.49    0.59
   2  -6 -16    0.96    0.43
  -2  -6  16    1.43    0.52
   2   6 -16    1.21    0.50
  -2   6  16    1.14    0.44
   1  -6 -16   20.75    1.39
  -1   6  16   19.41    1.17
   1   6 -16   23.57    1.50
   0  -6 -16    0.83    0.39
   0   6  16    1.05    0.49
   0   6 -16    0.58    0.39
  -1  -6 -16    1.28    0.45
   1   6  16    1.57    0.52
  -1   6 -16    1.19    0.46
  -2  -6 -16    2.17    0.61
   2   6  16    1.20    0.52
  -2   6 -16    1.73    0.52
  -3  -6 -16    0.31    0.38
  -3   6 -16    0.01    0.34
   3   6  16   -0.22    0.28
  -4  -6 -16    1.60    0.56
  -4   6 -16    1.15    0.52
   4   6  16    1.97    0.65
  -5  -6 -16    3.53    0.82
   5   6  16    4.61    1.01
  -5   6 -16    5.15    0.91
  -5  -7  16   13.00    1.53
   5   7 -16   13.83    1.56
  -5   7  16   17.52    1.70
  -4  -7  16    1.59    0.59
   4   7 -16    0.76    0.47
  -4   7  16    1.28    0.52
  -3  -7  16    0.59    0.45
  -3   7  16   -0.11    0.32
   3   7 -16   -0.06    0.30
  -2  -7  16    0.03    0.33
   2   7 -16    0.03    0.36
  -2   7  16    0.08    0.27
   1  -7 -16    3.19    0.70
   1   7 -16    5.97    0.93
   0  -7 -16    0.01    0.27
   0   7  16   -0.07    0.31
   0   7 -16   -0.02    0.28
  -1  -7 -16    5.18    0.85
  -1   7 -16   13.73    1.36
   1   7  16    9.15    1.19
  -2  -7 -16    1.27    0.50
   2   7  16    1.08    0.50
  -2   7 -16    0.39    0.41
  -3  -7 -16    5.05    0.89
   3   7  16    5.54    1.03
  -3   7 -16    7.80    1.04
  -4  -7 -16    2.39    0.71
   4   7  16    2.54    0.76
  -4   7 -16    3.40    0.77
  -4  -8  16    7.85    1.23
  -4   8  16    6.93    1.05
   4   8 -16    7.02    1.13
  -3  -8  16    1.05    0.61
  -3   8  16    0.89    0.43
   3   8 -16    0.34    0.42
  -2  -8  16    0.47    0.46
   2  -8 -16    0.45    0.40
  -2   8  16    0.19    0.36
   2   8 -16    0.32    0.39
   1  -8 -16   -0.05    0.34
   1   8 -16    0.37    0.37
   0  -8 -16   -0.12    0.18
   0   8 -16   -0.33    0.27
  -1  -8 -16    0.83    0.47
   1   8  16    1.91    0.64
  -1   8 -16    0.90    0.45
  -2  -8 -16    0.71    0.48
  -2   8 -16    1.44    0.54
   2   8  16    0.28    0.39
   3  -8  16    1.74    0.54
  -3  -8 -16    2.03    0.67
   3   8  16    2.22    0.73
  -3   8 -16    2.00    0.61
  -3  -9  16    2.21    0.76
   3  -9 -16    3.40    0.78
   3   9 -16    3.29    0.84
  -3   9  16    3.16    0.75
  -2  -9  16    2.02    0.73
   2  -9 -16    1.05    0.50
   2   9 -16    1.18    0.54
   1  -9 -16    0.08    0.30
   1   9 -16   -0.02    0.37
   0  -9 -16    0.45    0.39
   0   9 -16    0.32    0.41
  -1  -9 -16    1.18    0.52
  -1   9 -16    1.03    0.54
   1   9  16    0.02    0.41
  -2  -9 -16    6.21    1.04
  -2   9 -16    7.66    1.08
   2   9  16    5.66    1.06
   1 -10 -16   -0.22    0.35
   1  10 -16    0.09    0.44
   0 -10 -16   10.50    1.34
   0  10 -16   11.08    1.36
  -7   0  17   -0.01    0.35
  -6   0  17    0.07    0.35
  -5   0  17   -0.14    0.25
   5   0 -17    0.11    0.31
   4   0 -17   -0.15    0.24
  -4   0  17    0.04    0.26
  -3   0  17    0.04    0.25
   3   0 -17    0.04    0.26
   2   0 -17    0.39    0.24
   2   0 -17    0.24    0.29
  -2   0  17   -0.02    0.24
   1   0 -17    0.01    0.22
   1   0 -17   -0.24    0.21
  -1   0  17    0.02    0.22
  -1   0  17   -0.06    0.19
   0   0 -17    0.30    0.28
   0   0  17   -0.13    0.18
   0   0 -17   -0.12    0.20
   0   0  17   -0.29    0.21
  -1   0 -17   -0.02    0.28
   1   0  17    0.03    0.25
  -1   0 -17    0.13    0.25
  -2   0 -17   -0.27    0.24
  -2   0 -17   -0.06    0.27
   2   0  17    0.52    0.33
   3   0  17    0.36    0.33
  -3   0 -17   -0.14    0.31
  -4   0 -17    0.02    0.34
   4   0  17    0.31    0.35
   5   0  17   -0.01    0.32
  -5   0 -17   -0.04    0.42
   6   0  17    0.26    0.41
  -7  -1  17    5.36    0.99
  -7   1  17    7.09    1.13
  -6  -1  17    2.41    0.68
  -6  -1  17    2.34    0.61
   6   1 -17    2.76    0.63
  -6   1  17    1.79    0.62
  -5  -1  17    7.91    1.01
  -5  -1  17    8.93    1.16
   5   1 -17    8.40    1.01
  -5   1  17    8.10    1.10
  -4  -1  17   -0.20    0.26
   4  -1 -17    0.26    0.29
  -4   1  17   -0.11    0.24
   4   1 -17    0.38    0.36
   3  -1 -17    3.37    0.61
   3  -1 -17    3.49    0.56
  -3   1  17    4.29    0.74
   3   1 -17    2.95    0.59
   2  -1 -17   11.97    1.11
   2  -1 -17   10.60    0.79
  -2   1  17   12.29    1.13
   2   1 -17   10.62    1.09
   1  -1 -17    0.32    0.27
   1  -1 -17   -0.25    0.21
  -1   1  17    0.16    0.27
  -1   1  17   -0.09    0.21
   1   1 -17    0.05    0.23
   1   1 -17    0.43    0.32
   0  -1  17    3.42    0.57
   0  -1 -17    3.18    0.57
   0  -1 -17    3.90    0.68
   0   1  17    3.62    0.54
   0   1  17    3.19    0.59
   0   1 -17    3.60    0.56
   0   1 -17    3.67    0.69
  -1  -1 -17   13.58    1.00
   1  -1  17   10.88    1.02
  -1  -1 -17   14.68    1.34
  -1   1 -17   12.35    0.91
   1   1  17   11.34    1.11
  -1   1 -17   11.76    1.19
   2  -1  17    6.27    0.83
  -2  -1 -17    7.05    0.88
  -2   1 -17    7.36    0.89
  -2   1 -17    6.04    0.89
   2   1  17    6.81    0.90
  -3  -1 -17    1.34    0.47
   3  -1  17    1.71    0.51
  -3   1 -17    1.38    0.53
   3   1  17    1.34    0.47
  -3   1 -17    1.95    0.55
  -4  -1 -17    5.41    0.89
   4  -1  17    4.38    0.80
  -4   1 -17    5.51    0.91
   4   1  17    4.37    0.83
  -5  -1 -17    3.75    0.87
   5  -1  17    4.50    0.84
  -5   1 -17    4.19    0.85
   5   1  17    3.63    0.81
  -6  -1 -17    9.85    1.36
   6  -1  17    7.68    1.18
   6   1  17   10.03    1.34
  -7  -2  17    0.38    0.44
  -7   2  17   -0.07    0.33
  -6  -2  17    1.18    0.48
  -6  -2  17    1.01    0.53
   6   2 -17    0.15    0.36
  -6   2  17    0.46    0.42
  -5  -2  17    4.90    0.88
  -5  -2  17    3.67    0.72
  -5   2  17    5.62    0.90
   5   2 -17    3.41    0.69
  -4  -2  17    6.80    0.92
   4   2 -17    9.41    1.07
  -4   2  17    7.20    0.97
   3  -2 -17   17.49    1.08
   3  -2 -17   13.99    1.00
   3   2 -17   17.20    1.20
  -3   2  17   17.93    1.21
   2  -2 -17    1.82    0.49
   2  -2 -17    1.86    0.47
  -2   2  17    1.62    0.45
   2   2 -17    1.75    0.51
   1  -2 -17    3.46    0.59
   1  -2 -17    3.47    0.63
  -1   2  17    4.83    0.65
  -1   2  17    3.53    0.63
   1   2 -17    2.79    0.61
   0  -2 -17   15.36    1.05
   0  -2 -17   18.07    1.21
   0   2  17   19.35    1.22
   0   2 -17   17.04    1.20
   1  -2  17    3.18    0.55
  -1  -2 -17    2.62    0.57
  -1   2 -17    2.05    0.54
   1   2  17    2.29    0.54
  -1   2 -17    3.86    0.60
   2  -2  17    0.38    0.32
  -2  -2 -17    0.81    0.39
  -2   2 -17    0.10    0.32
   2   2  17    0.40    0.33
  -2   2 -17    0.94    0.41
   3  -2  17    1.98    0.53
  -3  -2 -17    1.70    0.52
  -3   2 -17    1.97    0.58
  -3   2 -17    2.27    0.60
   3   2  17    2.70    0.65
  -4  -2 -17    2.58    0.67
   4  -2  17    1.92    0.56
  -4   2 -17    2.64    0.69
   4   2  17    2.25    0.65
  -5  -2 -17   -0.13    0.37
   5  -2  17    0.02    0.33
   5   2  17   -0.55    0.29
  -6  -2 -17    1.21    0.62
   6  -2  17    1.01    0.52
   6   2  17    1.69    0.65
  -7  -3  17    9.51    1.31
  -7  -3  17   10.27    1.27
   7   3 -17   11.74    1.32
  -7   3  17   11.44    1.43
  -6  -3  17    4.98    0.96
  -6  -3  17    6.05    0.96
   6   3 -17    5.61    0.91
  -6   3  17    5.20    0.93
  -5  -3  17    0.52    0.37
  -5   3  17    0.44    0.38
   5   3 -17    1.31    0.45
  -4  -3  17    0.28    0.36
  -4   3  17    0.02    0.27
   4   3 -17    0.49    0.37
  -3   3  17    0.79    0.37
   3   3 -17    0.31    0.36
   2  -3 -17    0.19    0.28
   2  -3 -17    0.99    0.40
   2   3 -17    0.07    0.27
  -2   3  17    0.09    0.25
   1  -3 -17    4.00    0.66
   1  -3 -17    3.60    0.65
  -1   3  17    4.58    0.65
  -1   3  17    4.03    0.68
   1   3 -17    2.88    0.63
   0  -3 -17    0.18    0.28
   0  -3 -17    0.05    0.24
   0   3 -17   -0.06    0.28
   0   3  17    0.11    0.27
  -1  -3 -17    2.26    0.54
   1   3  17    0.92    0.43
  -1   3 -17    1.08    0.44
  -2  -3 -17    5.86    0.84
   2  -3  17    6.49    0.80
  -2   3 -17    7.09    0.95
  -2   3 -17    8.06    0.94
   2   3  17    5.65    0.87
   3  -3  17    0.67    0.36
  -3  -3 -17    0.91    0.46
   3   3  17    0.83    0.41
  -3   3 -17    0.98    0.45
   4  -3  17    6.18    0.90
  -4  -3 -17    3.83    0.76
  -4   3 -17    4.15    0.85
   4   3  17    6.68    1.05
   5  -3  17    0.47    0.42
  -5  -3 -17    0.24    0.44
   5   3  17    0.09    0.41
  -5   3 -17    0.18    0.45
  -6  -4  17    3.79    0.85
   6   4 -17    3.82    0.85
  -6   4  17    5.76    1.01
  -5  -4  17    5.83    0.96
  -5   4  17    5.66    0.92
   5   4 -17    6.15    1.00
  -4  -4  17    9.11    1.15
   4   4 -17    9.48    1.16
  -4   4  17   10.43    1.17
  -3  -4  17    7.25    1.00
   3   4 -17    9.81    1.16
  -3   4  17    7.04    0.91
   2  -4 -17    0.16    0.29
   2  -4 -17   -0.13    0.24
   2   4 -17    0.30    0.32
  -2   4  17    0.40    0.30
   1  -4 -17   90.38    2.87
   1  -4 -17   84.99    2.89
  -1   4  17   88.02    2.69
   1   4 -17   83.17    3.05
  -1   4  17   86.39    3.06
   0  -4 -17   18.12    1.22
   0   4  17   15.38    1.40
   0   4 -17   19.27    1.32
  -1  -4 -17   10.09    1.12
  -1   4 -17    9.34    1.09
   1   4  17    6.98    0.98
  -2  -4 -17    1.15    0.45
   2   4  17    2.51    0.64
  -2   4 -17    2.06    0.59
  -3  -4 -17    0.31    0.37
   3  -4  17    0.28    0.32
  -3   4 -17    1.13    0.45
   3   4  17    0.62    0.41
  -4  -4 -17    7.22    1.05
   4  -4  17    9.14    1.08
   4   4  17   10.10    1.30
  -4   4 -17    9.49    1.18
  -5  -4 -17    0.00    0.35
   5  -4  17    0.70    0.43
  -5   4 -17    0.40    0.41
   5   4  17   -0.37    0.34
  -6  -5  17    2.52    0.72
  -6   5  17    3.78    0.83
   6   5 -17    2.54    0.69
  -5  -5  17    0.52    0.47
  -5   5  17    1.62    0.56
   5   5 -17    1.23    0.57
  -4  -5  17    0.49    0.41
   4   5 -17    0.29    0.38
  -4   5  17    0.36    0.33
  -3  -5  17    0.95    0.49
  -3   5  17    1.81    0.49
   3   5 -17    3.09    0.74
   2  -5 -17    1.93    0.53
  -2   5  17    2.31    0.50
   2   5 -17    2.53    0.63
   1  -5 -17    1.22    0.41
   1  -5 -17    1.62    0.48
   1   5 -17    0.82    0.41
   0  -5 -17    0.22    0.29
   0   5  17    0.20    0.35
   0   5 -17    0.13    0.32
  -1  -5 -17    3.82    0.73
  -1   5 -17    2.89    0.66
   1   5  17    2.65    0.66
  -2  -5 -17    0.49    0.37
   2   5  17    1.19    0.51
  -2   5 -17    0.29    0.34
  -3  -5 -17   -0.14    0.30
  -3   5 -17    0.24    0.37
   3   5  17   -0.09    0.34
  -4  -5 -17    6.85    1.03
  -4   5 -17   11.56    1.32
   4   5  17    8.66    1.25
  -5  -5 -17    0.98    0.61
   5  -5  17    3.02    0.71
   5   5  17    2.17    0.79
  -5   5 -17    0.93    0.52
  -5  -6  17   12.87    1.51
  -5   6  17   13.97    1.45
   5   6 -17   13.31    1.49
  -4  -6  17    1.16    0.57
  -4   6  17    1.60    0.54
   4   6 -17    0.89    0.49
   3   6 -17   28.50    1.77
  -3   6  17   21.09    1.39
  -2  -6  17   33.60    1.95
   2   6 -17   31.29    1.84
  -2   6  17   33.57    1.68
   1  -6 -17   33.03    1.79
   1   6 -17   31.88    1.81
   0  -6 -17    2.22    0.59
   0   6 -17    1.48    0.50
   0   6  17    2.01    0.62
  -1  -6 -17    0.04    0.31
   1   6  17    0.83    0.48
  -1   6 -17    0.61    0.44
  -2  -6 -17    1.75    0.57
  -2   6 -17    1.26    0.53
   2   6  17    2.20    0.64
   3   6  17    2.77    0.74
  -3   6 -17    6.32    0.97
  -4  -6 -17    8.45    1.19
  -4   6 -17    8.57    1.15
   4   6  17    9.51    1.33
  -5  -7  17    0.64    0.57
   5   7 -17    1.05    0.56
  -5   7  17    1.55    0.60
  -4  -7  17    0.13    0.41
   4   7 -17   -0.20    0.32
  -4   7  17    0.08    0.35
  -3  -7  17    5.48    0.99
   3   7 -17    4.81    0.91
  -3   7  17    7.69    1.06
   2  -7 -17    3.62    0.77
  -2  -7  17    3.96    0.87
  -2   7  17    3.60    0.71
   2   7 -17    4.29    0.84
   1  -7 -17    2.35    0.66
   1   7 -17    2.95    0.69
   0  -7 -17    0.66    0.41
   0   7  17    0.20    0.39
   0   7 -17    0.13    0.34
  -1  -7 -17    6.80    1.00
   1   7  17    4.00    0.83
  -1   7 -17    4.95    0.87
  -2  -7 -17    0.68    0.33
  -2   7 -17   -0.13    0.29
   2   7  17   -0.32    0.31
  -3  -7 -17    0.77    0.51
  -3   7 -17    1.31    0.54
   3   7  17    0.00    0.40
  -4   7 -17    0.17    0.41
  -4  -8  17    0.49    0.49
   4   8 -17    0.47    0.50
  -4   8  17    0.33    0.40
  -3  -8  17   13.64    1.56
   3   8 -17   12.38    1.46
  -3   8  17   17.08    1.59
   2  -8 -17    7.14    1.08
  -2  -8  17    7.78    1.17
   2   8 -17    6.05    1.02
   1  -8 -17    6.68    1.04
   1   8 -17    5.11    0.93
   0  -8 -17    2.40    0.66
   0   8 -17    1.65    0.58
  -1  -8 -17    0.25    0.32
   1   8  17    0.99    0.55
  -1   8 -17    1.23    0.53
  -2  -8 -17    0.41    0.41
  -2   8 -17    0.39    0.44
   2   8  17    0.33    0.46
  -3  -8 -17    2.31    0.71
   3   8  17    1.42    0.67
  -3   8 -17    3.60    0.79
  -2  -9  17    5.83    1.11
   2  -9 -17    5.82    1.01
   2   9 -17    6.27    1.06
   1  -9 -17    7.68    1.16
   1   9 -17    9.57    1.27
   0  -9 -17    4.01    0.84
   0   9 -17    4.05    0.85
  -1  -9 -17    2.53    0.70
  -1   9 -17    2.92    0.72
   1   9  17    3.13    0.85
  -7   0  18    7.52    1.17
  -6   0  18   10.40    1.31
   5   0 -18   18.96    1.28
  -5   0  18   23.66    1.61
   4   0 -18    1.40    0.45
  -4   0  18    1.33    0.48
  -3   0  18    0.50    0.36
   3   0 -18    0.34    0.32
   2   0 -18    2.32    0.57
  -2   0  18    2.00    0.52
  -1   0  18    0.63    0.33
   1   0 -18    0.50    0.39
  -1   0  18    0.82    0.32
   1   0 -18    0.76    0.32
   0   0  18   -0.04    0.21
   0   0  18    0.36    0.28
   0   0 -18    0.24    0.31
   0   0 -18    0.48    0.31
   1   0  18    0.47    0.31
  -1   0 -18    0.79    0.39
  -1   0 -18    0.99    0.39
  -2   0 -18   21.07    1.44
  -2   0 -18   21.18    1.31
   2   0  18   20.32    1.33
   3   0  18   10.43    1.17
  -3   0 -18   11.18    1.18
   4   0  18    3.39    0.72
  -4   0 -18    4.00    0.82
  -5   0 -18    3.52    0.82
   5   0  18    4.98    0.93
  -7  -1  18    0.97    0.53
  -7   1  18    1.25    0.60
  -6  -1  18    7.74    1.16
  -6   1  18    7.37    1.11
  -5  -1  18    1.08    0.53
  -5   1  18    0.00    0.31
   5   1 -18    0.41    0.38
   4  -1 -18    1.07    0.41
  -4  -1  18    1.02    0.47
  -4   1  18    1.08    0.44
   4   1 -18    0.76    0.40
  -3  -1  18    0.05    0.29
   3  -1 -18    0.23    0.31
  -3   1  18    0.44    0.33
   3   1 -18    0.53    0.37
   2  -1 -18    0.04    0.23
   2  -1 -18    0.09    0.29
   2   1 -18   -0.30    0.25
  -2   1  18   -0.13    0.23
   1  -1 -18    1.14    0.41
   1  -1 -18    1.15    0.38
   1   1 -18    1.28    0.45
  -1   1  18    0.67    0.34
  -1   1  18    0.93    0.39
   0  -1  18    2.06    0.45
   0  -1 -18    1.92    0.53
   0  -1 -18    2.19    0.49
   0   1  18    1.21    0.42
   0   1 -18    1.62    0.50
   0   1 -18    2.04    0.45
  -1  -1 -18    0.99    0.42
  -1  -1 -18    0.91    0.41
   1  -1  18    0.59    0.32
   1   1  18    0.59    0.36
  -1   1 -18    0.89    0.42
  -1   1 -18    0.88    0.38
   2  -1  18    2.72    0.58
  -2  -1 -18    2.87    0.62
  -2   1 -18    3.89    0.69
  -2   1 -18    2.93    0.70
   2   1  18    2.19    0.55
  -3  -1 -18    0.07    0.36
   3  -1  18    1.01    0.44
  -3   1 -18   -0.03    0.31
  -3   1 -18   -0.26    0.31
   3   1  18    0.74    0.43
  -4  -1 -18    3.31    0.76
   4  -1  18    3.14    0.69
  -4   1 -18    3.17    0.74
   4   1  18    1.70    0.60
   5  -1  18    2.13    0.66
  -5  -1 -18    2.54    0.73
   5   1  18    2.42    0.70
  -5   1 -18    2.64    0.77
  -6  -2  18    5.71    0.93
  -6  -2  18    6.77    1.12
   6   2 -18    5.80    0.93
  -6   2  18    5.02    0.94
  -5  -2  18   13.94    1.49
  -5  -2  18   12.21    1.30
  -5   2  18   11.11    1.31
   5   2 -18   11.73    1.24
  -4   2  18   -0.06    0.25
   4   2 -18   -0.05    0.30
   3  -2 -18    0.60    0.36
   3  -2 -18    0.36    0.30
   3   2 -18    0.84    0.43
  -3   2  18    0.30    0.32
   2  -2 -18   10.37    1.05
   2  -2 -18   11.14    1.04
  -2   2  18    9.17    0.99
   2   2 -18    9.27    1.09
   1  -2 -18    0.02    0.25
   1  -2 -18   -0.40    0.23
  -1   2  18   -0.42    0.22
   1   2 -18    0.13    0.29
  -1   2  18    0.24    0.27
   0  -2 -18    7.91    0.99
   0  -2 -18    7.49    0.90
   0   2 -18    5.75    0.85
   0   2  18    7.46    0.93
   1  -2  18    0.50    0.31
  -1  -2 -18    1.28    0.47
  -1   2 -18    0.72    0.39
   1   2  18    0.31    0.31
  -1   2 -18    0.29    0.32
  -2  -2 -18    0.45    0.38
   2  -2  18    1.06    0.41
  -2   2 -18    2.03    0.56
   2   2  18    0.63    0.40
  -2   2 -18    1.23    0.50
  -3  -2 -18    6.93    0.98
   3  -2  18    5.68    0.83
   3   2  18    5.82    0.93
  -3   2 -18    4.26    0.82
  -3   2 -18    6.21    0.91
  -4  -2 -18   10.71    1.27
   4  -2  18   10.41    1.17
  -4   2 -18   10.38    1.27
   4   2  18    9.83    1.22
  -5  -2 -18    4.78    0.91
   5  -2  18    4.20    0.84
   5   2  18    4.66    0.93
  -5   2 -18    5.05    0.97
  -6  -3  18    3.12    0.74
  -6  -3  18    2.57    0.73
  -6   3  18    2.93    0.75
   6   3 -18    2.67    0.70
  -5  -3  18    1.61    0.57
   5   3 -18    1.10    0.49
  -5   3  18    1.63    0.57
  -4  -3  18    2.87    0.66
   4   3 -18    3.22    0.72
  -4   3  18    4.18    0.78
   3  -3 -18    0.61    0.37
   3   3 -18    1.05    0.43
  -3   3  18    0.58    0.35
   2  -3 -18   -0.23    0.27
   2  -3 -18    0.17    0.30
   2   3 -18    0.69    0.37
  -2   3  18    0.39    0.29
   1  -3 -18    8.75    0.97
   1  -3 -18    6.78    0.90
  -1   3  18   11.56    1.17
   1   3 -18    9.60    1.13
  -1   3  18    8.95    0.91
   0  -3 -18   32.76    1.70
   0  -3 -18   31.34    1.61
   0   3 -18   33.58    1.78
   0   3  18   31.86    1.72
  -1  -3 -18    0.74    0.37
  -1   3 -18    0.32    0.35
   1   3  18    0.99    0.42
  -2  -3 -18   10.40    1.15
  -2   3 -18    8.37    1.10
   2   3  18    6.58    0.95
   3  -3  18    0.81    0.39
  -3  -3 -18    0.55    0.42
  -3   3 -18    1.00    0.49
   3   3  18    0.30    0.35
   4  -3  18    0.24    0.32
  -4  -3 -18    0.92    0.48
  -4   3 -18    0.39    0.44
   4   3  18   -0.28    0.30
   5  -3  18   12.07    1.35
  -5   3 -18   14.33    1.54
   5   3  18   11.78    1.48
  -6  -4  18    3.49    0.80
  -6   4  18    2.37    0.67
   6   4 -18    2.48    0.67
  -5  -4  18    0.26    0.39
   5   4 -18    0.34    0.44
  -5   4  18    0.26    0.36
  -4  -4  18    0.29    0.38
  -4   4  18   -0.01    0.27
   4   4 -18   -0.27    0.30
   3  -4 -18    0.76    0.39
  -3   4  18    1.76    0.52
   3   4 -18    1.39    0.50
   2  -4 -18    0.37    0.33
  -2   4  18    0.05    0.26
   2   4 -18    0.26    0.36
   1  -4 -18   22.47    1.38
   1  -4 -18   21.09    1.31
  -1   4  18   21.90    1.45
   1   4 -18   20.60    1.41
   0  -4 -18    0.97    0.41
   0  -4 -18    0.53    0.38
   0   4  18    0.46    0.38
   0   4 -18    0.60    0.40
  -1  -4 -18    1.76    0.54
   1   4  18    0.68    0.42
  -1   4 -18    1.41    0.52
  -2  -4 -18    1.86    0.56
   2   4  18    0.16    0.35
  -2   4 -18    1.32    0.53
  -3  -4 -18    1.09    0.51
   3   4  18    0.89    0.50
  -3   4 -18    0.69    0.48
   4  -4  18    0.83    0.44
  -4  -4 -18    1.17    0.51
  -4   4 -18    0.99    0.50
   4   4  18    0.66    0.47
  -5  -4 -18   16.35    1.71
   5  -4  18   15.41    1.52
  -5   4 -18   17.84    1.77
   5   4  18   20.12    1.97
  -6  -5  18    4.79    0.96
   6   5 -18    5.22    0.99
  -5  -5  18    0.06    0.39
   5   5 -18    0.29    0.46
  -5   5  18    0.45    0.43
  -4  -5  18   12.18    1.40
   4   5 -18    9.68    1.22
  -4   5  18   11.41    1.28
  -3  -5  18    1.71    0.58
  -3   5  18    1.34    0.48
   3   5 -18    2.24    0.63
   2  -5 -18   15.97    1.46
  -2   5  18   14.72    1.07
   2   5 -18   15.39    1.47
   1  -5 -18    1.03    0.43
   1  -5 -18    1.39    0.47
   1   5 -18    0.26    0.36
   0  -5 -18   21.27    1.42
   0   5  18   22.51    1.55
   0   5 -18   23.12    1.52
  -1  -5 -18    5.40    0.88
  -1   5 -18    5.07    0.87
   1   5  18    5.29    0.93
  -2  -5 -18   13.58    1.41
  -2   5 -18   13.03    1.38
   2   5  18   15.19    1.53
  -3  -5 -18    0.87    0.50
   3   5  18    2.26    0.70
  -3   5 -18    2.33    0.67
  -4  -5 -18    0.28    0.41
  -4   5 -18    0.06    0.39
   4   5  18   -0.33    0.35
  -5  -6  18    0.40    0.48
   5   6 -18    0.52    0.48
  -5   6  18    0.19    0.39
  -4  -6  18    4.10    0.88
  -4   6  18    4.82    0.84
   4   6 -18    3.49    0.80
  -3  -6  18    0.77    0.45
   3   6 -18    0.36    0.41
  -3   6  18    0.67    0.41
   2  -6 -18    6.59    1.00
   2   6 -18    5.46    0.92
  -2   6  18    6.27    0.88
   1  -6 -18    6.77    0.98
   1   6 -18    6.25    0.97
   0  -6 -18    1.08    0.47
   0   6  18    0.88    0.49
   0   6 -18    0.74    0.43
  -1  -6 -18   13.03    1.34
  -1   6 -18   15.63    1.54
   1   6  18   15.74    1.61
  -2  -6 -18    0.30    0.41
  -2   6 -18    0.81    0.45
   2   6  18    0.24    0.41
  -3  -6 -18    1.98    0.65
  -3   6 -18    1.64    0.58
   3   6  18    2.43    0.73
  -4  -6 -18   -0.10    0.30
   4   6  18    0.29    0.46
  -4   6 -18    0.06    0.40
  -4  -7  18    8.45    1.23
  -4   7  18   10.52    1.28
   4   7 -18   10.45    1.34
  -3  -7  18    1.23    0.56
   3   7 -18    1.69    0.63
  -3   7  18    1.32    0.55
   2  -7 -18    5.01    0.90
   2   7 -18    5.28    0.98
   1  -7 -18    0.49    0.38
   1   7 -18    0.57    0.42
   0  -7 -18   11.44    1.29
   0   7 -18   12.56    1.38
   0   7  18   14.96    1.60
  -1  -7 -18    2.16    0.64
  -1   7 -18    2.55    0.69
   1   7  18    1.34    0.58
   2   7  18    8.06    1.22
  -2   7 -18   11.04    1.30
  -3  -7 -18    0.15    0.38
  -3   7 -18   -0.40    0.34
   3   7  18   -0.41    0.34
  -3  -8  18   19.77    1.93
  -3   8  18   18.07    1.62
   3   8 -18   18.24    1.81
   2  -8 -18    0.01    0.33
   2   8 -18    0.40    0.45
   1  -8 -18    2.84    0.74
   1   8 -18    4.63    0.94
   0  -8 -18    0.24    0.37
   0   8 -18    0.22    0.41
  -1  -8 -18    2.36    0.69
   1   8  18    2.00    0.70
  -1   8 -18    3.38    0.77
  -2  -8 -18    3.39    0.80
   2   8  18    2.68    0.80
  -2   8 -18    3.80    0.85
  -6   0  19   -0.41    0.32
  -5   0  19   -0.27    0.30
   4   0 -19    0.60    0.37
  -4   0  19    0.42    0.37
  -3   0  19    0.18    0.33
   3   0 -19    0.44    0.35
  -2   0  19    0.07    0.29
   2   0 -19    0.12    0.29
   1   0 -19    0.16    0.25
   1   0 -19    0.21    0.34
  -1   0  19    0.13    0.28
   0   0 -19   -0.12    0.29
   0   0 -19   -0.24    0.22
   0   0  19   -0.09    0.25
  -1   0 -19   -0.08    0.30
  -1   0 -19    0.13    0.30
   1   0  19    0.37    0.34
  -2   0 -19    0.02    0.32
  -2   0 -19   -0.09    0.30
   2   0  19    0.41    0.34
   3   0  19   -0.18    0.31
  -3   0 -19   -0.01    0.33
  -3   0 -19   -0.02    0.35
  -4   0 -19   -0.07    0.37
   4   0  19    0.07    0.37
  -5   0 -19   -0.47    0.42
   5   0  19   -0.03    0.38
  -6  -1  19    1.30    0.58
  -6   1  19    0.50    0.47
  -5  -1  19    1.75    0.60
  -5   1  19    2.16    0.64
   5   1 -19    1.86    0.58
  -4  -1  19    1.21    0.52
   4  -1 -19    1.24    0.46
  -4   1  19    1.11    0.47
   4   1 -19    1.03    0.45
  -3  -1  19   11.61    1.22
   3  -1 -19   15.18    1.32
  -3   1  19   13.42    1.29
   3   1 -19   14.37    1.34
   2  -1 -19    2.59    0.61
   2  -1 -19    1.92    0.47
   2   1 -19    1.48    0.51
  -2   1  19    1.93    0.53
   1  -1 -19    7.91    0.88
   1  -1 -19    6.23    0.90
   1   1 -19    7.35    0.96
  -1   1  19    7.85    0.89
  -1   1  19    6.37    0.84
   0  -1 -19    3.75    0.65
   0  -1 -19    3.52    0.70
   0   1 -19    3.53    0.70
   0   1  19    4.32    0.72
  -1  -1 -19    0.31    0.36
  -1  -1 -19    0.22    0.34
   1  -1  19    0.00    0.26
   1   1  19   -0.22    0.28
  -1   1 -19    0.05    0.29
  -1   1 -19    0.22    0.31
  -2  -1 -19    7.79    0.98
   2  -1  19    9.67    1.07
  -2  -1 -19    6.49    0.99
   2   1  19    8.84    1.09
  -2   1 -19    8.02    1.11
  -2   1 -19    6.33    0.89
   3  -1  19    6.19    0.93
  -3  -1 -19    4.33    0.79
  -3   1 -19    6.56    0.95
   3   1  19    6.60    0.99
  -3   1 -19    6.16    1.02
   4  -1  19    0.01    0.31
  -4  -1 -19   -0.41    0.36
  -4   1 -19    0.63    0.48
  -4   1 -19    0.34    0.46
   4   1  19   -0.25    0.33
  -5  -1 -19    3.35    0.87
   5  -1  19    1.48    0.58
   5   1  19    3.29    0.84
  -6  -2  19    2.06    0.68
  -6  -2  19    2.00    0.62
  -6   2  19    0.98    0.50
   6   2 -19    1.53    0.57
  -5  -2  19   -0.12    0.32
  -5   2  19   -0.26    0.30
   5   2 -19    0.14    0.35
  -4  -2  19    3.15    0.69
  -4   2  19    1.68    0.54
   4   2 -19    1.72    0.57
   3  -2 -19    1.88    0.47
   3  -2 -19    1.60    0.49
  -3   2  19    1.77    0.53
   3   2 -19    1.64    0.52
   2  -2 -19   13.03    1.21
   2  -2 -19   10.84    1.05
  -2   2  19   11.06    1.10
   2   2 -19   11.43    1.21
   1  -2 -19    4.47    0.71
   1  -2 -19    4.73    0.78
   1   2 -19    4.41    0.80
  -1   2  19    4.49    0.68
  -1   2  19    6.22    0.85
   0  -2 -19    1.45    0.50
   0  -2 -19    0.82    0.42
   0   2 -19    1.43    0.50
   0   2  19    1.55    0.52
  -1  -2 -19    0.46    0.35
  -1  -2 -19    0.24    0.34
  -1   2 -19   -0.35    0.25
   1   2  19    0.03    0.31
  -2  -2 -19    3.93    0.75
  -2   2 -19    3.60    0.75
   2   2  19    4.89    0.83
  -2   2 -19    3.79    0.71
  -3  -2 -19    0.22    0.40
   3  -2  19    1.49    0.52
  -3   2 -19    0.09    0.42
   3   2  19    1.16    0.48
  -3   2 -19    0.73    0.43
   4  -2  19   -0.19    0.27
  -4  -2 -19   -0.33    0.35
   4   2  19   -0.23    0.35
  -4   2 -19    0.10    0.40
   5  -2  19    4.36    0.87
  -5  -2 -19    3.96    0.87
   5   2  19    6.19    1.10
  -5   2 -19    6.54    1.12
  -6  -3  19   -0.20    0.34
  -6  -3  19    0.20    0.44
  -6   3  19    0.30    0.40
   6   3 -19   -0.08    0.37
  -5  -3  19    0.77    0.48
  -5   3  19    1.18    0.51
   5   3 -19    0.88    0.43
  -4   3  19    1.53    0.53
   4   3 -19    1.65    0.57
   3  -3 -19   11.06    1.14
   3   3 -19   10.60    1.20
  -3   3  19   13.03    1.26
   2  -3 -19    4.33    0.72
  -2   3  19    3.67    0.67
   2   3 -19    3.96    0.76
   1  -3 -19    3.77    0.69
   1  -3 -19    2.47    0.57
  -1   3  19    2.04    0.54
   1   3 -19    1.73    0.56
   0  -3 -19    2.29    0.58
   0  -3 -19    2.40    0.58
   0   3 -19    2.59    0.64
   0   3  19    4.58    0.79
  -1  -3 -19    0.37    0.36
  -1   3 -19    0.44    0.36
   1   3  19    0.72    0.40
  -2  -3 -19    0.22    0.37
   2   3  19    0.19    0.35
  -2   3 -19    0.28    0.36
  -3  -3 -19    0.45    0.39
  -3   3 -19    0.23    0.35
   3   3  19    0.16    0.36
   4  -3  19    1.01    0.47
  -4  -3 -19    0.85    0.50
  -4   3 -19    0.21    0.41
   4   3  19    0.13    0.43
  -5  -4  19    2.89    0.74
  -5   4  19    3.41    0.81
   5   4 -19    2.68    0.74
  -4  -4  19    2.33    0.66
  -4   4  19    0.88    0.45
   4   4 -19    2.08    0.61
   3  -4 -19   23.74    1.44
   3   4 -19   18.74    1.66
  -3   4  19   17.84    1.29
   2  -4 -19   20.69    1.35
  -2   4  19   20.51    1.29
   2   4 -19   19.00    1.41
   1  -4 -19    3.63    0.71
   1  -4 -19    2.50    0.61
   1   4 -19    1.79    0.56
  -1   4  19    1.70    0.57
   0  -4 -19    9.52    1.11
   0  -4 -19    9.06    1.08
   0   4  19    9.75    1.16
   0   4 -19    8.95    1.16
  -1  -4 -19    5.74    0.89
   1   4  19    4.42    0.84
  -1   4 -19    3.46    0.75
  -2  -4 -19    3.65    0.77
   2   4  19    3.98    0.81
  -2   4 -19    3.72    0.76
  -3  -4 -19    1.79    0.58
   3   4  19    2.65    0.72
  -3   4 -19    1.49    0.57
  -4  -4 -19   17.27    1.70
   4   4  19   15.32    1.66
  -4   4 -19   15.87    1.61
  -5  -5  19    0.79    0.52
  -5   5  19    0.76    0.49
   5   5 -19    1.51    0.60
  -4  -5  19    1.67    0.63
  -4   5  19    1.35    0.54
   4   5 -19    1.52    0.60
   3  -5 -19    3.06    0.68
   3   5 -19    3.20    0.74
  -3   5  19    4.21    0.78
   2  -5 -19    3.92    0.75
   2   5 -19    2.55    0.66
  -2   5  19    2.98    0.62
   1  -5 -19    0.19    0.35
   1   5 -19    0.34    0.39
   0  -5 -19    3.25    0.68
   0   5 -19    1.99    0.60
   0   5  19    2.01    0.65
  -1  -5 -19    0.70    0.39
   1   5  19    0.65    0.43
  -1   5 -19    0.34    0.38
  -2  -5 -19    1.35    0.55
  -2   5 -19    0.47    0.41
   2   5  19    0.52    0.45
  -3  -5 -19    0.06    0.39
   3   5  19    0.37    0.45
  -3   5 -19   -0.04    0.34
  -4   5 -19    6.41    1.05
  -4  -6  19   10.72    1.39
   4   6 -19   12.02    1.45
  -4   6  19    9.70    1.22
   3  -6 -19    2.22    0.65
   3   6 -19    1.95    0.63
  -3   6  19    0.60    0.40
   2  -6 -19    2.81    0.71
   2   6 -19    4.25    0.86
   1  -6 -19    1.20    0.52
   1   6 -19    0.72    0.44
   0   6  19    4.90    0.91
   0   6 -19    2.74    0.70
  -1  -6 -19    0.17    0.36
   1   6  19    1.35    0.56
  -1   6 -19    0.06    0.38
  -2  -6 -19   15.06    1.53
   2   6  19   14.34    1.59
  -2   6 -19   15.51    1.58
  -3  -6 -19   13.69    1.51
  -3   6 -19   12.56    1.43
   3   6  19   14.22    1.63
  -3  -7  19    2.27    0.74
   3  -7 -19    3.74    0.80
   3   7 -19    3.03    0.78
  -3   7  19    5.56    0.94
   2  -7 -19    3.39    0.75
   2   7 -19    3.02    0.77
   1  -7 -19    7.09    1.09
   1   7 -19    7.10    1.08
   0  -7 -19   -0.14    0.38
   0   7  19    0.93    0.55
   0   7 -19    1.90    0.65
  -1  -7 -19    2.89    0.72
   1   7  19    1.28    0.62
  -1   7 -19    1.06    0.53
  -2  -7 -19    4.06    0.83
   2   7  19    2.83    0.78
  -2   7 -19    1.56    0.65
   2  -8 -19    6.33    1.07
   2   8 -19    6.69    1.14
   1  -8 -19   -0.09    0.33
   1   8 -19   -0.01    0.37
   0  -8 -19    5.01    0.95
   0   8 -19    4.66    0.91
  -6   0  20    0.71    0.48
  -5   0  20   10.02    1.30
  -4   0  20    0.55    0.43
   4   0 -20   -0.23    0.30
  -3   0  20    4.69    0.81
   3   0 -20    4.41    0.78
  -2   0  20   11.51    1.19
   2   0 -20   12.02    1.24
   1   0 -20   15.71    1.46
  -1   0  20   20.22    1.27
   0   0 -20    0.38    0.33
   0   0 -20    0.15    0.32
   0   0  20    0.21    0.32
  -1   0 -20    6.74    0.90
   1   0  20    7.81    0.97
  -1   0 -20    4.99    0.90
  -2   0 -20    9.52    1.20
  -2   0 -20   10.20    1.14
   2   0  20   11.80    1.23
  -3   0 -20    0.64    0.46
  -3   0 -20   -0.04    0.33
   3   0  20    0.67    0.41
  -4   0 -20   13.96    1.49
   4   0  20   15.61    1.56
  -6  -1  20    0.44    0.48
  -6   1  20    0.44    0.48
  -5  -1  20    5.07    0.93
  -5   1  20    3.98    0.84
   5   1 -20    5.60    0.92
  -4  -1  20    1.00    0.49
   4   1 -20    0.31    0.37
  -4   1  20    0.57    0.43
  -3  -1  20    0.26    0.39
   3  -1 -20   -0.10    0.28
  -3   1  20    0.06    0.31
   3   1 -20    0.38    0.37
   2  -1 -20    2.95    0.68
  -2  -1  20    2.66    0.62
  -2   1  20    1.03    0.46
   2   1 -20    2.40    0.66
   1  -1 -20    1.29    0.41
   1  -1 -20    1.62    0.55
  -1   1  20    1.51    0.49
   1   1 -20    1.08    0.49
   0  -1 -20    4.62    0.81
   0  -1 -20    4.94    0.75
   0   1 -20    5.30    0.88
   0   1  20    4.66    0.75
  -1  -1 -20    3.13    0.68
  -1  -1 -20    3.85    0.78
   1   1  20    4.49    0.77
  -1   1 -20    4.41    0.84
  -2  -1 -20    0.37    0.38
  -2  -1 -20    0.72    0.46
   2  -1  20    1.05    0.43
  -2   1 -20    1.35    0.51
  -2   1 -20    1.93    0.62
  -3  -1 -20    0.10    0.34
   3  -1  20   -0.13    0.30
  -3   1 -20    0.45    0.43
  -3   1 -20   -0.09    0.34
   3   1  20    0.04    0.34
   4  -1  20    0.19    0.41
  -4  -1 -20    0.25    0.48
   4   1  20    0.16    0.39
  -4   1 -20   -0.36    0.37
  -4   1 -20   -0.46    0.30
  -5  -2  20    1.39    0.58
  -5   2  20    2.74    0.74
   5   2 -20    1.97    0.62
  -4  -2  20    0.03    0.32
  -4   2  20    0.18    0.32
   4   2 -20    0.51    0.43
   3  -2 -20    1.55    0.50
   3   2 -20    1.84    0.56
  -3   2  20    2.70    0.66
   2  -2 -20    2.42    0.53
   2  -2 -20    2.20    0.58
  -2   2  20    2.90    0.61
   2   2 -20    2.30    0.62
   1  -2 -20    4.92    0.83
   1  -2 -20    5.52    0.78
  -1   2  20    7.53    0.95
   1   2 -20    6.05    0.95
   0  -2 -20    8.69    1.11
   0  -2 -20    9.58    1.06
   0   2  20    8.28    1.04
   0   2 -20    9.54    1.16
  -1  -2 -20    1.14    0.48
  -1  -2 -20    2.33    0.67
   1   2  20    2.57    0.63
  -1   2 -20    2.29    0.65
  -2  -2 -20    7.85    1.02
  -2   2 -20    7.99    1.11
   2   2  20    7.37    1.03
   3  -2  20    1.33    0.49
  -3  -2 -20    1.15    0.54
  -3   2 -20    1.23    0.55
   3   2  20    1.27    0.53
  -3   2 -20    0.82    0.51
  -4  -2 -20   23.81    1.69
  -4   2 -20   19.05    1.81
   4   2  20   14.80    1.60
[truncated: 19,890 more chars]
