# Supplementary material for: 3,3-Bis(2-hy­droxy­eth­yl)-1-(4-nitro­benzo­yl)thio­urea: crystal structure, Hirshfeld surface analysis and computational study
Source: Acta Crystallogr E Crystallogr Commun. 2020 Jan 7;76(Pt 2):155–61. doi: 10.1107/S2056989019017328 (PMC7001817; doi:10.1107/S2056989019017328)
Supplement: Supplementary file 2 [file e-76-00155-Isup2.hkl]

data_I                                                                          
_shelx_title ' 3'                                                               
_shelx_refln_list_code          4                                               
_shelx_F_calc_maximum      174.61                                               
_exptl_crystal_F_000       656.00                                               
_reflns_d_resolution_high  0.7696                                               
                                                                                
loop_                                                                           
 _space_group_symop_operation_xyz                                               
 'x, y, z'                                                                      
 '-x, y+1/2, -z+1/2'                                                            
 '-x, -y, -z'                                                                   
 'x, -y-1/2, z-1/2'                                                             
                                                                                
_cell_length_a     7.4203                                                       
_cell_length_b    10.3241                                                       
_cell_length_c    18.4191                                                       
_cell_angle_alpha  90.000                                                       
_cell_angle_beta   95.471                                                       
_cell_angle_gamma  90.000                                                       
                                                                                
_shelx_F_squared_multiplier     1.000                                           
                                                                                
loop_                                                                           
 _refln_index_h                                                                 
 _refln_index_k                                                                 
 _refln_index_l                                                                 
 _refln_F_squared_calc                                                          
 _refln_F_squared_meas                                                          
 _refln_F_squared_sigma                                                         
 _refln_observed_status                                                         
   1   0   0         64.92         57.63         2.42 o                         
   2   0   0       6040.86       5936.52        69.45 o                         
   3   0   0        774.55        849.53        20.79 o                         
   4   0   0        767.74        819.65        22.78 o                         
   5   0   0        247.57        294.85        15.71 o                         
   6   0   0          0.39         -0.54         4.09 o                         
   7   0   0          1.24          0.11         9.02 o                         
   8   0   0        101.36        140.52        25.31 o                         
   9   0   0         32.13         43.93        17.46 o                         
   1   1   0        616.17        566.22         7.55 o                         
   2   1   0        489.42        509.02         8.61 o                         
   3   1   0        615.78        676.92        11.38 o                         
   4   1   0          7.84          7.20         2.24 o                         
   5   1   0         96.71        103.95         9.11 o                         
   6   1   0         14.62         15.32         4.26 o                         
   7   1   0        594.67        541.87        16.74 o                         
   8   1   0         40.54         52.39        12.76 o                         
   9   1   0          0.45          5.95         7.22 o                         
   0   2   0      25420.57      21297.38       502.83 o                         
   1   2   0         77.80         70.58         4.76 o                         
   2   2   0       7728.09       7570.50        68.36 o                         
   3   2   0         25.70         25.90         2.93 o                         
   4   2   0        625.20        630.11        14.95 o                         
   5   2   0        572.51        590.21        18.04 o                         
   6   2   0          8.76          8.77         3.38 o                         
   7   2   0         73.90         72.67         9.75 o                         
   8   2   0          0.38          6.87         6.82 o                         
   9   2   0         10.50         14.36         8.22 o                         
   1   3   0       3286.91       3293.76        27.15 o                         
   2   3   0        105.59        111.89         4.02 o                         
   3   3   0         44.67         32.81         3.39 o                         
   4   3   0        120.26        141.98         7.33 o                         
   5   3   0       1183.69       1120.46        25.58 o                         
   6   3   0         47.53         45.04         5.36 o                         
   7   3   0        530.07        547.78        18.02 o                         
   8   3   0         33.79         32.72         7.26 o                         
   9   3   0         73.29         75.05        12.15 o                         
   0   4   0       4321.90       4277.56        68.46 o                         
   1   4   0        749.95        777.05        10.02 o                         
   2   4   0       6900.55       7100.30        60.45 o                         
   3   4   0         67.47         71.66         3.99 o                         
   4   4   0       1407.87       1448.44        22.35 o                         
   5   4   0        263.29        280.92        12.12 o                         
   6   4   0          1.75          3.68         3.22 o                         
   7   4   0         51.64         44.14         6.42 o                         
   8   4   0         13.25          3.93         4.98 o                         
   9   4   0         63.86         70.66        15.94 o                         
   1   5   0         91.90         86.11         4.07 o                         
   2   5   0        160.93        175.32         7.39 o                         
   3   5   0          2.89         15.68         2.26 o                         
   4   5   0        133.18        130.53         6.44 o                         
   5   5   0          5.63          6.01         3.23 o                         
   6   5   0        437.14        451.14        17.33 o                         
   7   5   0       1044.54       1035.00        24.05 o                         
   8   5   0         44.28         43.90         8.17 o                         
   0   6   0        590.29        571.45        13.39 o                         
   1   6   0        742.50        756.87        11.72 o                         
   2   6   0       1009.05       1082.63        13.30 o                         
   3   6   0         25.16         28.99         3.17 o                         
   4   6   0        338.52        334.70        21.53 o                         
   5   6   0         63.29         76.54         7.94 o                         
   6   6   0          9.08          8.94         4.03 o                         
   7   6   0          2.34         11.04         5.82 o                         
   8   6   0        200.36        209.16        19.65 o                         
   1   7   0         14.81         14.69         2.49 o                         
   2   7   0         46.77         51.03         3.56 o                         
   3   7   0        798.93        743.38        15.00 o                         
   4   7   0        123.16        125.88        13.05 o                         
   5   7   0        826.60        792.92        17.42 o                         
   6   7   0         71.83         50.08         9.01 o                         
   7   7   0        467.73        461.75        26.04 o                         
   8   7   0          3.91         -6.42         5.63 o                         
   0   8   0        363.30        354.34        12.49 o                         
   1   8   0       1022.55        964.70        16.46 o                         
   2   8   0         13.53         21.28         4.17 o                         
   3   8   0          4.09          1.10         2.54 o                         
   4   8   0         21.97         18.68         4.10 o                         
   5   8   0         30.95         27.66         6.70 o                         
   6   8   0          4.03          0.65         5.19 o                         
   7   8   0         88.06        110.60        16.33 o                         
   1   9   0        519.47        515.07        12.93 o                         
   2   9   0          3.76          3.51         3.34 o                         
   3   9   0         37.63         38.86         5.13 o                         
   4   9   0          1.06          5.84         4.46 o                         
   5   9   0        638.52        638.57        22.54 o                         
   6   9   0        105.38        124.35        14.62 o                         
   7   9   0          8.05          2.61         7.14 o                         
   0  10   0        243.17        244.34        13.51 o                         
   1  10   0         69.44         67.68         6.90 o                         
   2  10   0        350.37        358.49        16.00 o                         
   3  10   0         30.30         36.41         7.03 o                         
   4  10   0        516.02        467.42        30.53 o                         
   5  10   0         20.65          8.77         6.48 o                         
   6  10   0          7.10         12.82         7.71 o                         
   1  11   0          6.80          0.27         3.74 o                         
   2  11   0         17.79         23.02         5.53 o                         
   3  11   0         96.28         93.64        12.23 o                         
   4  11   0         19.77         14.15         5.62 o                         
   5  11   0        312.99        330.84        28.33 o                         
   0  12   0          2.07          0.00         9.31 o                         
   1  12   0         10.54         11.35         7.22 o                         
   2  12   0         52.55         60.78         8.17 o                         
   3  12   0          0.07          2.40         6.01 o                         
   4  12   0          6.13          7.48         7.39 o                         
   1  13   0        406.38        435.22        30.45 o                         
   2  13   0         55.16         64.88        11.87 o                         
  -9   1   1         93.75         98.26        16.56 o                         
  -8   1   1       1441.47       1435.62        39.44 o                         
  -7   1   1       1051.10       1036.68        23.81 o                         
  -6   1   1        497.72        467.58        16.21 o                         
  -5   1   1        256.56        253.15        13.40 o                         
  -4   1   1       1344.08       1266.72        18.90 o                         
  -3   1   1          0.89          1.89         1.93 o                         
  -2   1   1         26.82         25.40         2.83 o                         
  -1   1   1       4395.88       4317.68        37.65 o                         
   0   1   1        415.76        378.34         7.09 o                         
   1   1   1        198.83        217.18         4.76 o                         
   2   1   1       3398.35       3450.47        37.66 o                         
   3   1   1       3119.55       3062.89        34.90 o                         
   4   1   1       2783.51       2671.97        31.19 o                         
   5   1   1         68.83         82.56         5.91 o                         
   6   1   1       1407.49       1446.23        33.97 o                         
   7   1   1          8.32          7.75         5.01 o                         
   8   1   1          1.23          8.86         7.90 o                         
   9   1   1         26.38         17.08        10.69 o                         
  -9   2   1         85.06        104.46        13.36 o                         
  -8   2   1        335.53        316.20        17.09 o                         
  -7   2   1         50.40         48.66         6.03 o                         
  -6   2   1         10.04          5.96         4.79 o                         
  -5   2   1         89.78         97.36         6.56 o                         
  -4   2   1        103.92        134.15         7.87 o                         
  -3   2   1          7.75          1.61         1.86 o                         
  -2   2   1       1946.71       1939.44        21.63 o                         
  -1   2   1      18995.65      17709.93       126.56 o                         
   0   2   1         26.35         31.91         1.79 o                         
   1   2   1       1850.00       1839.59        17.79 o                         
   2   2   1        139.92        151.64         5.14 o                         
   3   2   1        253.04        269.10         8.17 o                         
   4   2   1         30.13         31.24         3.54 o                         
   5   2   1        335.30        309.61        10.90 o                         
   6   2   1        288.72        297.54        10.74 o                         
   7   2   1        365.87        408.28        28.16 o                         
   8   2   1         90.58         83.22        14.54 o                         
   9   2   1         15.18         16.77         8.66 o                         
  -9   3   1         75.44         70.98        11.98 o                         
  -8   3   1        268.98        287.19        17.51 o                         
  -7   3   1          0.51         -1.01         3.40 o                         
  -6   3   1        307.66        299.07        13.14 o                         
  -5   3   1        442.97        467.10        25.82 o                         
  -4   3   1        248.61        217.88        14.08 o                         
  -3   3   1        328.71        342.02         8.51 o                         
  -2   3   1          0.96         -0.22         0.80 o                         
  -1   3   1         61.14         60.05         3.24 o                         
   0   3   1       3537.73       3597.48        34.86 o                         
   1   3   1       1114.15       1037.83        11.97 o                         
   2   3   1       4815.48       4820.74        42.62 o                         
   3   3   1       1408.02       1371.76        19.58 o                         
   4   3   1        132.84        153.66         9.28 o                         
   5   3   1        399.56        409.04        11.20 o                         
   6   3   1         10.07         12.99         3.69 o                         
   7   3   1        229.48        228.04        14.24 o                         
   8   3   1          3.44          9.14         7.95 o                         
   9   3   1        150.98        163.27        16.67 o                         
  -9   4   1        149.30        138.21        26.47 o                         
  -8   4   1        188.94        190.47        14.28 o                         
  -7   4   1        251.75        257.73        13.61 o                         
  -6   4   1         60.62         59.25         7.06 o                         
  -5   4   1       2511.81       2505.50        31.28 o                         
  -4   4   1        246.62        259.21        13.79 o                         
  -3   4   1        657.74        653.96         9.51 o                         
  -2   4   1       2205.45       2284.17        23.13 o                         
  -1   4   1         56.45         45.28         2.64 o                         
   0   4   1        811.47        798.29        10.36 o                         
   1   4   1         60.71         82.75         3.43 o                         
   2   4   1        200.03        193.10         5.75 o                         
   3   4   1       6482.27       6653.31        58.96 o                         
   4   4   1        145.27        139.28         7.78 o                         
   5   4   1        131.57        144.62         9.58 o                         
   6   4   1         20.13         16.01         6.59 o                         
   7   4   1        814.50        812.62        22.74 o                         
   8   4   1        442.79        449.32        20.06 o                         
   9   4   1          4.69          7.98         7.87 o                         
  -8   5   1         77.04        104.49        21.63 o                         
  -7   5   1          5.69          0.56         5.67 o                         
  -6   5   1          6.22          7.08         3.84 o                         
  -5   5   1          0.14         -1.50         2.46 o                         
  -4   5   1        151.11        180.75        13.24 o                         
  -3   5   1        120.38        145.32         8.33 o                         
  -2   5   1        302.08        294.41         6.27 o                         
  -1   5   1         20.39         32.35         2.85 o                         
   0   5   1        402.48        401.75         7.63 o                         
   1   5   1        230.08        269.96         5.87 o                         
   2   5   1        976.22        995.01        14.45 o                         
   3   5   1         28.77         28.19         5.12 o                         
   4   5   1          0.25          1.34         2.11 o                         
   5   5   1          1.12         -0.92         3.20 o                         
   6   5   1         15.91          8.72         5.12 o                         
   7   5   1         33.68         26.25         7.71 o                         
   8   5   1         25.01         26.27         6.39 o                         
  -8   6   1         96.83        106.81        11.93 o                         
  -7   6   1         23.31         31.30        10.81 o                         
  -6   6   1        145.86        148.26        10.36 o                         
  -5   6   1        707.34        681.49        15.25 o                         
  -4   6   1        157.94        163.58         8.37 o                         
  -3   6   1       2300.99       2299.48        30.41 o                         
  -2   6   1         12.76         15.27         2.03 o                         
  -1   6   1        207.51        188.02         6.53 o                         
   0   6   1       2108.76       1991.98        21.73 o                         
   1   6   1        356.29        360.87         7.99 o                         
   2   6   1        142.91        129.07         6.13 o                         
   3   6   1        781.63        815.82        22.51 o                         
   4   6   1         12.34         19.19         4.03 o                         
   5   6   1        459.14        478.16        15.39 o                         
   6   6   1         38.79         38.57         8.13 o                         
   7   6   1        410.07        398.07        20.05 o                         
   8   6   1        473.44        497.35        30.74 o                         
  -8   7   1        121.32        114.31        12.98 o                         
  -7   7   1         94.43        101.94        13.04 o                         
  -6   7   1         95.28        113.50        11.18 o                         
  -5   7   1         41.26         51.39         6.27 o                         
  -4   7   1         67.83         61.42         8.41 o                         
  -3   7   1        190.48        192.36         9.41 o                         
  -2   7   1          0.17          0.89         1.60 o                         
  -1   7   1        373.77        349.94         8.78 o                         
   0   7   1        266.05        257.40         7.75 o                         
   1   7   1         38.38         40.94         3.68 o                         
   2   7   1        137.96        163.07         6.22 o                         
   3   7   1         22.56         30.57         4.23 o                         
   4   7   1          2.42          2.57         2.96 o                         
   5   7   1          0.97          2.20         3.53 o                         
   6   7   1        727.25        708.16        19.03 o                         
   7   7   1        145.89        126.60        14.15 o                         
   8   7   1          0.34         -4.32         7.18 o                         
  -7   8   1         26.81         32.25         8.71 o                         
  -6   8   1         16.31         14.81         6.10 o                         
  -5   8   1        331.09        315.31        17.90 o                         
  -4   8   1        264.01        240.50        14.55 o                         
  -3   8   1        736.69        743.49        15.47 o                         
  -2   8   1        162.42        160.11         9.20 o                         
  -1   8   1         15.51         15.27         3.34 o                         
   0   8   1         21.11         23.27         3.15 o                         
   1   8   1       1213.58       1192.47        16.52 o                         
   2   8   1          5.54          2.88         2.73 o                         
   3   8   1         30.47         30.80         4.87 o                         
   4   8   1        148.16        135.56         8.60 o                         
   5   8   1          1.32         -0.96         5.48 o                         
   6   8   1          3.87         -0.33         5.35 o                         
   7   8   1         73.61         73.51        12.01 o                         
  -7   9   1         36.94         48.08        10.78 o                         
  -6   9   1          6.27          4.29         6.03 o                         
  -5   9   1        324.91        302.57        18.17 o                         
  -4   9   1        447.08        436.94        24.06 o                         
  -3   9   1         52.75         51.96         7.37 o                         
  -2   9   1        444.37        415.44        13.46 o                         
  -1   9   1         16.21         19.38         4.73 o                         
   0   9   1        570.27        568.79        11.60 o                         
   1   9   1         21.40         25.15         3.69 o                         
   2   9   1        629.53        601.27        16.11 o                         
   3   9   1         72.97         74.38         7.16 o                         
   4   9   1         47.09         46.50         7.70 o                         
   5   9   1         31.68         46.80         9.46 o                         
   6   9   1        351.52        369.03        24.05 o                         
   7   9   1         17.88         34.57        13.73 o                         
  -6  10   1         14.04          7.94         7.15 o                         
  -5  10   1          0.42         12.62         6.15 o                         
  -4  10   1          0.10          0.32         4.91 o                         
  -3  10   1        205.61        216.75        15.16 o                         
  -2  10   1        352.56        329.73        22.51 o                         
  -1  10   1          1.86          5.06         4.60 o                         
   0  10   1        141.02        126.36         7.23 o                         
   1  10   1         70.52         74.60         6.80 o                         
   2  10   1         83.19         84.86         7.16 o                         
   3  10   1         76.25         66.80         8.61 o                         
   4  10   1          3.91          1.16         5.80 o                         
   5  10   1         30.83         48.14        10.02 o                         
   6  10   1          0.03          9.58         7.27 o                         
  -5  11   1         19.10         25.20         7.88 o                         
  -4  11   1         29.15         28.95         7.35 o                         
  -3  11   1         39.42         55.75         8.76 o                         
  -2  11   1         16.77          4.30         4.36 o                         
  -1  11   1         41.45         36.16         6.37 o                         
   0  11   1          0.04         -0.08         5.07 o                         
   1  11   1         52.05         65.76         6.65 o                         
   2  11   1        128.01        113.83         9.77 o                         
   3  11   1        167.84        177.03        12.56 o                         
   4  11   1        101.62        100.73        13.54 o                         
   5  11   1         20.50         29.47         9.45 o                         
  -4  12   1        103.28        122.10        13.29 o                         
  -3  12   1          0.03         -2.34         4.46 o                         
  -2  12   1         61.91         60.89         8.18 o                         
  -1  12   1        133.89        154.37        15.89 o                         
   0  12   1          0.01         -4.25         5.18 o                         
   1  12   1        104.21        144.80        15.33 o                         
   2  12   1         13.77          3.76         4.99 o                         
   3  12   1        295.09        332.10        19.88 o                         
   4  12   1         76.29         65.13        14.60 o                         
  -2  13   1         51.13         46.04        11.03 o                         
  -1  13   1          3.42          0.45         5.83 o                         
   0  13   1          8.84          4.20         8.31 o                         
   1  13   1          0.10         -0.41         8.03 o                         
   2  13   1          8.91         15.18        10.20 o                         
  -9   0   2        300.33        307.51        38.98 o                         
  -8   0   2        112.11        117.78        13.72 o                         
  -7   0   2         89.92         90.66         9.56 o                         
  -6   0   2         87.60         95.69        11.80 o                         
  -5   0   2        148.71        122.34        11.74 o                         
  -4   0   2        767.24        919.97        29.98 o                         
  -3   0   2       6836.93       6895.08       101.09 o                         
  -2   0   2      29839.98      27891.67       309.88 o                         
  -1   0   2        737.01        829.15        15.12 o                         
   0   0   2       4252.16       4196.29        81.75 o                         
   1   0   2          0.69         -1.73         1.15 o                         
   2   0   2         35.89         41.18         3.15 o                         
   3   0   2        855.41        962.87        17.29 o                         
   4   0   2        120.29        145.67        10.44 o                         
   5   0   2       8308.50       8356.70       128.36 o                         
   6   0   2          0.03          0.09         3.95 o                         
   7   0   2         85.67         51.78        15.71 o                         
   8   0   2         75.38         57.89        17.46 o                         
   9   0   2         10.30         29.09        14.84 o                         
  -9   1   2          8.57         19.78        10.90 o                         
  -8   1   2        191.25        200.26        11.94 o                         
  -7   1   2         80.40         83.92         6.87 o                         
  -6   1   2         51.54         59.10         5.84 o                         
  -5   1   2        231.98        224.57        15.83 o                         
  -4   1   2         91.35         98.74         5.87 o                         
  -3   1   2       1813.69       1890.63        20.66 o                         
  -2   1   2       6731.91       6849.59        52.04 o                         
  -1   1   2        503.41        519.87         4.97 o                         
   0   1   2         38.26         27.26         2.50 o                         
   1   1   2         51.22         43.10         2.54 o                         
   2   1   2          0.57         -1.93         1.32 o                         
   3   1   2       1476.64       1506.27        17.36 o                         
   4   1   2         26.87         23.92         2.92 o                         
   5   1   2        944.64        961.28        16.88 o                         
   6   1   2         26.60         35.99         8.48 o                         
   7   1   2         17.09          8.90        12.22 o                         
   8   1   2          1.19         -3.80         6.75 o                         
   9   1   2         17.58          9.90        22.84 o                         
  -9   2   2         82.25        104.30        20.26 o                         
  -8   2   2        514.97        541.13        26.79 o                         
  -7   2   2        247.69        233.44        12.02 o                         
  -6   2   2        183.99        164.29        13.25 o                         
  -5   2   2       4080.19       4073.35        45.69 o                         
  -4   2   2         83.32         72.42         5.34 o                         
  -3   2   2       3084.41       3009.04        33.52 o                         
  -2   2   2        395.34        403.02         8.07 o                         
  -1   2   2       2513.90       2511.49        22.49 o                         
   0   2   2       4278.97       4265.07        39.49 o                         
   1   2   2         92.72         68.89         3.18 o                         
   2   2   2       2226.16       2240.09        28.94 o                         
   3   2   2        247.85        216.71         7.41 o                         
   4   2   2        337.68        355.71         8.40 o                         
   5   2   2        173.96        173.08         7.37 o                         
   6   2   2        326.21        323.12        13.16 o                         
   7   2   2         19.90         25.96         6.63 o                         
   8   2   2         33.39         42.18        11.67 o                         
   9   2   2         53.90         56.90        15.42 o                         
  -9   3   2         23.54         31.24        12.30 o                         
  -8   3   2         54.79         41.25         7.81 o                         
  -7   3   2         73.12         60.41         6.74 o                         
  -6   3   2          1.02          0.92         2.48 o                         
  -5   3   2        249.86        246.57        10.39 o                         
  -4   3   2        150.98        190.00        12.31 o                         
  -3   3   2         32.57         32.74         2.29 o                         
  -2   3   2        617.07        621.10        10.56 o                         
  -1   3   2       1956.13       1961.37        17.63 o                         
   0   3   2         60.36         42.03         2.54 o                         
   1   3   2       2526.07       2534.45        22.52 o                         
   2   3   2       4414.35       4417.14        43.63 o                         
   3   3   2        150.85        161.24         7.89 o                         
   4   3   2        391.36        388.32        11.61 o                         
   5   3   2        165.92        165.44         7.47 o                         
   6   3   2        719.10        705.94        27.88 o                         
   7   3   2          4.64          1.77         4.66 o                         
   8   3   2         99.30         75.80        14.54 o                         
   9   3   2        191.84        222.69        38.55 o                         
  -9   4   2        143.18        183.62        17.74 o                         
  -8   4   2        156.04        152.51        15.37 o                         
  -7   4   2        109.32        109.41         8.67 o                         
  -6   4   2        378.44        337.57        17.93 o                         
  -5   4   2        103.67        113.07         7.82 o                         
  -4   4   2          0.40         -0.12         2.07 o                         
  -3   4   2         50.57         49.07         3.77 o                         
  -2   4   2       2232.84       2301.36        24.44 o                         
  -1   4   2         17.69         21.78         2.84 o                         
   0   4   2       1146.19       1250.81        15.30 o                         
   1   4   2        267.91        295.16         9.97 o                         
   2   4   2         63.78         55.75         4.66 o                         
   3   4   2        164.29        184.42         7.26 o                         
   4   4   2        127.16        115.06         7.87 o                         
   5   4   2          0.12          0.62         4.33 o                         
   6   4   2         10.71          5.32         3.52 o                         
   7   4   2        248.89        285.33        16.06 o                         
   8   4   2          1.81          8.62         8.57 o                         
   9   4   2         13.41         16.69         8.89 o                         
  -8   5   2         40.53         50.61         8.71 o                         
  -7   5   2         83.67         88.47        13.57 o                         
  -6   5   2       1039.20        980.35        23.21 o                         
  -5   5   2          5.64          4.52         2.87 o                         
  -4   5   2         25.18         19.38         3.34 o                         
  -3   5   2        570.70        555.68        11.88 o                         
  -2   5   2       2515.12       2471.73        29.16 o                         
  -1   5   2       5047.67       4989.38        45.37 o                         
   0   5   2       1885.83       1833.09        19.50 o                         
   1   5   2        336.48        309.44         7.05 o                         
   2   5   2        561.32        552.15        11.67 o                         
   3   5   2        359.17        432.29         9.69 o                         
   4   5   2        890.85        880.78        16.22 o                         
   5   5   2        341.48        353.96        15.54 o                         
   6   5   2         97.25        110.58         8.67 o                         
   7   5   2          6.82          9.97         5.05 o                         
   8   5   2         22.05          5.28        12.33 o                         
  -8   6   2        105.52         96.41        12.88 o                         
  -7   6   2        124.33        120.52        19.70 o                         
  -6   6   2         32.98         14.54         5.21 o                         
  -5   6   2        169.80        175.71         9.10 o                         
  -4   6   2         14.08          9.07         3.03 o                         
  -3   6   2         95.13         96.11         7.78 o                         
  -2   6   2        883.79        919.57        11.21 o                         
  -1   6   2        177.40        193.57         6.50 o                         
   0   6   2        463.89        449.39         8.91 o                         
   1   6   2        123.00         89.13         4.20 o                         
   2   6   2        134.42        175.95         7.15 o                         
   3   6   2         35.12         44.77         4.07 o                         
   4   6   2        742.21        732.20        18.37 o                         
   5   6   2        617.04        589.80        17.39 o                         
   6   6   2          3.49          8.05         4.53 o                         
   7   6   2         58.70         55.88         7.45 o                         
   8   6   2         36.61         37.88         8.25 o                         
  -8   7   2         51.03         70.28        12.02 o                         
  -7   7   2          0.34          1.46         5.44 o                         
  -6   7   2         78.06         58.99        10.14 o                         
  -5   7   2         66.91         72.28         9.20 o                         
  -4   7   2          1.74          1.04         2.71 o                         
  -3   7   2         76.16         81.14         5.74 o                         
  -2   7   2         65.81         66.56         5.64 o                         
  -1   7   2          0.01          0.03         1.80 o                         
   0   7   2        756.68        770.31        12.77 o                         
   1   7   2         20.43         31.96         3.17 o                         
   2   7   2        401.84        370.66        11.64 o                         
   3   7   2         44.27         46.16         5.29 o                         
   4   7   2        203.49        203.00        11.86 o                         
   5   7   2         20.85         17.37         5.12 o                         
   6   7   2        386.21        421.37        17.61 o                         
   7   7   2         54.01         32.42        12.35 o                         
   8   7   2        185.06        219.62        24.15 o                         
  -7   8   2          1.46          9.70         6.49 o                         
  -6   8   2         39.27         43.23         7.68 o                         
  -5   8   2        428.23        433.21        26.16 o                         
  -4   8   2        313.55        272.48        18.41 o                         
  -3   8   2         40.33         43.82         6.60 o                         
  -2   8   2       1426.18       1446.20        24.40 o                         
  -1   8   2       1937.39       1862.33        24.41 o                         
   0   8   2       1068.30       1067.44        16.42 o                         
   1   8   2        393.22        364.70         9.06 o                         
   2   8   2         66.05         67.03         4.59 o                         
   3   8   2         51.31         53.31         5.53 o                         
   4   8   2         62.55         53.27         6.29 o                         
   5   8   2        580.06        576.14        27.73 o                         
   6   8   2         35.73         49.44         9.79 o                         
   7   8   2         64.00         58.00        12.18 o                         
  -7   9   2         54.35         46.83        10.52 o                         
  -6   9   2        222.71        216.66        16.47 o                         
  -5   9   2         13.56          6.57         5.20 o                         
  -4   9   2        106.60        112.08        11.57 o                         
  -3   9   2         26.52         19.71         5.50 o                         
  -2   9   2        360.57        376.52        16.02 o                         
  -1   9   2        558.90        529.78        21.25 o                         
   0   9   2       1599.49       1583.25        20.65 o                         
   1   9   2        274.05        299.53        11.02 o                         
   2   9   2        293.91        275.24        11.68 o                         
   3   9   2         27.32         15.93         4.35 o                         
   4   9   2         78.01         76.81         7.71 o                         
   5   9   2          0.62          7.24         6.33 o                         
   6   9   2         62.62         75.30        11.71 o                         
  -6  10   2         17.14         18.36         7.10 o                         
  -5  10   2        139.46        172.37        14.54 o                         
  -4  10   2         23.42         29.20         7.22 o                         
  -3  10   2          4.62          2.04         4.45 o                         
  -2  10   2        303.31        313.83        16.73 o                         
  -1  10   2         24.44         33.71         6.37 o                         
   0  10   2        596.60        552.54        15.84 o                         
   1  10   2        668.52        664.22        15.98 o                         
   2  10   2         13.02         13.44         4.19 o                         
   3  10   2        395.11        410.67        17.30 o                         
   4  10   2        233.22        238.37        18.82 o                         
   5  10   2        285.93        294.48        21.88 o                         
   6  10   2          9.60          3.11         6.80 o                         
  -5  11   2         13.39          4.54         5.43 o                         
  -4  11   2          0.73         -0.98         5.63 o                         
  -3  11   2        243.75        246.83        16.72 o                         
  -2  11   2         53.41         49.91         8.05 o                         
  -1  11   2          0.86          3.96         4.26 o                         
   0  11   2          2.11          4.09         5.03 o                         
   1  11   2         96.21        107.96        12.76 o                         
   2  11   2          5.49          7.63         4.93 o                         
   3  11   2         38.94         50.56         9.24 o                         
   4  11   2         25.47         18.03         7.62 o                         
   5  11   2         98.99        101.25        13.72 o                         
  -4  12   2         46.07         56.69         9.65 o                         
  -3  12   2        201.66        207.51        16.03 o                         
  -2  12   2        102.16        118.06        17.83 o                         
  -1  12   2        237.63        271.33        21.42 o                         
   0  12   2        179.56        206.10        17.93 o                         
   1  12   2         47.37         64.18        10.90 o                         
   2  12   2         21.49         16.84         7.53 o                         
   3  12   2         78.52         95.33        20.28 o                         
   4  12   2        300.03        327.24        24.19 o                         
  -2  13   2          0.30         -2.55         6.11 o                         
  -1  13   2         11.72         12.29         7.61 o                         
   0  13   2        152.48        153.60        20.16 o                         
   1  13   2        102.82        107.50        17.38 o                         
   2  13   2         63.07         41.10        10.23 o                         
  -9   1   3        540.99        530.92        31.86 o                         
  -8   1   3        139.03        119.34         9.51 o                         
  -7   1   3        209.46        231.68        10.62 o                         
  -6   1   3        145.93        135.57         7.59 o                         
  -5   1   3        202.91        186.80         9.52 o                         
  -4   1   3        491.67        510.50         9.11 o                         
  -3   1   3       2774.39       2896.04        26.34 o                         
  -2   1   3      30487.07      28475.31       310.02 o                         
  -1   1   3       7344.45       6745.21       186.76 o                         
   0   1   3      12153.69      11532.92        84.24 o                         
   1   1   3       2074.58       2068.90        23.90 o                         
   2   1   3        789.71        749.98         8.26 o                         
   3   1   3          0.33          1.14         1.47 o                         
   4   1   3       1118.94       1183.05        16.05 o                         
   5   1   3        198.74        186.40         7.83 o                         
   6   1   3        324.34        329.17        15.63 o                         
   7   1   3        268.67        334.00        24.99 o                         
   8   1   3          3.10         12.67         8.37 o                         
   9   1   3        625.77        684.79        34.87 o                         
  -9   2   3         20.10         23.47         6.92 o                         
  -8   2   3         35.63         33.31         6.03 o                         
  -7   2   3         19.39         13.17         4.39 o                         
  -6   2   3         42.18         35.09         4.26 o                         
  -5   2   3          1.36         -0.41         1.96 o                         
  -4   2   3       1498.91       1526.58        19.54 o                         
  -3   2   3         78.79         87.90         5.33 o                         
  -2   2   3        132.94        124.03         7.66 o                         
  -1   2   3         37.51         32.68         4.75 o                         
   0   2   3         17.33         28.18         2.53 o                         
   1   2   3        920.62        887.08        10.30 o                         
   2   2   3        893.22        880.30        13.33 o                         
   3   2   3         50.94         55.77         4.30 o                         
   4   2   3       2792.78       2866.75        32.68 o                         
   5   2   3         37.86         31.57         5.16 o                         
   6   2   3         61.26         59.78         6.86 o                         
   7   2   3        311.18        352.38        40.00 o                         
   8   2   3        128.38        150.79        18.80 o                         
   9   2   3          0.28          1.98         9.02 o                         
  -9   3   3         77.60        106.59        13.59 o                         
  -8   3   3         28.08         21.84         6.53 o                         
  -7   3   3        404.93        379.78        15.43 o                         
  -6   3   3          0.31          1.57         2.68 o                         
  -5   3   3          1.26          4.29         2.37 o                         
  -4   3   3        655.16        704.48        11.85 o                         
  -3   3   3         56.92         66.38         4.66 o                         
  -2   3   3        233.46        237.54        10.58 o                         
  -1   3   3         85.92         85.60         7.22 o                         
   0   3   3       2161.94       2136.10        23.69 o                         
   1   3   3         23.02         20.47         1.91 o                         
   2   3   3       2301.70       2378.62        27.15 o                         
   3   3   3         42.02         74.73         5.73 o                         
   4   3   3        132.39        134.75         7.60 o                         
   5   3   3        102.44        113.73         6.47 o                         
   6   3   3        317.00        324.47        12.64 o                         
   7   3   3        324.28        316.38        16.02 o                         
   8   3   3         80.04         71.75        22.26 o                         
   9   3   3         70.06         74.81        15.82 o                         
  -9   4   3          7.89          2.70         7.96 o                         
  -8   4   3        169.95        181.30        16.40 o                         
  -7   4   3         87.17         95.73         7.57 o                         
  -6   4   3        513.18        525.12        15.07 o                         
  -5   4   3         17.16         18.84         4.27 o                         
  -4   4   3        973.64        995.73        18.14 o                         
  -3   4   3        318.61        325.92         8.57 o                         
  -2   4   3        294.12        260.93         6.06 o                         
  -1   4   3         53.19         53.99         4.83 o                         
   0   4   3       2710.57       2570.33        26.49 o                         
   1   4   3       2900.19       3123.50        28.11 o                         
   2   4   3       2745.15       2737.75        31.33 o                         
   3   4   3        126.31        125.00         6.54 o                         
   4   4   3        302.65        306.73        11.01 o                         
   5   4   3         13.90         13.52         4.38 o                         
   6   4   3        120.26        131.73         9.30 o                         
   7   4   3        238.55        235.37        21.20 o                         
   8   4   3       1373.72       1387.09        72.00 o                         
  -8   5   3          5.78         10.92         6.78 o                         
  -7   5   3          0.18          6.09         4.77 o                         
  -6   5   3        206.28        179.37        10.74 o                         
  -5   5   3         17.91         18.52         4.04 o                         
  -4   5   3          0.01          0.77         2.07 o                         
  -3   5   3          1.29          1.82         1.82 o                         
  -2   5   3       1308.67       1344.62        17.25 o                         
  -1   5   3         20.77         23.29         3.00 o                         
   0   5   3        577.02        591.60        11.80 o                         
   1   5   3       2880.89       3122.08        29.35 o                         
   2   5   3         37.06         38.11         3.92 o                         
   3   5   3         25.64         31.64         5.05 o                         
   4   5   3         19.10         16.37         4.44 o                         
   5   5   3         33.51         34.59         5.50 o                         
   6   5   3        158.15        160.44        10.41 o                         
   7   5   3        428.19        429.16        17.20 o                         
   8   5   3          5.64          6.08         8.94 o                         
  -8   6   3        148.04        147.56        15.55 o                         
  -7   6   3         47.66         52.80         8.26 o                         
  -6   6   3        487.46        486.06        18.23 o                         
  -5   6   3        154.84        136.01        20.07 o                         
  -4   6   3        195.15        195.13         8.51 o                         
  -3   6   3        120.51        109.70         5.89 o                         
  -2   6   3       1005.71        957.06        13.80 o                         
  -1   6   3         85.16         88.67         7.06 o                         
   0   6   3        938.24        863.28        14.13 o                         
   1   6   3        726.68        766.39        15.94 o                         
   2   6   3       1119.38       1112.86        18.71 o                         
   3   6   3         97.91        119.36         7.15 o                         
   4   6   3        462.67        460.87        14.69 o                         
   5   6   3        653.49        637.64        18.42 o                         
   6   6   3        499.06        523.87        16.64 o                         
   7   6   3        314.45        327.63        22.12 o                         
   8   6   3        218.97        223.85        27.35 o                         
  -8   7   3         66.13         89.16        12.97 o                         
  -7   7   3        103.55        116.00        11.99 o                         
  -6   7   3          1.93         -0.35         3.62 o                         
  -5   7   3         25.13         35.28         6.62 o                         
  -4   7   3         14.21          0.40         3.25 o                         
  -3   7   3       1944.20       1955.36        25.51 o                         
  -2   7   3        197.71        198.61         8.79 o                         
  -1   7   3        112.19        117.60         6.87 o                         
   0   7   3         27.51         29.75         3.56 o                         
   1   7   3        755.68        759.42        11.92 o                         
   2   7   3        232.00        259.50         9.28 o                         
   3   7   3        296.55        303.73        10.76 o                         
   4   7   3          0.89         -0.48         3.05 o                         
   5   7   3        175.09        179.19        11.94 o                         
   6   7   3         97.82         98.85         9.87 o                         
   7   7   3         21.55          9.58         5.38 o                         
  -7   8   3        157.34        146.42        16.12 o                         
  -6   8   3        124.00        148.63        19.27 o                         
  -5   8   3        118.54        118.78        11.20 o                         
  -4   8   3         51.27         48.69         7.39 o                         
  -3   8   3        147.13        160.80        14.91 o                         
  -2   8   3        286.41        290.76        11.32 o                         
  -1   8   3       1170.29       1139.23        20.36 o                         
   0   8   3        858.48        847.47        15.85 o                         
   1   8   3          6.94          5.48         2.36 o                         
   2   8   3        494.27        472.82        14.71 o                         
   3   8   3        301.31        260.18        14.04 o                         
   4   8   3         11.01         21.56         4.98 o                         
   5   8   3        133.05        125.85         9.80 o                         
   6   8   3        419.76        469.35        17.92 o                         
   7   8   3         18.25         21.64         7.36 o                         
  -7   9   3        641.91        655.35        30.15 o                         
  -6   9   3          3.35          4.39         5.92 o                         
  -5   9   3         68.77         66.95         9.16 o                         
  -4   9   3         98.24         97.11        10.12 o                         
  -3   9   3        565.05        546.96        18.94 o                         
  -2   9   3        409.70        429.86        17.76 o                         
  -1   9   3        169.51        188.40        18.48 o                         
   0   9   3          0.89         -2.32         2.62 o                         
   1   9   3        719.60        716.87        13.35 o                         
   2   9   3          0.88         -1.23         2.85 o                         
   3   9   3         24.76         51.66         5.73 o                         
   4   9   3         20.97         19.18         5.07 o                         
   5   9   3         19.46         21.30         6.26 o                         
   6   9   3          2.51          6.44         6.49 o                         
  -6  10   3          8.45          0.01        10.50 o                         
  -5  10   3         32.50         10.41         7.56 o                         
  -4  10   3        349.45        319.06        18.58 o                         
  -3  10   3         97.92         93.48        10.33 o                         
  -2  10   3          4.70          9.22         5.03 o                         
  -1  10   3        112.90        132.61        10.87 o                         
   0  10   3          0.64         -1.63         3.36 o                         
   1  10   3         49.89         41.00         5.40 o                         
   2  10   3         90.20         89.09         8.23 o                         
   3  10   3        104.89         88.40         7.66 o                         
   4  10   3          0.48          1.46         5.81 o                         
   5  10   3         40.99         43.54         9.77 o                         
   6  10   3         34.05         30.74         9.80 o                         
  -5  11   3        206.55        230.88        17.35 o                         
  -4  11   3         34.59         29.87         7.57 o                         
  -3  11   3         18.21         13.17         6.10 o                         
  -2  11   3         14.48         22.78         6.27 o                         
  -1  11   3        938.10        931.50        27.55 o                         
   0  11   3          7.86          6.55         5.70 o                         
   1  11   3        531.27        559.31        20.25 o                         
   2  11   3         13.67         16.66         4.92 o                         
   3  11   3         71.57         59.02        10.28 o                         
   4  11   3          0.00         -0.12         5.82 o                         
   5  11   3         35.34         51.72        11.35 o                         
  -4  12   3         11.73          9.57         6.70 o                         
  -3  12   3        135.54        151.28        13.98 o                         
  -2  12   3          0.56          2.81         4.63 o                         
  -1  12   3         59.05         57.80        10.75 o                         
   0  12   3         18.50         22.95        11.25 o                         
   1  12   3          6.21         11.73         6.49 o                         
   2  12   3          2.50         -1.69         5.69 o                         
   3  12   3          0.39         -3.99         5.67 o                         
   4  12   3          7.14         28.45         8.77 o                         
  -2  13   3         63.64         65.30        12.03 o                         
  -1  13   3        108.20        129.23        24.54 o                         
   0  13   3          0.13          1.76         7.07 o                         
   1  13   3          9.08          6.49         8.24 o                         
  -9   0   4        225.36        198.99        31.71 o                         
  -8   0   4        297.97        265.01        21.78 o                         
  -7   0   4         97.73         89.55         9.81 o                         
  -6   0   4        572.02        570.60        18.68 o                         
  -5   0   4       1852.99       1868.65        33.56 o                         
  -4   0   4        939.96        999.59        20.78 o                         
  -3   0   4        146.68        137.11         7.61 o                         
  -2   0   4      11917.71      11735.64       161.78 o                         
  -1   0   4       2742.24       2788.12        43.51 o                         
   0   0   4        103.00        116.96         5.34 o                         
   1   0   4        362.53        324.41        10.70 o                         
   2   0   4      10621.00      10400.68       115.48 o                         
   3   0   4      12816.88      13404.80       130.79 o                         
   4   0   4       3296.25       3214.99        55.71 o                         
   5   0   4          2.97         10.09         4.16 o                         
   6   0   4        290.30        320.89        33.17 o                         
   7   0   4        393.10        393.62        38.69 o                         
   8   0   4         52.72         37.24        15.13 o                         
   9   0   4        754.42        812.26        54.40 o                         
  -9   1   4         38.63         37.71         9.18 o                         
  -8   1   4         17.76         14.51         4.82 o                         
  -7   1   4          8.39         12.15         3.70 o                         
  -6   1   4         18.42         18.74         4.36 o                         
  -5   1   4         48.44         52.61         4.12 o                         
  -4   1   4        163.64        170.34         7.47 o                         
  -3   1   4       4109.04       4198.87        42.14 o                         
  -2   1   4       3599.46       3790.73        34.10 o                         
  -1   1   4        621.12        646.25         9.57 o                         
   0   1   4        308.56        294.99         4.63 o                         
   1   1   4         70.40         60.86         2.02 o                         
   2   1   4        869.58        838.37        11.32 o                         
   3   1   4        657.87        638.08         9.47 o                         
   4   1   4         76.92        104.09         4.79 o                         
   5   1   4        387.07        373.24        11.75 o                         
   6   1   4          4.42          2.37         4.19 o                         
   7   1   4         21.79         12.30         8.11 o                         
   8   1   4        124.08        129.43        32.15 o                         
   9   1   4         27.38         31.45        11.72 o                         
  -9   2   4         25.80         28.71         9.10 o                         
  -8   2   4        438.62        475.13        16.22 o                         
  -7   2   4          0.59          5.95         6.76 o                         
  -6   2   4          3.31          3.43         2.71 o                         
  -5   2   4        377.17        393.27         9.17 o                         
  -4   2   4        103.47        134.51         7.22 o                         
  -3   2   4        238.21        239.69         8.16 o                         
  -2   2   4       1490.53       1575.79        23.00 o                         
  -1   2   4        521.19        470.41        11.24 o                         
   0   2   4       7754.66       7872.44        85.80 o                         
   1   2   4        471.93        457.87         6.38 o                         
   2   2   4       5462.27       5334.73        51.61 o                         
   3   2   4          1.78          2.65         2.19 o                         
   4   2   4       2366.48       2394.86        26.41 o                         
   5   2   4        631.25        638.27        14.60 o                         
   6   2   4        659.66        637.86        17.34 o                         
   7   2   4       1651.32       1570.39        48.10 o                         
   8   2   4        263.61        277.08        25.18 o                         
   9   2   4        276.41        284.88        27.45 o                         
  -9   3   4         27.72         28.04         8.58 o                         
  -8   3   4         32.37         39.46         7.41 o                         
  -7   3   4       1016.70        976.15        27.72 o                         
  -6   3   4        493.04        445.58        12.16 o                         
  -5   3   4        634.96        644.73        12.54 o                         
  -4   3   4        895.38        881.42        13.48 o                         
  -3   3   4         28.32         46.76         9.68 o                         
  -2   3   4        624.02        563.09        25.53 o                         
  -1   3   4        984.76        972.86        16.42 o                         
   0   3   4       6336.24       6379.29        66.30 o                         
   1   3   4        230.73        252.02         5.60 o                         
   2   3   4         20.25         44.97         3.80 o                         
   3   3   4        249.51        241.94         9.44 o                         
   4   3   4       1210.84       1207.20        17.04 o                         
   5   3   4        108.33        112.87        10.88 o                         
   6   3   4        466.29        461.57        14.91 o                         
   7   3   4         35.25         29.77        12.80 o                         
   8   3   4        179.55        234.99        23.73 o                         
   9   3   4         12.65          7.75         9.94 o                         
  -9   4   4        114.01        111.78        14.59 o                         
  -8   4   4         68.86         75.82        11.29 o                         
  -7   4   4         15.75         18.54         4.84 o                         
  -6   4   4          4.49          2.54         3.40 o                         
  -5   4   4          1.64          5.99         3.14 o                         
  -4   4   4        130.08        148.76         7.94 o                         
  -3   4   4          1.73         -0.31         1.77 o                         
  -2   4   4        202.02        199.04         6.47 o                         
  -1   4   4       1051.94       1055.12        18.47 o                         
   0   4   4         22.54         36.62         3.41 o                         
   1   4   4          0.10          0.33         1.58 o                         
   2   4   4        141.72        165.18         5.89 o                         
   3   4   4         51.04         55.30         4.73 o                         
   4   4   4        294.33        290.10        10.37 o                         
   5   4   4        442.22        433.93        13.23 o                         
   6   4   4         42.90         45.65         5.97 o                         
   7   4   4         54.04         53.21         8.10 o                         
   8   4   4          3.22          5.36        13.09 o                         
  -8   5   4        188.13        192.50        20.89 o                         
  -7   5   4        216.89        192.75        14.32 o                         
  -6   5   4         12.23         10.85         4.86 o                         
  -5   5   4       1361.18       1338.05        30.01 o                         
  -4   5   4        194.01        207.27        14.82 o                         
  -3   5   4        287.54        244.53         7.21 o                         
  -2   5   4          7.15          3.90         1.96 o                         
  -1   5   4       1201.70       1178.00        21.01 o                         
   0   5   4         80.41         90.65         5.56 o                         
   1   5   4       4328.92       4642.30        40.57 o                         
   2   5   4        194.01        159.06         6.75 o                         
   3   5   4        962.35        912.99        20.25 o                         
   4   5   4        906.15        919.65        17.63 o                         
   5   5   4        867.60        867.06        19.73 o                         
   6   5   4          0.57         -0.02         3.36 o                         
   7   5   4          6.07          5.89         4.57 o                         
   8   5   4         35.25         52.60        18.47 o                         
  -8   6   4          2.03          3.24         6.50 o                         
  -7   6   4        106.40        118.22        11.75 o                         
  -6   6   4         10.94         10.57         5.80 o                         
  -5   6   4        949.90        920.56        27.64 o                         
  -4   6   4         76.87         75.34         9.12 o                         
  -3   6   4        407.25        416.58         9.74 o                         
  -2   6   4          4.80          3.16         1.72 o                         
  -1   6   4        438.12        417.55        10.32 o                         
   0   6   4        371.56        378.77        20.03 o                         
   1   6   4        129.00        142.61         6.19 o                         
   2   6   4         57.57         65.66         5.74 o                         
   3   6   4        318.53        289.84        10.67 o                         
   4   6   4        230.54        226.57         9.79 o                         
   5   6   4        234.58        224.45        12.00 o                         
   6   6   4        130.30        148.28        10.66 o                         
   7   6   4         35.58         44.05         7.09 o                         
   8   6   4          0.00          5.04         8.99 o                         
  -8   7   4        286.02        294.42        28.80 o                         
  -7   7   4        109.16        122.73        12.43 o                         
  -6   7   4        200.77        170.72        26.60 o                         
  -5   7   4        441.99        453.41        24.48 o                         
  -4   7   4        485.34        449.55        16.96 o                         
  -3   7   4       1287.62       1326.66        27.74 o                         
  -2   7   4        492.22        468.83        11.85 o                         
  -1   7   4        898.82        875.52        22.16 o                         
   0   7   4        252.79        248.79         9.74 o                         
   1   7   4         49.90         48.59         4.14 o                         
   2   7   4        375.33        391.46        10.32 o                         
   3   7   4          0.71          1.77         2.48 o                         
   4   7   4        520.65        526.48        18.07 o                         
   5   7   4          4.32         10.21         4.58 o                         
   6   7   4         19.09         22.78         7.14 o                         
   7   7   4          9.90         10.20         5.22 o                         
  -7   8   4        172.90        153.07        14.21 o                         
  -6   8   4         10.12         14.85         6.01 o                         
  -5   8   4         17.16         13.75         5.32 o                         
  -4   8   4        289.11        266.78        15.42 o                         
  -3   8   4        409.31        355.04        23.31 o                         
  -2   8   4        201.26        210.62        12.61 o                         
  -1   8   4        209.72        218.92        11.24 o                         
   0   8   4        632.88        604.19        14.38 o                         
   1   8   4        191.93        194.53         7.75 o                         
   2   8   4         16.75         18.88         4.06 o                         
   3   8   4        210.44        218.11        15.96 o                         
   4   8   4       1081.73        978.81        47.03 o                         
   5   8   4          6.68          8.61         4.76 o                         
   6   8   4         98.56         92.05         9.15 o                         
   7   8   4          6.16         -1.04         6.00 o                         
  -7   9   4         12.39         18.41         9.62 o                         
  -6   9   4          0.02          0.16         5.48 o                         
  -5   9   4        234.11        222.60        18.16 o                         
  -4   9   4        362.77        350.08        18.73 o                         
  -3   9   4        121.73        128.97        15.16 o                         
  -2   9   4        867.67        899.21        23.31 o                         
  -1   9   4        670.41        633.95        25.27 o                         
   0   9   4          5.92          5.91         3.31 o                         
   1   9   4        306.09        331.21        10.24 o                         
   2   9   4         54.74         76.54         6.68 o                         
   3   9   4        195.42        173.03         9.83 o                         
   4   9   4          0.03         -4.86         3.58 o                         
   5   9   4        286.72        275.92        16.80 o                         
   6   9   4         96.74         73.13        10.22 o                         
  -6  10   4        155.46        135.05        13.88 o                         
  -5  10   4         93.02         92.37        11.27 o                         
  -4  10   4         88.80         90.41        10.66 o                         
  -3  10   4        899.64        791.26        24.02 o                         
  -2  10   4          0.04          1.97         4.34 o                         
  -1  10   4       1416.99       1405.78        30.29 o                         
   0  10   4        131.01        132.01         9.44 o                         
   1  10   4         18.40         19.77         3.90 o                         
   2  10   4         58.72         31.69         7.69 o                         
   3  10   4         97.57         92.81         8.83 o                         
   4  10   4          9.01          8.51         4.92 o                         
   5  10   4        247.10        306.35        31.00 o                         
   6  10   4          4.35          7.49         7.52 o                         
  -5  11   4         30.21         22.26         7.31 o                         
  -4  11   4          7.45         10.12         6.15 o                         
  -3  11   4        171.26        187.97        14.45 o                         
  -2  11   4         32.71         32.89         7.10 o                         
  -1  11   4          9.61         13.64         5.33 o                         
   0  11   4          2.02          5.12         4.83 o                         
   1  11   4        250.54        281.34        16.27 o                         
   2  11   4        377.76        346.32        16.40 o                         
   3  11   4         17.31         16.39         7.33 o                         
   4  11   4          0.01         -5.99         5.62 o                         
   5  11   4         39.79         72.23        12.64 o                         
  -4  12   4          7.52          0.68         6.45 o                         
  -3  12   4        120.52        127.12        12.90 o                         
  -2  12   4        142.28        165.85        13.89 o                         
  -1  12   4         36.34         33.36         7.63 o                         
   0  12   4         97.52         90.80        12.54 o                         
   1  12   4         18.92         25.92         7.80 o                         
   2  12   4         39.13         28.07        10.49 o                         
   3  12   4         61.95         79.98        12.55 o                         
  -1  13   4          4.33          5.05         7.17 o                         
   0  13   4         59.36         65.92         9.88 o                         
   1  13   4          4.98         12.64         9.98 o                         
  -9   1   5          1.46          3.74         5.54 o                         
  -8   1   5        963.05        943.52        22.22 o                         
  -7   1   5          0.91         -1.88         2.92 o                         
  -6   1   5        433.06        414.52        11.05 o                         
  -5   1   5        165.71        171.74         7.02 o                         
  -4   1   5       4343.03       4320.38        41.72 o                         
  -3   1   5       2173.02       2370.02        27.11 o                         
  -2   1   5       1097.90       1072.31        14.45 o                         
  -1   1   5       3908.00       3850.13        49.86 o                         
   0   1   5        983.44        980.49        11.30 o                         
   1   1   5       2630.51       2556.03        26.05 o                         
   2   1   5       3477.87       3434.25        39.87 o                         
   3   1   5        306.73        312.16         9.63 o                         
   4   1   5        413.65        372.84         7.81 o                         
   5   1   5        342.03        336.64        10.70 o                         
   6   1   5       2829.21       2820.22        65.52 o                         
   7   1   5        331.11        324.11        25.30 o                         
   8   1   5        469.53        479.86        35.35 o                         
   9   1   5         24.63         21.96        10.97 o                         
  -9   2   5         10.71          7.61         8.56 o                         
  -8   2   5         29.30         31.62         5.99 o                         
  -7   2   5         90.20         92.11         8.78 o                         
  -6   2   5        169.86        180.63         9.94 o                         
  -5   2   5       1283.74       1302.66        20.82 o                         
  -4   2   5        160.77        166.23         5.66 o                         
  -3   2   5        196.07        239.18         6.25 o                         
  -2   2   5         84.53         73.70         3.27 o                         
  -1   2   5        352.24        352.23        26.48 o                         
   0   2   5         78.13         81.12         3.49 o                         
   1   2   5       2058.98       1968.56        19.56 o                         
   2   2   5        750.14        792.36        12.97 o                         
   3   2   5         48.52         33.32         3.57 o                         
   4   2   5        358.49        390.00         7.98 o                         
   5   2   5         67.55         68.78         6.21 o                         
   6   2   5        286.02        301.54        14.12 o                         
   7   2   5        286.24        265.68        23.03 o                         
   8   2   5         36.25         35.42        11.22 o                         
   9   2   5         71.96         68.02        15.57 o                         
  -9   3   5          0.01          0.48         6.27 o                         
  -8   3   5        403.98        372.60        19.01 o                         
  -7   3   5        322.45        335.63        14.65 o                         
  -6   3   5        337.31        330.22        15.91 o                         
  -5   3   5        114.47        127.80         8.07 o                         
  -4   3   5          2.41          2.59         1.89 o                         
  -3   3   5        114.74        102.23         3.90 o                         
  -2   3   5        184.07        181.61         6.40 o                         
  -1   3   5        802.52        785.21        14.71 o                         
   0   3   5       1992.01       1961.10        20.59 o                         
   1   3   5         71.41         62.23         3.18 o                         
   2   3   5       1990.32       2014.53        20.34 o                         
   3   3   5        549.78        572.34        16.94 o                         
   4   3   5       1843.27       1826.58        27.19 o                         
   5   3   5          7.07          6.08         3.13 o                         
   6   3   5        670.72        715.18        20.09 o                         
   7   3   5        239.86        241.09        24.73 o                         
   8   3   5        173.76        213.09        22.67 o                         
  -9   4   5        175.33        180.90        18.18 o                         
  -8   4   5          6.07         10.24         5.43 o                         
  -7   4   5          0.45         -1.98         3.91 o                         
  -6   4   5        126.94        116.93        10.00 o                         
  -5   4   5       1044.27       1011.72        19.74 o                         
  -4   4   5        234.94        255.80        12.75 o                         
  -3   4   5       2268.47       2245.52        31.01 o                         
  -2   4   5        247.10        275.27         6.42 o                         
  -1   4   5       2037.18       2075.20        29.33 o                         
   0   4   5         52.74         58.91         5.60 o                         
   1   4   5        222.83        258.95         8.18 o                         
   2   4   5         80.71         67.00         4.21 o                         
   3   4   5          9.05          8.67         2.58 o                         
   4   4   5          3.54          8.07         3.23 o                         
   5   4   5        261.50        249.93        11.72 o                         
   6   4   5       1800.63       1865.21        30.94 o                         
   7   4   5       1968.50       1826.75        87.10 o                         
   8   4   5          3.55         12.62         9.29 o                         
  -8   5   5          0.00          2.55         6.20 o                         
  -7   5   5         88.48         66.69         8.82 o                         
  -6   5   5         15.08         10.99         5.65 o                         
  -5   5   5          0.38         -2.08         3.45 o                         
  -4   5   5          0.20          1.88         2.21 o                         
  -3   5   5         22.31         21.86         3.02 o                         
  -2   5   5        203.07        199.76         7.09 o                         
  -1   5   5         68.74         77.64         7.39 o                         
   0   5   5        194.26        209.91         7.80 o                         
   1   5   5       1001.72       1102.13        14.71 o                         
   2   5   5       1338.83       1324.78        18.38 o                         
   3   5   5          7.28          9.11         2.51 o                         
   4   5   5       1147.61       1162.58        19.13 o                         
   5   5   5         76.79         75.77         6.23 o                         
   6   5   5          7.32          7.82         4.34 o                         
   7   5   5         77.13         83.57        15.07 o                         
   8   5   5        183.49        191.21        51.49 o                         
  -8   6   5         55.13         48.59         8.84 o                         
  -7   6   5          5.30         12.52         5.66 o                         
  -6   6   5         60.10         62.03         8.45 o                         
  -5   6   5       1450.54       1353.81        42.28 o                         
  -4   6   5          0.26          0.01         3.19 o                         
  -3   6   5       1273.23       1272.83        26.37 o                         
  -2   6   5         20.88         22.41         2.46 o                         
  -1   6   5        743.60        681.01        16.46 o                         
   0   6   5        424.46        431.29        12.29 o                         
   1   6   5          8.88         15.83         2.65 o                         
   2   6   5        100.36        107.03         6.17 o                         
   3   6   5       1070.58       1010.65        16.73 o                         
   4   6   5         33.80         27.37         4.47 o                         
   5   6   5        136.41        143.76         9.86 o                         
   6   6   5        269.69        283.95        14.44 o                         
   7   6   5        225.47        260.66        14.66 o                         
   8   6   5         64.72         80.59        16.42 o                         
  -8   7   5          1.48          6.11         6.29 o                         
  -7   7   5         55.58         61.60        10.16 o                         
  -6   7   5         95.65         95.22        10.35 o                         
  -5   7   5         65.79         76.84        12.69 o                         
  -4   7   5        854.43        848.80        22.97 o                         
  -3   7   5        510.61        536.90        17.14 o                         
  -2   7   5        188.90        190.78        17.68 o                         
  -1   7   5         17.96         20.07         4.25 o                         
   0   7   5          6.51         18.32         4.16 o                         
   1   7   5          8.75          8.09         2.41 o                         
   2   7   5        167.94        172.93         8.29 o                         
   3   7   5          9.19          7.63         2.81 o                         
   4   7   5        411.97        402.17        16.14 o                         
   5   7   5         64.45         63.09         7.11 o                         
   6   7   5         25.43         28.75         6.01 o                         
   7   7   5         17.97         16.30         5.89 o                         
  -7   8   5         33.16         54.57         9.37 o                         
  -6   8   5         11.78          0.10         5.04 o                         
  -5   8   5         12.73          4.49         4.50 o                         
  -4   8   5        192.01        210.34        14.00 o                         
  -3   8   5        973.38        986.08        40.14 o                         
  -2   8   5          5.57          5.56         3.89 o                         
  -1   8   5        319.87        302.28        15.24 o                         
   0   8   5        391.50        404.84        11.80 o                         
   1   8   5        297.11        296.33        11.50 o                         
   2   8   5         31.97         25.03         3.97 o                         
   3   8   5        135.05        167.20        11.61 o                         
   4   8   5        442.09        401.39        25.70 o                         
   5   8   5        102.77         90.70         9.58 o                         
   6   8   5          5.53          1.70         4.54 o                         
   7   8   5         54.15         59.31         9.28 o                         
  -7   9   5          8.48         12.55         7.11 o                         
  -6   9   5         54.88         63.42         9.95 o                         
  -5   9   5        145.65        124.03        12.03 o                         
  -4   9   5       1350.41       1371.46        40.52 o                         
  -3   9   5         39.62         41.70         7.13 o                         
  -2   9   5       1431.01       1447.01        35.77 o                         
  -1   9   5         15.57         20.14         5.18 o                         
   0   9   5         12.41         18.00         3.99 o                         
   1   9   5         27.01         23.10         3.75 o                         
   2   9   5          8.11          9.61         4.25 o                         
   3   9   5          7.59          6.04         4.24 o                         
   4   9   5         30.60         13.02         5.50 o                         
   5   9   5        114.11        118.32        14.09 o                         
   6   9   5          1.11          5.17         5.28 o                         
  -6  10   5        118.37         90.33        13.64 o                         
  -5  10   5          0.95          5.01         5.34 o                         
  -4  10   5         40.19         48.48         8.46 o                         
  -3  10   5        776.99        756.06        33.55 o                         
  -2  10   5         73.89         71.96         8.84 o                         
  -1  10   5          1.26          9.81         4.71 o                         
   0  10   5        137.63        138.08        10.78 o                         
   1  10   5        437.73        419.94        12.42 o                         
   2  10   5          0.52          1.06         3.58 o                         
   3  10   5        100.25         93.17         9.07 o                         
   4  10   5         32.73         32.12         6.51 o                         
   5  10   5         11.90         14.78         7.45 o                         
  -5  11   5         11.25         12.13         6.78 o                         
  -4  11   5        321.52        351.85        45.27 o                         
  -3  11   5         16.01         11.68         5.82 o                         
  -2  11   5        389.17        401.10        20.27 o                         
  -1  11   5          0.12          2.76         4.75 o                         
   0  11   5        139.98        131.95        10.22 o                         
   1  11   5          1.73         -1.09         4.01 o                         
   2  11   5          6.53          8.03         6.93 o                         
   3  11   5          3.46         -3.21         6.21 o                         
   4  11   5         63.01         64.82        11.63 o                         
  -3  12   5          1.94         -2.37         5.26 o                         
  -2  12   5          7.99          6.64         5.94 o                         
  -1  12   5         18.75         26.22         6.92 o                         
   0  12   5          6.00          2.30         6.86 o                         
   1  12   5        125.17        130.03        13.91 o                         
   2  12   5          6.66          9.50         7.16 o                         
   3  12   5         92.99         95.36        13.50 o                         
  -1  13   5         19.59         23.03         8.66 o                         
   0  13   5         60.79         65.93        10.06 o                         
   1  13   5        220.22        272.06        26.63 o                         
  -9   0   6        117.85        128.02        28.51 o                         
  -8   0   6        982.99       1006.02        37.02 o                         
  -7   0   6         27.55         32.43         5.87 o                         
  -6   0   6        991.64        993.76        21.76 o                         
  -5   0   6       1251.80       1279.22        26.85 o                         
  -4   0   6       3892.09       4191.12        58.31 o                         
  -3   0   6        714.80        817.94        17.76 o                         
  -2   0   6        796.65        837.51        19.95 o                         
  -1   0   6       2905.63       2880.93        38.49 o                         
   0   0   6      17901.62      17454.64       233.82 o                         
   1   0   6        170.97        207.71         9.46 o                         
   2   0   6      11654.94      11651.39       132.31 o                         
   3   0   6        215.95        271.53        20.67 o                         
   4   0   6       3250.78       3311.43        39.77 o                         
   5   0   6        291.79        268.52        27.93 o                         
   6   0   6       1330.60       1223.34        56.15 o                         
   7   0   6        120.71        111.13        21.82 o                         
   8   0   6        253.65        291.51        37.24 o                         
   9   0   6         23.48         44.51        18.62 o                         
  -9   1   6        120.07        144.65        15.96 o                         
  -8   1   6         23.11         18.37         5.38 o                         
  -7   1   6        173.05        182.72         9.88 o                         
  -6   1   6          2.60         -3.74         2.49 o                         
  -5   1   6        227.69        232.00         7.98 o                         
  -4   1   6         39.96         47.63         4.72 o                         
  -3   1   6         53.86         58.74         4.14 o                         
  -2   1   6        224.61        226.10         6.23 o                         
  -1   1   6       1220.54       1270.20        13.14 o                         
   0   1   6       1678.92       1647.81        17.23 o                         
   1   1   6         62.22         74.28         4.02 o                         
   2   1   6       1039.84       1104.83        30.15 o                         
   3   1   6        770.81        828.99        12.64 o                         
   4   1   6          2.94          5.76         1.70 o                         
   5   1   6         52.37         47.50         4.84 o                         
   6   1   6        230.84        233.34        20.35 o                         
   7   1   6          3.66          8.10         9.75 o                         
   8   1   6         43.66         37.09        11.40 o                         
   9   1   6          0.47          5.63         9.52 o                         
  -9   2   6         42.31         36.50         9.00 o                         
  -8   2   6        340.34        338.71        18.06 o                         
  -7   2   6          6.27          9.96         3.98 o                         
  -6   2   6       1091.77       1092.41        21.35 o                         
  -5   2   6        934.32        948.85        15.25 o                         
  -4   2   6         42.21         31.55         3.09 o                         
  -3   2   6         23.44         25.09         2.37 o                         
  -2   2   6       2682.30       2907.96        32.16 o                         
  -1   2   6          0.20         -0.31         0.91 o                         
   0   2   6         60.29         69.09         3.42 o                         
   1   2   6        212.91        243.88         5.98 o                         
   2   2   6       3243.63       3313.65        40.49 o                         
   3   2   6        305.62        305.24         8.49 o                         
   4   2   6       1687.99       1632.53        23.68 o                         
   5   2   6         29.02         23.34         4.10 o                         
   6   2   6        715.80        730.69        37.26 o                         
   7   2   6        355.12        351.27        26.63 o                         
   8   2   6         61.51         61.01        13.50 o                         
  -9   3   6        301.94        304.77        26.99 o                         
  -8   3   6          8.19         11.70         5.41 o                         
  -7   3   6         16.71         28.40         6.09 o                         
  -6   3   6        773.82        726.05        19.23 o                         
  -5   3   6         44.81         42.17         4.99 o                         
  -4   3   6         45.14         41.05         3.11 o                         
  -3   3   6        453.40        438.19         8.22 o                         
  -2   3   6        621.76        618.90        15.30 o                         
  -1   3   6       5500.97       5727.46        63.21 o                         
   0   3   6       4579.86       4825.08        43.23 o                         
   1   3   6       2449.53       2474.30        24.99 o                         
   2   3   6         10.99         10.66         1.92 o                         
   3   3   6         11.46          4.69         2.32 o                         
   4   3   6       1172.66       1212.79        23.03 o                         
   5   3   6       1531.22       1505.82        24.97 o                         
   6   3   6          0.52          8.11         4.59 o                         
   7   3   6        155.63        136.78        19.06 o                         
   8   3   6        100.31        111.96        20.95 o                         
  -9   4   6         27.06         36.56        10.19 o                         
  -8   4   6         54.51         73.86         9.62 o                         
  -7   4   6          5.56          6.51         4.55 o                         
  -6   4   6         62.83         55.97        10.33 o                         
  -5   4   6        207.29        200.30        12.36 o                         
  -4   4   6       1008.72        979.70        18.99 o                         
  -3   4   6          0.51         -0.08         1.52 o                         
  -2   4   6          2.42          1.89         1.65 o                         
  -1   4   6         30.94         38.99         4.45 o                         
   0   4   6         11.77         17.92         2.45 o                         
   1   4   6        331.45        332.61         7.48 o                         
   2   4   6       1639.76       1617.18        20.02 o                         
   3   4   6        100.65         95.17         4.42 o                         
   4   4   6       1682.06       1676.33        30.78 o                         
   5   4   6        247.97        239.47        15.05 o                         
   6   4   6        510.84        543.37        15.71 o                         
   7   4   6          1.19         -7.93         5.28 o                         
   8   4   6        238.55        275.14        26.89 o                         
  -8   5   6         91.91        111.82        11.80 o                         
  -7   5   6        585.81        589.09        22.09 o                         
  -6   5   6        142.29        147.13        15.07 o                         
  -5   5   6        163.28        148.53        11.28 o                         
  -4   5   6         31.49         28.53         5.16 o                         
  -3   5   6        407.65        410.77        13.60 o                         
  -2   5   6          9.06          7.97         3.13 o                         
  -1   5   6       4330.52       4680.52        56.53 o                         
   0   5   6        561.83        574.89        14.81 o                         
   1   5   6       1674.34       1628.40        20.64 o                         
   2   5   6          3.30          5.55         1.89 o                         
   3   5   6        220.33        211.16         8.85 o                         
   4   5   6          8.49         14.64         3.50 o                         
   5   5   6        240.39        273.55        11.52 o                         
   6   5   6        618.92        646.07        17.73 o                         
   7   5   6         54.98         47.22        10.32 o                         
   8   5   6          1.86          1.45         8.85 o                         
  -8   6   6         40.16         42.83         8.71 o                         
  -7   6   6          2.16          3.44         4.99 o                         
  -6   6   6        104.38        110.04        14.24 o                         
  -5   6   6         99.84        106.86        11.49 o                         
  -4   6   6        391.01        426.91        15.52 o                         
  -3   6   6        189.31        171.31        11.01 o                         
  -2   6   6        195.50        217.62        28.26 o                         
  -1   6   6       1115.56       1201.79        23.08 o                         
   0   6   6          4.44          2.83         2.48 o                         
   1   6   6        246.96        257.97         9.27 o                         
   2   6   6         18.72         20.47         2.93 o                         
   3   6   6         83.50         73.87         6.59 o                         
   4   6   6        114.82        129.21         7.93 o                         
   5   6   6        261.63        261.51        13.24 o                         
   6   6   6        115.81        114.92        10.01 o                         
   7   6   6          6.69          4.56         7.06 o                         
   8   6   6          3.45         -6.24         7.54 o                         
  -8   7   6         86.01         91.41        12.01 o                         
  -7   7   6         11.38         18.46         6.48 o                         
  -6   7   6        113.78        102.71        10.66 o                         
  -5   7   6        286.12        284.72        30.29 o                         
  -4   7   6        371.17        341.34        21.88 o                         
  -3   7   6       1476.25       1410.14        29.16 o                         
  -2   7   6        373.60        384.41        13.85 o                         
  -1   7   6        598.71        606.87        16.62 o                         
   0   7   6        759.01        711.03        17.27 o                         
   1   7   6       1380.30       1392.52        20.70 o                         
   2   7   6        223.14        200.33         8.17 o                         
   3   7   6        271.04        271.69        13.30 o                         
   4   7   6        122.01        133.16         9.59 o                         
   5   7   6         16.01         25.14         6.77 o                         
   6   7   6          7.71         10.72         5.04 o                         
   7   7   6        141.19        175.78        29.56 o                         
  -7   8   6         67.73         62.89         9.78 o                         
  -6   8   6        222.42        203.02        15.28 o                         
  -5   8   6         45.38         49.27         8.13 o                         
  -4   8   6        911.15        941.26        25.48 o                         
  -3   8   6         20.61         25.95         5.74 o                         
  -2   8   6        405.87        419.28        15.24 o                         
  -1   8   6        175.67        174.23        14.53 o                         
   0   8   6         22.32         15.37         5.01 o                         
   1   8   6        338.21        364.21        11.62 o                         
   2   8   6        752.70        672.53        14.97 o                         
   3   8   6         27.65         18.90         4.52 o                         
   4   8   6         18.83         14.07         8.33 o                         
   5   8   6         12.66         11.39         5.06 o                         
   6   8   6         93.70        120.68        10.41 o                         
   7   8   6          0.18          3.93         5.83 o                         
  -6   9   6          3.99         -2.06         4.81 o                         
  -5   9   6         67.07         75.96        10.10 o                         
  -4   9   6          4.38         10.35         5.25 o                         
  -3   9   6        654.97        660.02        21.23 o                         
  -2   9   6          9.70         15.34         5.19 o                         
  -1   9   6        396.74        409.28        24.40 o                         
   0   9   6          0.55         -2.38         3.11 o                         
   1   9   6        272.17        268.14        11.19 o                         
   2   9   6          0.20         -1.82         2.84 o                         
   3   9   6        292.71        303.78        16.62 o                         
   4   9   6          3.74          2.12         4.35 o                         
   5   9   6         39.12         39.84         7.04 o                         
   6   9   6         57.42         64.65         8.92 o                         
  -6  10   6         57.52         37.33        14.63 o                         
  -5  10   6         31.01         32.35         7.93 o                         
  -4  10   6         66.44         63.28         9.25 o                         
  -3  10   6         80.17         96.91        10.53 o                         
  -2  10   6          7.23          8.64         4.88 o                         
  -1  10   6        807.34        805.25        22.54 o                         
   0  10   6         11.09         15.16         4.93 o                         
   1  10   6         21.54         30.68         4.58 o                         
   2  10   6        615.56        584.22        27.92 o                         
   3  10   6         25.84         28.56         5.95 o                         
   4  10   6        349.05        315.38        16.54 o                         
   5  10   6         89.84        107.20         9.66 o                         
  -5  11   6         12.51          7.37         6.59 o                         
  -4  11   6         88.65         83.89        18.31 o                         
  -3  11   6          5.63          6.84         5.71 o                         
  -2  11   6         26.26         21.29         6.26 o                         
  -1  11   6         75.01         61.50         8.40 o                         
   0  11   6          0.21         -0.77         4.07 o                         
   1  11   6         62.45         79.92         9.27 o                         
   2  11   6         18.74         35.55         8.37 o                         
   3  11   6         26.10         39.84         6.96 o                         
   4  11   6          9.08         11.77         5.61 o                         
  -3  12   6         20.11         25.88         7.72 o                         
  -2  12   6          1.07         -0.05         5.05 o                         
  -1  12   6         25.13         18.92         6.38 o                         
   0  12   6         82.11         71.28         9.83 o                         
   1  12   6          3.45          1.05         6.49 o                         
   2  12   6          2.53          9.41         7.10 o                         
   3  12   6          5.82         -7.74         7.81 o                         
  -9   1   7         21.43         23.39         7.96 o                         
  -8   1   7         63.41         67.09         7.73 o                         
  -7   1   7        486.99        495.29        15.43 o                         
  -6   1   7       2695.59       2622.09        29.76 o                         
  -5   1   7        363.06        373.69         9.73 o                         
  -4   1   7       6388.45       6509.36        64.75 o                         
  -3   1   7       3351.94       3525.48        38.22 o                         
  -2   1   7       6194.62       6400.07        61.19 o                         
  -1   1   7          9.15          7.78         2.27 o                         
   0   1   7        276.48        267.61         5.88 o                         
   1   1   7       2678.44       2830.13        29.94 o                         
   2   1   7       5645.99       6268.92        69.06 o                         
   3   1   7        953.74        941.32        14.90 o                         
   4   1   7        535.23        511.89        19.71 o                         
   5   1   7          6.07          3.74         4.93 o                         
   6   1   7         99.02        109.60        14.59 o                         
   7   1   7        713.24        709.00        43.49 o                         
   8   1   7         56.91         57.31        13.15 o                         
  -9   2   7         55.00         59.29        10.82 o                         
  -8   2   7        101.77        114.18         9.75 o                         
  -7   2   7         48.70         38.45         6.35 o                         
  -6   2   7        323.20        301.73        17.26 o                         
  -5   2   7        758.16        780.43        13.74 o                         
  -4   2   7          2.56          1.26         1.95 o                         
  -3   2   7         32.04         36.60         3.43 o                         
  -2   2   7         78.09         91.17         5.28 o                         
  -1   2   7        625.95        637.59         8.88 o                         
   0   2   7        124.12        121.40         4.18 o                         
   1   2   7          0.11         -1.05         1.32 o                         
   2   2   7        149.01        127.36         8.34 o                         
   3   2   7         21.34         23.25         3.24 o                         
   4   2   7         85.46         81.52         5.88 o                         
   5   2   7        981.83        982.19        18.88 o                         
   6   2   7        121.99        108.17        18.91 o                         
   7   2   7          2.23          4.03        12.95 o                         
   8   2   7         20.29          4.26         8.70 o                         
  -9   3   7         45.51         56.11         9.28 o                         
  -8   3   7         94.00         92.71         9.89 o                         
  -7   3   7         11.47         14.73         5.22 o                         
  -6   3   7       1236.91       1216.85        31.46 o                         
  -5   3   7        330.53        301.41        12.36 o                         
  -4   3   7       2067.10       2061.79        26.06 o                         
  -3   3   7        585.06        572.06         9.51 o                         
  -2   3   7        684.40        724.13        14.27 o                         
  -1   3   7        560.13        569.40        11.72 o                         
   0   3   7        298.57        331.64         7.15 o                         
   1   3   7          3.58          5.93         1.65 o                         
   2   3   7         53.17         49.16         3.33 o                         
   3   3   7         12.07         16.31         4.07 o                         
   4   3   7        136.08        140.04         8.05 o                         
   5   3   7       1008.39       1021.36        23.25 o                         
   6   3   7         25.46         22.54         6.90 o                         
   7   3   7         96.14        104.49        13.21 o                         
   8   3   7         24.65         23.17         9.98 o                         
  -8   4   7         62.94         87.04        11.38 o                         
  -7   4   7         10.04         14.54         5.35 o                         
  -6   4   7         32.05         17.92         6.08 o                         
  -5   4   7        120.93        108.75         9.33 o                         
  -4   4   7       1133.87       1153.26        24.50 o                         
  -3   4   7        239.62        258.96         8.73 o                         
  -2   4   7        440.15        440.82        10.02 o                         
  -1   4   7       1444.75       1637.68        25.82 o                         
   0   4   7         13.68          7.61         1.94 o                         
   1   4   7        520.11        531.96         9.73 o                         
   2   4   7        948.94        867.80        11.91 o                         
   3   4   7        315.52        310.76        13.44 o                         
   4   4   7        100.45        106.13         7.63 o                         
   5   4   7       2214.79       2190.39        32.86 o                         
   6   4   7         26.51         40.00         8.64 o                         
   7   4   7         50.44         61.46        13.18 o                         
   8   4   7         38.35         45.79        25.89 o                         
  -8   5   7         62.86         77.46        10.04 o                         
  -7   5   7         72.97         65.82         9.08 o                         
  -6   5   7        278.37        272.47        15.95 o                         
  -5   5   7         31.18         19.64         4.87 o                         
  -4   5   7        962.57        955.46        22.94 o                         
  -3   5   7         82.83         73.72         7.21 o                         
  -2   5   7        142.62        142.37        13.40 o                         
  -1   5   7        102.83         98.44         5.89 o                         
   0   5   7        555.23        589.63        11.01 o                         
   1   5   7        145.38        148.87         6.52 o                         
   2   5   7          0.07          1.15         1.79 o                         
   3   5   7        218.72        224.62         9.40 o                         
   4   5   7       1544.18       1502.81        23.04 o                         
   5   5   7         76.89         87.60         6.94 o                         
   6   5   7        255.09        287.62        14.24 o                         
   7   5   7         32.87         31.29         9.09 o                         
   8   5   7          0.00          0.81         8.18 o                         
  -8   6   7        113.89        137.36        18.78 o                         
  -7   6   7         30.14         23.23         6.92 o                         
  -6   6   7        514.52        496.72        20.47 o                         
  -5   6   7         81.13         79.84         8.89 o                         
  -4   6   7        235.14        223.34        17.57 o                         
  -3   6   7          6.49         15.04         6.05 o                         
  -2   6   7        126.03        129.03         9.20 o                         
  -1   6   7         29.59         51.19         5.76 o                         
   0   6   7       1796.99       1774.38        26.09 o                         
   1   6   7       1021.82        961.55        22.25 o                         
   2   6   7        957.83        955.95        14.93 o                         
   3   6   7        188.95        182.73         9.09 o                         
   4   6   7         63.98         73.11         6.19 o                         
   5   6   7        855.17        819.98        19.96 o                         
   6   6   7         12.19         18.17         5.15 o                         
   7   6   7        223.28        281.04        21.01 o                         
  -7   7   7        278.45        238.90        16.59 o                         
  -6   7   7         17.19         18.11         6.09 o                         
  -5   7   7         44.37         45.48         7.45 o                         
  -4   7   7        101.95         88.18         9.23 o                         
  -3   7   7        189.63        211.77        12.99 o                         
  -2   7   7          5.61         -2.10         2.87 o                         
  -1   7   7         28.08         34.04         5.25 o                         
   0   7   7         68.57         54.65         6.18 o                         
   1   7   7        307.28        289.49         9.60 o                         
   2   7   7        139.09        115.57         6.34 o                         
   3   7   7          4.25          9.27         4.08 o                         
   4   7   7        139.59        132.02         8.47 o                         
   5   7   7         30.64         24.90         5.61 o                         
   6   7   7         98.19        107.83         9.83 o                         
   7   7   7        112.75        121.24        15.25 o                         
  -7   8   7          0.38          3.21         5.77 o                         
  -6   8   7         47.05         29.26        11.29 o                         
  -5   8   7         28.46         32.09         7.19 o                         
  -4   8   7        258.20        270.18        23.22 o                         
  -3   8   7        587.23        569.02        20.15 o                         
  -2   8   7         67.06         61.75         7.42 o                         
  -1   8   7         44.80         54.83         7.68 o                         
   0   8   7         55.41         60.66         6.70 o                         
   1   8   7       1175.33       1107.45        19.26 o                         
   2   8   7        124.08        127.44         7.19 o                         
   3   8   7        503.97        484.20        14.83 o                         
   4   8   7         88.31         90.33         8.50 o                         
   5   8   7          0.01         -1.66         3.94 o                         
   6   8   7         24.44         29.22         6.40 o                         
  -6   9   7        102.62         82.39        10.97 o                         
  -5   9   7        464.65        502.66        24.15 o                         
  -4   9   7        160.36        169.08        27.76 o                         
  -3   9   7        697.60        639.32        20.97 o                         
  -2   9   7        291.27        271.14        15.37 o                         
  -1   9   7        100.66        100.93        10.83 o                         
   0   9   7          0.58         -3.89         2.97 o                         
   1   9   7        533.23        487.66        14.51 o                         
   2   9   7         16.35         31.84         6.07 o                         
   3   9   7         82.81         85.50         9.55 o                         
   4   9   7          1.82         -3.61         3.91 o                         
   5   9   7        109.96        139.13        11.33 o                         
   6   9   7        254.18        238.70        15.25 o                         
  -6  10   7         14.42          7.75         7.01 o                         
  -5  10   7          2.52          3.05         5.62 o                         
  -4  10   7         49.88         49.61         8.71 o                         
  -3  10   7        377.17        376.18        22.21 o                         
  -2  10   7        165.79        153.53        12.43 o                         
  -1  10   7        302.90        292.05        25.94 o                         
   0  10   7          0.41          2.61         4.01 o                         
   1  10   7          9.64         10.64         3.83 o                         
   2  10   7        205.81        220.98        14.83 o                         
   3  10   7        167.99        211.34        15.08 o                         
   4  10   7         15.51          9.07         5.28 o                         
   5  10   7          0.94          3.52         5.20 o                         
  -4  11   7          3.20         11.78         6.35 o                         
  -3  11   7        106.39        101.99        11.37 o                         
  -2  11   7          4.97          2.23         5.03 o                         
  -1  11   7         50.94         48.90         7.68 o                         
   0  11   7         13.31         23.31         5.60 o                         
   1  11   7        150.94        150.54        20.37 o                         
   2  11   7         76.72         79.51        21.67 o                         
   3  11   7        185.02        209.65        15.39 o                         
   4  11   7         16.12          8.01         5.64 o                         
  -3  12   7         41.81         42.91         8.69 o                         
  -2  12   7         14.78         12.07         6.38 o                         
  -1  12   7        250.30        293.29        18.12 o                         
   0  12   7          2.11          2.59         5.13 o                         
   1  12   7         50.85         65.05        13.21 o                         
   2  12   7          0.54         10.62         8.85 o                         
  -9   0   8        138.18        160.59        26.47 o                         
  -8   0   8          6.81          0.37         7.16 o                         
  -7   0   8        357.10        351.85        19.30 o                         
  -6   0   8        709.41        702.64        20.98 o                         
  -5   0   8        708.13        725.75        20.01 o                         
  -4   0   8        188.18        247.76        21.09 o                         
  -3   0   8       2932.72       2988.10        44.63 o                         
  -2   0   8       3830.98       4104.02       132.08 o                         
  -1   0   8       3426.15       3414.26        54.93 o                         
   0   0   8          2.05         -1.12         2.55 o                         
   1   0   8       1134.52       1232.78        27.96 o                         
   2   0   8         45.24         43.01         6.89 o                         
   3   0   8          2.21          1.29         1.84 o                         
   4   0   8        422.33        428.68        20.46 o                         
   5   0   8          0.23         -0.71         5.51 o                         
   6   0   8       1312.05       1165.44        56.73 o                         
   7   0   8         32.73         11.93        11.93 o                         
   8   0   8         24.25         13.09        13.38 o                         
  -9   1   8         10.79         11.41         7.32 o                         
  -8   1   8        140.88        133.69        13.74 o                         
  -7   1   8        142.90        142.83         9.68 o                         
  -6   1   8         89.94         84.39         5.86 o                         
  -5   1   8          0.12         -0.28         2.33 o                         
  -4   1   8       1069.63       1074.91        31.01 o                         
  -3   1   8        486.52        507.86        11.74 o                         
  -2   1   8        300.87        269.73         8.65 o                         
  -1   1   8        832.61        854.55        11.05 o                         
   0   1   8       2828.23       2881.30        28.24 o                         
   1   1   8        429.58        460.45         9.16 o                         
   2   1   8        337.46        328.80        10.35 o                         
   3   1   8        189.59        193.71         9.67 o                         
   4   1   8        126.96        138.90         6.20 o                         
   5   1   8        185.36        173.92        13.77 o                         
   6   1   8        147.14        136.37        17.64 o                         
   7   1   8          0.28          4.91         7.37 o                         
   8   1   8         70.02         77.23        14.90 o                         
  -9   2   8         66.35         90.04        13.00 o                         
  -8   2   8         22.45         25.36         6.48 o                         
  -7   2   8         14.68         17.36         7.63 o                         
  -6   2   8        222.52        220.84        11.14 o                         
  -5   2   8        710.24        695.87        13.02 o                         
  -4   2   8        165.31        177.15         7.30 o                         
  -3   2   8       2902.15       2855.72        37.84 o                         
  -2   2   8        160.63        160.77         7.72 o                         
  -1   2   8       4259.85       4194.37        41.26 o                         
   0   2   8        907.79        960.02        12.94 o                         
   1   2   8       1001.33        900.86        12.78 o                         
   2   2   8         88.80        122.55         8.88 o                         
   3   2   8        503.10        467.17        12.82 o                         
   4   2   8        349.21        362.65        11.62 o                         
   5   2   8         75.43         64.84         9.28 o                         
   6   2   8         38.74         34.06         8.30 o                         
   7   2   8          5.54          4.96         7.08 o                         
   8   2   8         60.06         76.41        14.68 o                         
  -9   3   8          9.33          4.76         6.20 o                         
  -8   3   8        571.79        541.98        29.94 o                         
  -7   3   8         72.52         78.31         9.07 o                         
  -6   3   8         25.07         23.04         6.54 o                         
  -5   3   8         40.26         32.58         6.60 o                         
  -4   3   8        872.98        906.42        15.53 o                         
  -3   3   8        354.98        405.23         7.82 o                         
  -2   3   8         12.51         24.09         3.13 o                         
  -1   3   8          0.01          1.85         1.53 o                         
   0   3   8         23.67         23.53         2.45 o                         
   1   3   8          2.56          4.79         1.72 o                         
   2   3   8        927.73        947.66        14.41 o                         
   3   3   8        451.69        462.75        11.63 o                         
   4   3   8       1018.61       1017.15        18.89 o                         
   5   3   8       2236.72       2192.13        41.31 o                         
   6   3   8        239.94        257.06        20.48 o                         
   7   3   8          0.09         -0.98         5.69 o                         
   8   3   8         25.83         50.60        30.84 o                         
  -8   4   8          0.00         -5.93         4.51 o                         
  -7   4   8        127.33        117.72        10.93 o                         
  -6   4   8        274.71        252.15        28.16 o                         
  -5   4   8          3.56          4.88         5.08 o                         
  -4   4   8        251.71        250.64        13.73 o                         
  -3   4   8          1.37          1.21         2.18 o                         
  -2   4   8        207.49        213.45        10.83 o                         
  -1   4   8        680.32        724.60        16.04 o                         
   0   4   8        159.73        178.19         8.22 o                         
   1   4   8         39.21         34.33         3.23 o                         
   2   4   8        471.94        488.13         9.01 o                         
   3   4   8        260.62        271.20         9.52 o                         
   4   4   8        246.69        263.62        10.57 o                         
   5   4   8        443.76        441.66        24.70 o                         
   6   4   8         48.56         58.33         9.70 o                         
   7   4   8          1.61         11.14         7.72 o                         
   8   4   8          8.54          9.24         8.65 o                         
  -8   5   8        585.57        575.64        26.34 o                         
  -7   5   8         71.28         64.99        13.89 o                         
  -6   5   8        265.67        252.80        15.34 o                         
  -5   5   8        282.68        259.50        19.48 o                         
  -4   5   8        768.82        688.71        19.66 o                         
  -3   5   8          0.54          0.92         3.02 o                         
  -2   5   8       1081.09       1033.88        35.08 o                         
  -1   5   8         67.23         69.00         7.52 o                         
   0   5   8       1740.04       1764.69        21.97 o                         
   1   5   8        702.96        706.68        14.71 o                         
   2   5   8        135.58        131.25         5.80 o                         
   3   5   8         33.89         35.19         4.42 o                         
   4   5   8       4487.97       4389.73        47.78 o                         
   5   5   8        280.54        297.93        12.41 o                         
   6   5   8        568.91        605.09        32.49 o                         
   7   5   8          3.05         11.86         7.44 o                         
   8   5   8        204.24        275.52        22.69 o                         
  -8   6   8         22.50         18.15         8.38 o                         
  -7   6   8          7.49          1.36         5.04 o                         
  -6   6   8          4.79          5.20         4.49 o                         
  -5   6   8        116.25        113.34        12.94 o                         
  -4   6   8          4.33          2.25         3.50 o                         
  -3   6   8         76.36         93.86         8.65 o                         
  -2   6   8        232.55        250.18        12.86 o                         
  -1   6   8        339.56        361.84        14.78 o                         
   0   6   8         14.96         21.88         3.30 o                         
   1   6   8         83.07         97.39         7.04 o                         
   2   6   8         22.95         18.02         3.12 o                         
   3   6   8        162.75        163.03         8.68 o                         
   4   6   8        209.45        205.42        10.17 o                         
   5   6   8          0.02          3.51         4.09 o                         
   6   6   8         44.44         37.88         7.24 o                         
   7   6   8        127.28        120.38        14.88 o                         
  -7   7   8         11.32          5.16         5.38 o                         
  -6   7   8        306.57        294.16        24.35 o                         
  -5   7   8        115.97        122.46        18.86 o                         
  -4   7   8          0.07          1.13         3.79 o                         
  -3   7   8         46.54         44.65         7.01 o                         
  -2   7   8        299.90        287.72        14.65 o                         
  -1   7   8         31.69         36.35         5.59 o                         
   0   7   8         23.02         26.50         4.66 o                         
   1   7   8         27.62         27.37         3.70 o                         
   2   7   8        175.78        182.58         8.87 o                         
   3   7   8        150.60        164.91        11.80 o                         
   4   7   8        267.05        268.59        12.06 o                         
   5   7   8          2.29          0.19         3.99 o                         
   6   7   8        630.58        659.32        19.98 o                         
   7   7   8          0.74         -2.76         7.65 o                         
  -7   8   8        175.09        173.71        15.48 o                         
  -6   8   8        943.84        930.05        33.01 o                         
  -5   8   8          0.94          1.25         4.72 o                         
  -4   8   8         19.56         22.28         5.84 o                         
  -3   8   8         13.73         14.37         6.18 o                         
  -2   8   8        170.42        181.47        14.55 o                         
  -1   8   8       1795.14       1757.92        32.77 o                         
   0   8   8        237.52        255.03        13.35 o                         
   1   8   8         35.42         47.63         5.08 o                         
   2   8   8        114.01         98.05         8.07 o                         
   3   8   8        862.07        840.63        18.25 o                         
   4   8   8        220.37        205.08        13.33 o                         
   5   8   8        403.50        458.26        19.36 o                         
   6   8   8          0.71         -0.77         6.58 o                         
  -6   9   8        574.87        644.64        26.47 o                         
  -5   9   8         82.96         89.36        11.04 o                         
  -4   9   8          0.17         -2.70         4.12 o                         
  -3   9   8         56.06         58.60         8.65 o                         
  -2   9   8          0.18         -3.59         3.53 o                         
  -1   9   8        139.20        145.62        14.28 o                         
   0   9   8         25.92         32.38         5.86 o                         
   1   9   8        199.41        203.97        11.04 o                         
   2   9   8        671.84        625.14        20.24 o                         
   3   9   8         23.75         33.77         6.07 o                         
   4   9   8        629.63        622.80        19.02 o                         
   5   9   8         86.38         89.97         9.71 o                         
   6   9   8         38.74         49.20         8.34 o                         
  -5  10   8          0.16         -0.24         5.40 o                         
  -4  10   8        216.02        180.16        14.44 o                         
  -3  10   8         30.76         46.84         8.23 o                         
  -2  10   8         25.29         23.79         6.27 o                         
  -1  10   8         46.64         52.20         7.64 o                         
   0  10   8        316.41        273.94        13.80 o                         
   1  10   8        122.98        124.09         8.63 o                         
   2  10   8         55.19         38.13         8.69 o                         
   3  10   8        294.88        276.82        19.57 o                         
   4  10   8         46.56         39.00         7.97 o                         
   5  10   8         82.42         84.47         9.81 o                         
  -4  11   8         97.37         70.26        10.27 o                         
  -3  11   8          0.39         -3.48         4.73 o                         
  -2  11   8         19.21         21.79         6.54 o                         
  -1  11   8         33.86         34.79         7.08 o                         
   0  11   8        341.60        329.53        22.21 o                         
   1  11   8         38.83         55.00        13.82 o                         
   2  11   8         32.90         34.26        11.35 o                         
   3  11   8        194.23        215.62        15.78 o                         
   4  11   8         29.47         45.63         8.99 o                         
  -3  12   8        157.50        175.34        17.76 o                         
  -2  12   8         19.52         20.26         7.43 o                         
  -1  12   8        304.62        324.69        18.86 o                         
   0  12   8         91.51        116.60        11.98 o                         
   1  12   8        384.50        437.55        44.80 o                         
   2  12   8         49.96         79.66        15.70 o                         
  -9   1   9        266.35        276.78        25.07 o                         
  -8   1   9        109.78        118.69        14.26 o                         
  -7   1   9         10.71         14.32         5.02 o                         
  -6   1   9         59.80         58.46         5.58 o                         
  -5   1   9       3135.41       3145.86        35.89 o                         
  -4   1   9         85.94         78.95         5.89 o                         
  -3   1   9        600.03        676.01        13.43 o                         
  -2   1   9       1977.51       2051.38        29.52 o                         
  -1   1   9        661.29        703.38        10.28 o                         
   0   1   9       2995.05       3123.31        30.84 o                         
   1   1   9        982.04        856.96        13.77 o                         
   2   1   9        506.94        555.69        10.19 o                         
   3   1   9        545.76        518.72        11.82 o                         
   4   1   9        187.37        207.72        14.32 o                         
   5   1   9          3.29         -1.11         4.71 o                         
   6   1   9        284.12        281.83        35.91 o                         
   7   1   9         39.93         35.29        10.55 o                         
   8   1   9        377.00        337.64        29.42 o                         
  -9   2   9         39.32         31.03        14.24 o                         
  -8   2   9          1.22          1.56         4.79 o                         
  -7   2   9         23.22         16.54         5.47 o                         
  -6   2   9         47.23         44.47         6.53 o                         
  -5   2   9        156.08        154.51         7.26 o                         
  -4   2   9        536.10        556.16        12.79 o                         
  -3   2   9        161.06        169.10         9.74 o                         
  -2   2   9          3.22         -0.86         1.52 o                         
  -1   2   9       1206.85       1276.67        14.78 o                         
   0   2   9         42.29         53.49         3.58 o                         
   1   2   9          9.54          9.59         2.05 o                         
   2   2   9        413.30        420.31        12.24 o                         
   3   2   9        182.16        194.48        10.25 o                         
   4   2   9        223.54        228.75        10.68 o                         
   5   2   9         63.29         49.59         8.94 o                         
   6   2   9         69.84         76.79        10.84 o                         
   7   2   9         23.11         33.94        10.76 o                         
   8   2   9          3.13         -1.60        13.09 o                         
  -8   3   9         46.43         60.44         8.73 o                         
  -7   3   9        595.81        591.38        20.03 o                         
  -6   3   9        418.02        406.61        20.05 o                         
  -5   3   9         25.15         28.67         6.35 o                         
  -4   3   9        853.60        825.88        17.83 o                         
  -3   3   9         28.02         32.20         3.94 o                         
  -2   3   9        250.94        278.37         8.72 o                         
  -1   3   9        184.86        189.37         6.06 o                         
   0   3   9         32.64         41.30         3.73 o                         
   1   3   9         21.39         12.28         2.51 o                         
   2   3   9       1088.78       1096.16        18.64 o                         
   3   3   9        258.19        242.62        11.09 o                         
   4   3   9        813.34        789.85        16.60 o                         
   5   3   9         26.42         38.85        13.34 o                         
   6   3   9        151.94        159.49        14.96 o                         
   7   3   9          6.83         10.18         7.23 o                         
   8   3   9         21.14         24.73        11.21 o                         
  -8   4   9          2.38          1.45         5.09 o                         
  -7   4   9         19.82         17.07         5.75 o                         
  -6   4   9        416.05        435.12        21.97 o                         
  -5   4   9        212.04        213.14        14.61 o                         
  -4   4   9        705.70        680.59        26.84 o                         
  -3   4   9       1747.73       1874.20        38.52 o                         
  -2   4   9         74.81        117.80         7.30 o                         
  -1   4   9        678.60        648.36        15.87 o                         
   0   4   9        855.02        784.28        12.07 o                         
   1   4   9       1053.05       1058.37        15.32 o                         
   2   4   9       1143.44       1157.69        18.06 o                         
   3   4   9         76.08         73.59         6.98 o                         
   4   4   9        226.74        195.46         9.29 o                         
   5   4   9        176.34        196.33        12.57 o                         
   6   4   9        424.58        394.83        26.59 o                         
   7   4   9         20.08         27.97         8.74 o                         
   8   4   9        144.51        144.76        20.09 o                         
  -8   5   9        142.25        157.47        13.90 o                         
  -7   5   9         40.93         36.36         8.54 o                         
  -6   5   9          4.55          4.23         4.05 o                         
  -5   5   9        293.32        288.06        15.87 o                         
  -4   5   9        167.92        175.10        11.73 o                         
  -3   5   9        633.10        597.63        46.34 o                         
  -2   5   9          0.44         -1.11         2.16 o                         
  -1   5   9          3.58          6.74         2.94 o                         
   0   5   9          0.81          3.18         2.01 o                         
   1   5   9        190.37        199.88         7.28 o                         
   2   5   9        317.80        317.17         9.60 o                         
   3   5   9        416.98        433.78        13.03 o                         
   4   5   9         33.43         50.13         5.90 o                         
   5   5   9        111.54        113.45         7.91 o                         
   6   5   9         99.38         83.19        11.63 o                         
   7   5   9          0.41         -0.18         6.69 o                         
  -8   6   9         89.42        105.42        16.93 o                         
  -7   6   9          7.69         15.91         6.07 o                         
  -6   6   9        115.57         83.76         9.72 o                         
  -5   6   9         26.67         35.47         7.40 o                         
  -4   6   9         36.73         25.71         5.89 o                         
  -3   6   9        806.16        866.22        22.17 o                         
  -2   6   9        837.48        821.14        25.57 o                         
  -1   6   9        776.92        777.06        18.95 o                         
   0   6   9         60.09         64.33         4.85 o                         
   1   6   9        397.53        378.93         9.71 o                         
   2   6   9         92.31         95.13         8.32 o                         
   3   6   9        403.59        419.01        13.46 o                         
   4   6   9        162.65        155.96         9.02 o                         
   5   6   9          1.72          5.77         3.73 o                         
   6   6   9        375.84        391.59        24.18 o                         
   7   6   9        164.90        186.47        18.02 o                         
  -7   7   9         35.98         32.11         7.93 o                         
  -6   7   9        182.80        183.72        14.65 o                         
  -5   7   9        524.91        523.42        34.04 o                         
  -4   7   9          3.00         -1.33         3.68 o                         
  -3   7   9         24.86         23.14         5.51 o                         
  -2   7   9        163.90        160.59        11.23 o                         
  -1   7   9        258.02        251.98        13.15 o                         
   0   7   9        143.30        114.60         7.90 o                         
   1   7   9         14.64         10.54         3.03 o                         
   2   7   9         27.06         27.63         5.48 o                         
   3   7   9        715.25        684.00        17.52 o                         
   4   7   9          2.31         -0.12         3.88 o                         
   5   7   9        321.50        366.04        17.54 o                         
   6   7   9          0.01          5.08         6.65 o                         
   7   7   9         73.17         78.80        17.96 o                         
  -7   8   9          8.85          0.64         5.34 o                         
  -6   8   9         75.70         71.46        10.24 o                         
  -5   8   9        261.05        249.07        16.36 o                         
  -4   8   9          0.14         -4.59         3.69 o                         
  -3   8   9        155.18        177.06        22.26 o                         
  -2   8   9        248.99        240.91        14.10 o                         
  -1   8   9          0.46          0.96         3.46 o                         
   0   8   9        355.87        371.63        15.50 o                         
   1   8   9        112.95        121.02         7.77 o                         
   2   8   9          1.06         -2.21         3.61 o                         
   3   8   9        101.84        115.64         9.32 o                         
   4   8   9        238.71        257.39        14.15 o                         
   5   8   9          4.10          7.13         6.88 o                         
   6   8   9        279.41        250.16        27.35 o                         
  -6   9   9        177.17        168.86        15.15 o                         
  -5   9   9        208.37        208.24        15.91 o                         
  -4   9   9         59.84         55.25         8.63 o                         
  -3   9   9         48.94         58.48         8.46 o                         
  -2   9   9          7.64         16.17         5.37 o                         
  -1   9   9        547.93        533.16        18.22 o                         
   0   9   9        197.47        171.82        10.64 o                         
   1   9   9        109.52        104.20         7.61 o                         
   2   9   9        588.66        548.19        27.71 o                         
   3   9   9        110.28        131.11        18.90 o                         
   4   9   9         14.08         20.71         5.84 o                         
   5   9   9        163.22        205.88        13.66 o                         
  -5  10   9          9.73         13.45         6.85 o                         
  -4  10   9         96.42        105.01        11.92 o                         
  -3  10   9          8.02         13.80         5.82 o                         
  -2  10   9          0.01          3.10         4.77 o                         
  -1  10   9         34.95         38.21         8.23 o                         
   0  10   9        146.59        128.54         9.72 o                         
   1  10   9         11.44         10.81         6.12 o                         
   2  10   9         92.68         63.58        15.05 o                         
   3  10   9         94.41         98.61        12.79 o                         
   4  10   9         76.48         75.71        11.75 o                         
  -4  11   9         13.63          5.62         6.31 o                         
  -3  11   9         41.75         36.31         7.98 o                         
  -2  11   9          0.03         -2.43         4.98 o                         
  -1  11   9        300.45        311.00        17.79 o                         
   0  11   9        139.28        127.86        11.51 o                         
   1  11   9        405.52        423.25        31.06 o                         
   2  11   9         74.06        111.19        16.95 o                         
   3  11   9        124.99        174.11        17.05 o                         
  -2  12   9          5.61          8.05         6.11 o                         
  -1  12   9         76.34        106.83        11.27 o                         
   0  12   9          1.68         -0.29         7.82 o                         
   1  12   9         31.92         54.78        13.98 o                         
  -9   0  10          1.24         -2.91         9.31 o                         
  -8   0  10        776.14        654.58        45.38 o                         
  -7   0  10        290.49        309.83        34.91 o                         
  -6   0  10       5999.15       5927.48        85.01 o                         
  -5   0  10         31.85         30.25        10.29 o                         
  -4   0  10       1869.87       1895.46        41.76 o                         
  -3   0  10        108.27        136.02        16.15 o                         
  -2   0  10       2667.13       2772.43        52.65 o                         
  -1   0  10        356.65        377.25        11.55 o                         
   0   0  10       3036.33       3520.79        49.65 o                         
   1   0  10       1326.91       1451.06        47.57 o                         
   2   0  10        113.51         69.57         8.95 o                         
   3   0  10       1356.41       1303.52        35.88 o                         
   4   0  10       2345.48       2286.75       119.28 o                         
   5   0  10        339.79        360.21        30.26 o                         
   6   0  10        128.88        167.57        25.89 o                         
   7   0  10          3.66          5.82         9.89 o                         
   8   0  10        177.32        246.99        36.37 o                         
  -9   1  10          3.61          7.04         9.89 o                         
  -8   1  10        156.95        143.45        15.43 o                         
  -7   1  10         91.15         99.70        22.53 o                         
  -6   1  10        420.89        424.92        18.82 o                         
  -5   1  10        244.10        231.76         9.28 o                         
  -4   1  10          4.91          5.75         2.79 o                         
  -3   1  10        487.29        508.80        11.84 o                         
  -2   1  10         14.31          9.42         2.97 o                         
  -1   1  10          3.96          7.81         1.83 o                         
   0   1  10         95.50        104.30         5.21 o                         
   1   1  10        157.55        179.91         6.86 o                         
   2   1  10         44.11         46.70         3.67 o                         
   3   1  10         33.08         27.98         3.93 o                         
   4   1  10        445.04        434.87        15.15 o                         
   5   1  10        305.83        298.93        18.53 o                         
   6   1  10          0.22          4.52         5.42 o                         
   7   1  10         71.79         66.96        16.87 o                         
   8   1  10         13.17          9.29         9.16 o                         
  -8   2  10        545.30        491.88        34.41 o                         
  -7   2  10         41.22         40.34         6.97 o                         
  -6   2  10       1309.64       1245.02        27.86 o                         
  -5   2  10        283.96        281.46        12.42 o                         
  -4   2  10       1440.81       1508.36        23.04 o                         
  -3   2  10        172.38        173.04        11.17 o                         
  -2   2  10         48.60         53.36         4.09 o                         
  -1   2  10        144.47        168.31         5.61 o                         
   0   2  10         14.44         21.47         3.89 o                         
   1   2  10        128.62        136.69         5.68 o                         
   2   2  10        228.61        200.92         9.10 o                         
   3   2  10        182.63        164.79         8.55 o                         
   4   2  10         92.14        103.74        10.78 o                         
   5   2  10         36.81         51.60         8.71 o                         
   6   2  10        385.40        388.35        27.44 o                         
   7   2  10         75.78         54.76        12.71 o                         
   8   2  10        423.14        454.13        34.76 o                         
  -8   3  10         33.89         32.06         7.26 o                         
  -7   3  10        509.19        531.80        19.97 o                         
  -6   3  10        408.18        376.48        20.89 o                         
  -5   3  10         75.31         67.15         8.88 o                         
  -4   3  10          8.90         17.70         5.07 o                         
  -3   3  10        121.65        112.52         7.66 o                         
  -2   3  10       1331.00       1410.32        24.19 o                         
  -1   3  10        676.98        656.14        15.74 o                         
   0   3  10        489.77        485.03        10.74 o                         
   1   3  10       1201.89       1145.35        17.93 o                         
   2   3  10        551.20        560.12        11.49 o                         
   3   3  10       2617.26       2494.67        37.68 o                         
   4   3  10         33.92         31.90         5.32 o                         
   5   3  10        146.14        177.33        14.94 o                         
   6   3  10        115.40        104.35        12.72 o                         
   7   3  10         64.44         50.69        10.57 o                         
   8   3  10        253.50        290.92        27.97 o                         
  -8   4  10        212.83        193.58        14.75 o                         
  -7   4  10        103.51         92.82        10.25 o                         
  -6   4  10        622.61        609.39        23.45 o                         
  -5   4  10         86.09         83.31        10.04 o                         
  -4   4  10       1475.40       1416.89        49.38 o                         
  -3   4  10          5.17          5.72         2.69 o                         
  -2   4  10       1187.54       1187.10        21.98 o                         
  -1   4  10          7.60         13.99         2.35 o                         
   0   4  10         36.99         34.35         3.26 o                         
   1   4  10        381.59        372.66        10.04 o                         
   2   4  10        490.45        513.47        14.93 o                         
   3   4  10        409.19        414.09        12.84 o                         
   4   4  10         22.61         20.29         4.44 o                         
   5   4  10        126.57        109.70        15.85 o                         
   6   4  10         22.05         36.09         8.76 o                         
   7   4  10          3.10          3.18        14.06 o                         
  -8   5  10         29.37         22.40         7.18 o                         
  -7   5  10         35.30         32.87         8.47 o                         
  -6   5  10         13.07         10.64         5.99 o                         
  -5   5  10          1.51          2.98         4.01 o                         
  -4   5  10         50.95         54.27         7.29 o                         
  -3   5  10          8.24         -1.37         2.76 o                         
  -2   5  10        760.26        749.44        15.62 o                         
  -1   5  10         20.94         21.76         4.20 o                         
   0   5  10        877.21        920.35        15.03 o                         
   1   5  10       2405.14       2374.91        27.82 o                         
   2   5  10        469.78        457.00        14.58 o                         
   3   5  10       3240.35       3131.81        41.39 o                         
   4   5  10          8.61          6.61         3.61 o                         
   5   5  10       1174.28       1175.67        43.25 o                         
   6   5  10         60.05         65.26         9.14 o                         
   7   5  10         15.55         11.77         9.63 o                         
  -7   6  10          3.62          1.09         5.31 o                         
  -6   6  10         21.56         21.14         6.27 o                         
  -5   6  10        481.31        432.93        20.30 o                         
  -4   6  10        174.50        146.07        15.01 o                         
  -3   6  10         20.30         11.42         4.91 o                         
  -2   6  10          9.71         13.25         4.45 o                         
  -1   6  10        274.49        278.31        13.53 o                         
   0   6  10         39.22         45.06         4.77 o                         
   1   6  10        277.95        274.81         9.23 o                         
   2   6  10        355.59        317.15        13.91 o                         
   3   6  10        636.15        618.72        16.33 o                         
   4   6  10          1.44          4.30         3.73 o                         
   5   6  10         33.29         36.71         5.54 o                         
   6   6  10        118.09        131.76        14.73 o                         
   7   6  10          0.27          5.18         7.70 o                         
  -7   7  10          3.02         -3.82         4.88 o                         
  -6   7  10         12.04          6.94         7.31 o                         
  -5   7  10         12.93         17.51         5.94 o                         
  -4   7  10       1101.47       1030.35        35.44 o                         
  -3   7  10        202.04        206.88        13.50 o                         
  -2   7  10        150.68        139.89        10.64 o                         
  -1   7  10       1304.99       1273.01        26.61 o                         
   0   7  10         47.65         35.82         4.62 o                         
   1   7  10       1072.32       1012.93        23.95 o                         
   2   7  10         22.03         27.30         9.95 o                         
   3   7  10       1130.68       1136.26        23.38 o                         
   4   7  10        313.50        294.34        14.29 o                         
   5   7  10        104.61        122.31        10.26 o                         
   6   7  10         56.89         72.66        15.38 o                         
  -6   8  10          0.28          6.74         5.57 o                         
  -5   8  10         49.73         57.58        12.26 o                         
  -4   8  10          2.96          5.12         4.62 o                         
  -3   8  10        410.63        423.05        19.89 o                         
  -2   8  10          0.11          1.44         3.78 o                         
  -1   8  10        182.36        167.33        11.54 o                         
   0   8  10          0.31          2.59         3.52 o                         
   1   8  10         30.97         22.16         5.19 o                         
   2   8  10         36.38         33.00         6.89 o                         
   3   8  10          6.08          2.38         3.77 o                         
   4   8  10        796.86        780.43        23.55 o                         
   5   8  10         46.27         59.79         8.00 o                         
   6   8  10         37.01         35.08         9.74 o                         
  -6   9  10         41.24         40.47         8.62 o                         
  -5   9  10        214.81        182.23        15.02 o                         
  -4   9  10         17.36         14.08         6.84 o                         
  -3   9  10          9.76          2.41         4.66 o                         
  -2   9  10         26.68         29.15         6.34 o                         
  -1   9  10        348.00        358.54        17.62 o                         
   0   9  10          6.81          5.92         3.72 o                         
   1   9  10        398.30        419.69        40.09 o                         
   2   9  10         21.46         22.87         6.24 o                         
   3   9  10        150.29        163.18        15.54 o                         
   4   9  10          6.80          8.32         6.32 o                         
   5   9  10        129.29        149.95        20.58 o                         
  -5  10  10          0.05          8.36        10.94 o                         
  -4  10  10         29.60         41.75        11.72 o                         
  -3  10  10        259.47        275.59        22.27 o                         
  -2  10  10         37.29         49.98         7.90 o                         
  -1  10  10        113.71        108.27        10.64 o                         
   0  10  10         78.90         87.59         8.57 o                         
   1  10  10          6.01          7.53         7.09 o                         
   2  10  10        252.10        251.96        40.45 o                         
   3  10  10          2.71          5.47         6.51 o                         
   4  10  10         97.37         99.12        14.15 o                         
  -4  11  10        123.81        126.17        17.05 o                         
  -3  11  10         21.68         22.98         7.35 o                         
  -2  11  10        121.44        110.89        11.61 o                         
  -1  11  10        123.58        150.72        12.93 o                         
   0  11  10        147.73        165.05        15.78 o                         
   1  11  10          4.96          2.25         6.27 o                         
   2  11  10         29.85         30.10        10.76 o                         
   3  11  10         41.61         35.03         9.44 o                         
  -1  12  10          0.74          7.11         5.90 o                         
   0  12  10          8.49         -0.58        12.80 o                         
   1  12  10         30.60         52.44        12.92 o                         
  -8   1  11          0.97         11.39         8.73 o                         
  -7   1  11        310.28        275.08        15.60 o                         
  -6   1  11        248.12        249.93        23.60 o                         
  -5   1  11        767.96        801.22        20.47 o                         
  -4   1  11       1566.50       1551.61        24.26 o                         
  -3   1  11        694.66        679.35        31.91 o                         
  -2   1  11       2952.24       2941.82        34.65 o                         
  -1   1  11        100.46        110.35         5.05 o                         
   0   1  11       4940.25       5104.13        47.61 o                         
   1   1  11        456.71        481.32        10.02 o                         
   2   1  11          6.71          5.02         2.77 o                         
   3   1  11          7.64          8.78         3.04 o                         
   4   1  11        366.60        301.51        15.21 o                         
   5   1  11        416.54        290.61        22.62 o                         
   6   1  11       1129.91       1036.73        32.25 o                         
   7   1  11         48.49         45.04        11.61 o                         
   8   1  11        329.25        320.17        39.71 o                         
  -8   2  11         11.34         16.52         8.63 o                         
  -7   2  11        870.09        838.93        23.95 o                         
  -6   2  11          0.04          2.88         4.18 o                         
  -5   2  11         53.61         59.79         8.24 o                         
  -4   2  11        681.88        667.90        16.87 o                         
  -3   2  11        489.76        544.21        14.65 o                         
  -2   2  11          6.29          3.24         2.09 o                         
  -1   2  11         19.00         25.07         2.72 o                         
   0   2  11          6.52          9.81         2.29 o                         
   1   2  11        359.55        348.25        10.17 o                         
   2   2  11         14.95         15.64         3.69 o                         
   3   2  11          2.34          6.78         3.06 o                         
   4   2  11         57.84         57.20        10.37 o                         
   5   2  11        150.10        151.04        13.73 o                         
   6   2  11         74.22         68.05        10.75 o                         
   7   2  11         28.93         24.37         9.00 o                         
  -8   3  11         19.76         16.73        10.71 o                         
  -7   3  11        153.08        187.65        20.66 o                         
  -6   3  11        375.64        309.95        19.07 o                         
  -5   3  11        245.71        253.46        20.01 o                         
  -4   3  11        155.39        142.31        11.97 o                         
  -3   3  11         47.80         59.99         5.92 o                         
  -2   3  11       1036.85       1079.05        24.65 o                         
  -1   3  11        475.35        485.48         9.79 o                         
   0   3  11       1083.31       1071.79        16.76 o                         
   1   3  11          0.01         -0.81         1.91 o                         
   2   3  11        334.46        334.69        13.94 o                         
   3   3  11       1280.99       1254.24        24.64 o                         
   4   3  11        479.74        483.07        19.30 o                         
   5   3  11        502.52        455.76        22.05 o                         
   6   3  11        200.95        188.89        16.25 o                         
   7   3  11         18.38         21.50         8.71 o                         
  -8   4  11         29.59         40.75         8.19 o                         
  -7   4  11        601.05        629.51        25.32 o                         
  -6   4  11          0.01         -1.01         6.07 o                         
  -5   4  11        130.50        122.63        12.08 o                         
  -4   4  11        351.94        337.85        35.88 o                         
  -3   4  11        929.66        962.13        26.32 o                         
  -2   4  11         57.55         58.92         7.77 o                         
  -1   4  11       1133.89       1161.66        20.67 o                         
   0   4  11          0.86         -2.77         1.85 o                         
   1   4  11        581.70        547.24        12.47 o                         
   2   4  11       2128.04       2083.20        39.22 o                         
   3   4  11        809.88        800.09        17.80 o                         
   4   4  11          6.01          6.26         3.70 o                         
   5   4  11        253.07        277.84        15.94 o                         
   6   4  11         66.94         56.02        10.14 o                         
   7   4  11        488.22        474.25        27.94 o                         
  -8   5  11         92.46        111.28        12.89 o                         
  -7   5  11        158.83        143.68        15.01 o                         
  -6   5  11         19.80         24.68        14.96 o                         
  -5   5  11        124.07        137.86        13.30 o                         
  -4   5  11        442.80        432.61        16.86 o                         
  -3   5  11        345.34        348.47        18.77 o                         
  -2   5  11         14.18         11.23         3.36 o                         
  -1   5  11         30.26         40.78         5.52 o                         
   0   5  11         14.75         20.35         3.48 o                         
   1   5  11          5.83          6.81         2.59 o                         
   2   5  11        341.47        323.69        14.06 o                         
   3   5  11        575.30        570.29        15.43 o                         
   4   5  11         28.54         34.70         6.38 o                         
   5   5  11         94.00         93.39         9.82 o                         
   6   5  11          0.80          1.42         5.43 o                         
   7   5  11          4.90          6.63         7.89 o                         
  -7   6  11        317.02        314.79        26.33 o                         
  -6   6  11         59.31         66.95        10.84 o                         
  -5   6  11        976.35        962.98        26.71 o                         
  -4   6  11         29.33         29.67         8.78 o                         
  -3   6  11        464.44        483.58        17.00 o                         
  -2   6  11         93.01         80.94         8.08 o                         
  -1   6  11        305.58        327.96        14.95 o                         
   0   6  11         60.09         55.68         5.34 o                         
   1   6  11         10.93         13.39         3.46 o                         
   2   6  11        163.44        170.80        11.25 o                         
   3   6  11        313.84        308.20        20.41 o                         
   4   6  11        215.60        214.46        14.46 o                         
   5   6  11        226.20        250.61        15.69 o                         
   6   6  11        364.67        387.90        27.82 o                         
  -7   7  11        239.83        233.41        20.15 o                         
  -6   7  11         87.95        103.35        11.36 o                         
  -5   7  11          0.98          1.71         4.44 o                         
  -4   7  11         24.09         20.65         5.83 o                         
  -3   7  11          2.07          2.11         3.95 o                         
  -2   7  11         60.05         51.39         6.93 o                         
  -1   7  11        107.99        108.04         9.07 o                         
   0   7  11        154.69        173.22         9.25 o                         
   1   7  11          0.96          0.73         4.40 o                         
   2   7  11          7.79          3.82         4.65 o                         
   3   7  11        294.54        282.62        13.83 o                         
   4   7  11         32.99         25.56         5.51 o                         
   5   7  11         38.86         31.68         7.11 o                         
   6   7  11          0.25          6.33         7.06 o                         
  -6   8  11         42.50         46.24         8.86 o                         
  -5   8  11        292.01        296.41        28.96 o                         
  -4   8  11         55.77         36.33         7.55 o                         
  -3   8  11          4.58          5.63         4.75 o                         
  -2   8  11         24.31         24.69         7.01 o                         
  -1   8  11        106.19        109.62         9.82 o                         
   0   8  11        243.14        227.70        12.10 o                         
   1   8  11         40.71         52.58         8.69 o                         
   2   8  11         82.79         76.78        10.53 o                         
   3   8  11        295.48        337.57        17.97 o                         
   4   8  11         39.90         63.50         8.78 o                         
   5   8  11        152.80        145.07        13.18 o                         
  -6   9  11         80.93         85.98        11.45 o                         
  -5   9  11         62.59         62.30         9.75 o                         
  -4   9  11        133.35        125.95        16.54 o                         
  -3   9  11          3.12          1.58         4.78 o                         
  -2   9  11        232.65        275.88        28.07 o                         
  -1   9  11         82.98         90.10         9.26 o                         
   0   9  11        554.90        564.55        16.66 o                         
   1   9  11        154.74        129.11        15.03 o                         
   2   9  11          2.76          7.79         5.01 o                         
   3   9  11         69.55         49.15         9.46 o                         
   4   9  11         29.53         32.06         8.64 o                         
   5   9  11          0.25          5.36         7.06 o                         
  -5  10  11         89.42         90.53        11.83 o                         
  -4  10  11         20.80         23.27         7.44 o                         
  -3  10  11          8.89          1.36         5.15 o                         
  -2  10  11        114.60        104.99        11.12 o                         
  -1  10  11         47.13         63.24         8.62 o                         
   0  10  11         32.84         23.69         7.72 o                         
   1  10  11        144.05        127.06        16.46 o                         
   2  10  11         21.03         16.64         7.34 o                         
   3  10  11         66.94         73.10        11.81 o                         
   4  10  11        165.30        198.80        21.42 o                         
  -3  11  11          3.04          6.36         6.18 o                         
  -2  11  11        162.92        166.91        14.40 o                         
  -1  11  11         30.19         25.57         8.52 o                         
   0  11  11         15.66         13.40         8.57 o                         
   1  11  11        118.31        125.46        14.38 o                         
   2  11  11         50.95         67.86        14.48 o                         
  -8   0  12        959.44        813.72        52.95 o                         
  -7   0  12        370.32        286.56        34.33 o                         
  -6   0  12        294.69        279.55        16.76 o                         
  -5   0  12        450.15        467.12        17.44 o                         
  -4   0  12        375.58        386.96        15.22 o                         
  -3   0  12          2.14          7.40         3.81 o                         
  -2   0  12        405.54        454.68        18.33 o                         
  -1   0  12       1331.10       1294.72        25.35 o                         
   0   0  12       2181.70       2188.87        37.04 o                         
   1   0  12        865.64        824.27        25.18 o                         
   2   0  12       1626.47       1533.76        66.04 o                         
   3   0  12        911.81        860.23        34.33 o                         
   4   0  12        351.07        322.15        22.62 o                         
   5   0  12        170.94        157.34        18.10 o                         
   6   0  12          0.62          2.04         9.60 o                         
   7   0  12          9.26          1.16        10.47 o                         
  -8   1  12          0.40         -5.33         6.75 o                         
  -7   1  12         12.93         20.22         5.82 o                         
  -6   1  12         56.54         73.94         8.31 o                         
  -5   1  12        213.58        229.14        10.19 o                         
  -4   1  12         51.60         49.14         6.28 o                         
  -3   1  12          2.55          6.76         3.09 o                         
  -2   1  12         53.38         55.84         4.84 o                         
  -1   1  12        908.65        935.69        13.61 o                         
   0   1  12        428.95        429.27        11.77 o                         
   1   1  12         61.08         58.47         4.71 o                         
   2   1  12        630.19        643.96        16.75 o                         
   3   1  12         74.54         74.71         7.67 o                         
   4   1  12          4.50          1.88         4.05 o                         
   5   1  12          7.49         -1.30         4.67 o                         
   6   1  12         68.69         44.58        28.03 o                         
   7   1  12          0.01          3.70         7.66 o                         
  -8   2  12         63.75         71.66        13.88 o                         
  -7   2  12        452.63        457.83        20.00 o                         
  -6   2  12          0.75         -0.60         4.10 o                         
  -5   2  12         55.89         41.91         8.09 o                         
  -4   2  12        882.41        843.27        26.33 o                         
  -3   2  12          9.20          4.83         3.26 o                         
  -2   2  12       1280.50       1274.49        19.74 o                         
  -1   2  12        262.07        240.68         7.40 o                         
   0   2  12       1921.16       1864.65        22.95 o                         
   1   2  12        648.34        616.04        12.82 o                         
   2   2  12        164.58        153.11         8.78 o                         
   3   2  12         57.80         61.09         5.67 o                         
   4   2  12        389.62        353.85        37.46 o                         
   5   2  12         21.27          7.61         6.66 o                         
   6   2  12         25.24         17.30         7.18 o                         
   7   2  12          6.72          9.30         7.48 o                         
  -8   3  12         62.23         65.18         9.41 o                         
  -7   3  12          7.76          5.95         5.14 o                         
  -6   3  12        238.16        210.53        21.21 o                         
  -5   3  12        128.92        124.40        11.96 o                         
  -4   3  12         24.05         23.61         5.75 o                         
  -3   3  12         59.87         72.22         6.85 o                         
  -2   3  12        365.91        345.74        11.90 o                         
  -1   3  12         65.74         79.15         4.37 o                         
   0   3  12        347.68        312.80         8.45 o                         
   1   3  12         46.14         43.77         4.25 o                         
   2   3  12        343.48        352.26        18.64 o                         
   3   3  12        956.80        889.65        19.14 o                         
   4   3  12        213.46        220.00        15.71 o                         
   5   3  12        334.67        308.51        19.89 o                         
   6   3  12         79.14         76.45        11.42 o                         
   7   3  12         23.63         18.03         8.45 o                         
  -8   4  12         60.23         43.45         8.37 o                         
  -7   4  12          0.89          0.95         6.51 o                         
  -6   4  12          1.51          2.20         6.69 o                         
  -5   4  12          3.40          1.89         4.85 o                         
  -4   4  12         32.70         23.88         6.44 o                         
  -3   4  12         41.79         31.06        10.30 o                         
  -2   4  12        305.15        287.27        13.36 o                         
  -1   4  12          0.86         -0.37         2.62 o                         
   0   4  12         45.04         44.19         4.57 o                         
   1   4  12        214.63        207.23         8.79 o                         
   2   4  12        640.02        581.14        39.13 o                         
   3   4  12        283.51        257.63        12.20 o                         
   4   4  12         37.72         45.47         6.68 o                         
   5   4  12        149.92        161.88        12.70 o                         
   6   4  12        123.51        105.70        13.21 o                         
   7   4  12         46.64         56.59        12.65 o                         
  -7   5  12        344.57        359.55        23.40 o                         
  -6   5  12        287.85        271.26        19.57 o                         
  -5   5  12        122.85        139.45        13.68 o                         
  -4   5  12         27.87         35.38         7.27 o                         
  -3   5  12          6.01         13.36         4.33 o                         
  -2   5  12        706.21        650.11        15.40 o                         
  -1   5  12        318.25        347.66        13.43 o                         
   0   5  12          2.28          3.17         2.71 o                         
   1   5  12        941.63        907.65        43.00 o                         
   2   5  12         19.48         18.77         6.26 o                         
   3   5  12       2191.02       2113.83        32.92 o                         
   4   5  12          0.10         -2.90         3.37 o                         
   5   5  12         15.10         30.56         6.77 o                         
   6   5  12        272.08        303.45        18.39 o                         
   7   5  12        142.24        165.63        25.83 o                         
  -7   6  12          0.06         -3.70         9.00 o                         
  -6   6  12        225.15        205.53        27.74 o                         
  -5   6  12         79.47         81.25         9.51 o                         
  -4   6  12         24.29         23.19         8.97 o                         
  -3   6  12          4.39          6.57         4.82 o                         
  -2   6  12        402.69        363.45        15.78 o                         
  -1   6  12        143.27        170.70        11.06 o                         
   0   6  12          3.97          1.55         2.39 o                         
   1   6  12        650.64        656.17        22.45 o                         
   2   6  12        694.87        662.57        18.97 o                         
   3   6  12         72.39         76.13         7.87 o                         
   4   6  12          3.47          1.53         3.82 o                         
   5   6  12         93.29        118.88        11.51 o                         
   6   6  12         20.64         29.85         9.32 o                         
  -7   7  12         52.13         66.28        12.03 o                         
  -6   7  12          2.00          0.07         5.31 o                         
  -5   7  12        135.57        164.30        15.39 o                         
  -4   7  12        504.33        492.83        20.94 o                         
  -3   7  12         28.11         29.59         6.40 o                         
  -2   7  12        225.73        243.29        14.40 o                         
  -1   7  12         30.69         18.22         4.74 o                         
   0   7  12        157.64        154.99         8.94 o                         
   1   7  12       1035.97        932.02        28.36 o                         
   2   7  12        109.07        131.48        12.75 o                         
   3   7  12         42.50         58.93         7.06 o                         
   4   7  12        303.69        294.45        17.34 o                         
   5   7  12          0.34          7.55         6.77 o                         
   6   7  12        196.64        182.64        20.58 o                         
  -6   8  12        114.45        112.81        12.63 o                         
  -5   8  12         45.68         45.17         8.56 o                         
  -4   8  12         47.11         49.63         8.38 o                         
  -3   8  12        208.97        216.70        14.81 o                         
  -2   8  12        109.06         92.25         9.59 o                         
  -1   8  12          4.74          9.55         4.55 o                         
   0   8  12         31.80         34.01         5.41 o                         
   1   8  12         21.16         27.47         7.33 o                         
   2   8  12        106.40        108.67        13.82 o                         
   3   8  12        185.31        200.07        14.29 o                         
   4   8  12          0.29         -4.56         5.10 o                         
   5   8  12        199.98        256.12        20.20 o                         
  -5   9  12        204.29        204.68        23.14 o                         
  -4   9  12         25.01         25.80         7.50 o                         
  -3   9  12        242.25        247.28        16.37 o                         
  -2   9  12        180.04        163.77        13.05 o                         
  -1   9  12          0.57          0.33         4.25 o                         
   0   9  12         36.00         47.80         9.14 o                         
   1   9  12          0.05         -5.50         4.62 o                         
   2   9  12         64.08         70.25         9.26 o                         
   3   9  12         42.76         49.55        10.18 o                         
   4   9  12         68.08         63.06        10.91 o                         
  -4  10  12         80.78         99.31        12.04 o                         
  -3  10  12        219.14        230.98        22.76 o                         
  -2  10  12         83.03         67.55         9.43 o                         
  -1  10  12        380.92        395.22        20.45 o                         
   0  10  12         60.18         45.57         9.54 o                         
   1  10  12        250.02        284.95        44.08 o                         
   2  10  12         38.73         34.67         7.71 o                         
   3  10  12         73.87         89.73        13.02 o                         
  -3  11  12          1.29          2.52         5.60 o                         
  -2  11  12          6.69         20.39         7.22 o                         
  -1  11  12        151.87        159.76        17.29 o                         
   0  11  12          1.92          1.80         6.24 o                         
   1  11  12          2.40         -1.45         7.41 o                         
   2  11  12          1.24          6.79         7.99 o                         
  -8   1  13         19.81          8.02         8.54 o                         
  -7   1  13          6.97         15.30         7.81 o                         
  -6   1  13         54.22         60.70         7.82 o                         
  -5   1  13        303.97        321.97        13.25 o                         
  -4   1  13         47.96         60.74         6.11 o                         
  -3   1  13         53.00         40.74         5.50 o                         
  -2   1  13       2703.89       2756.00        33.89 o                         
  -1   1  13        499.64        528.03        10.60 o                         
   0   1  13         34.11         29.68         3.32 o                         
   1   1  13       1515.04       1495.21        20.79 o                         
   2   1  13         42.13         28.26         5.22 o                         
   3   1  13        861.34        898.33        22.00 o                         
   4   1  13         96.71         69.02         8.26 o                         
   5   1  13        252.50        234.27        17.59 o                         
   6   1  13          0.57          6.35         6.18 o                         
   7   1  13         46.84         41.31        12.18 o                         
  -8   2  13        124.00        100.34        16.31 o                         
  -7   2  13         12.64          8.04         5.92 o                         
  -6   2  13        470.02        467.01        18.81 o                         
  -5   2  13         64.09         76.53         9.47 o                         
  -4   2  13        112.12        116.44         8.88 o                         
  -3   2  13         25.87         27.67         4.86 o                         
  -2   2  13        630.43        635.14        17.26 o                         
  -1   2  13         13.47         14.93         2.78 o                         
   0   2  13         18.40         16.77         3.04 o                         
   1   2  13       1131.19       1120.73        17.38 o                         
   2   2  13         85.84         79.30         6.96 o                         
   3   2  13        105.84         93.27         9.70 o                         
   4   2  13         45.85         54.90        18.01 o                         
   5   2  13         10.26         -4.68         4.19 o                         
   6   2  13        128.92        130.66        16.31 o                         
   7   2  13         10.46         12.38         7.99 o                         
  -8   3  13         18.31         12.39         6.25 o                         
  -7   3  13          1.05         -2.25         4.66 o                         
  -6   3  13         26.06         16.42         6.59 o                         
  -5   3  13          9.31          6.00         8.27 o                         
  -4   3  13          1.95          0.51         4.13 o                         
  -3   3  13         84.03         66.64         7.00 o                         
  -2   3  13         79.55         77.49         7.12 o                         
  -1   3  13        675.10        614.12        12.28 o                         
   0   3  13        370.63        369.34         9.40 o                         
   1   3  13         16.62         15.38         3.01 o                         
   2   3  13        927.53        912.27        27.08 o                         
   3   3  13        186.22        197.16        12.42 o                         
   4   3  13          0.07          1.63         4.19 o                         
   5   3  13        566.88        515.45        23.19 o                         
   6   3  13         36.08         33.90         8.88 o                         
   7   3  13          4.17          0.34         7.22 o                         
  -8   4  13        106.71        137.61        21.63 o                         
  -7   4  13          6.74          8.35         5.71 o                         
  -6   4  13        317.96        284.91        31.52 o                         
  -5   4  13        689.93        675.76        24.58 o                         
  -4   4  13        896.58        949.72        28.21 o                         
  -3   4  13         19.35         30.60         6.58 o                         
  -2   4  13        980.37        910.55        42.21 o                         
  -1   4  13          0.01         -2.54         2.45 o                         
   0   4  13        390.62        422.07        13.65 o                         
   1   4  13       3190.32       3017.30        44.17 o                         
   2   4  13         98.10        111.88        16.04 o                         
   3   4  13          1.23         -1.16         2.50 o                         
   4   4  13        233.56        239.21        14.70 o                         
   5   4  13        135.60        146.03        12.37 o                         
   6   4  13        221.07        219.75        15.81 o                         
   7   4  13          0.04         -3.78         5.82 o                         
  -7   5  13         12.41          0.59         6.24 o                         
  -6   5  13         34.07         22.55         9.77 o                         
  -5   5  13         10.10         12.43         5.86 o                         
  -4   5  13         97.47        101.30        11.60 o                         
  -3   5  13        166.11        162.70        13.38 o                         
  -2   5  13         15.21         17.37         5.50 o                         
  -1   5  13         17.92         13.08         4.46 o                         
   0   5  13       1963.87       2016.36        34.41 o                         
   1   5  13        708.92        680.76        22.77 o                         
   2   5  13          4.61          4.58         3.26 o                         
   3   5  13          7.48          8.10         3.96 o                         
   4   5  13         84.75        106.73        10.27 o                         
   5   5  13          8.17          9.41         5.39 o                         
   6   5  13          5.77          3.80         5.88 o                         
  -7   6  13        238.03        189.99        23.11 o                         
  -6   6  13        682.29        672.30        33.73 o                         
  -5   6  13         11.77         18.13         6.90 o                         
  -4   6  13        610.25        573.95        22.00 o                         
  -3   6  13          1.88          0.87         3.63 o                         
  -2   6  13        114.51         94.68         8.97 o                         
  -1   6  13        112.38        101.45         8.88 o                         
   0   6  13        640.52        593.61        15.41 o                         
   1   6  13        469.88        468.36        20.66 o                         
   2   6  13        185.30        193.69        15.36 o                         
   3   6  13        188.53        215.35        12.01 o                         
   4   6  13        352.06        358.20        18.29 o                         
   5   6  13         67.42         76.51        10.83 o                         
   6   6  13         36.71         43.28        10.40 o                         
  -6   7  13          3.95         -1.15         6.06 o                         
  -5   7  13        372.15        378.62        20.92 o                         
  -4   7  13          8.13          3.06         4.78 o                         
  -3   7  13         40.15         46.34         7.53 o                         
  -2   7  13         36.65         43.38         6.94 o                         
  -1   7  13        126.14        128.77        10.45 o                         
   0   7  13         74.78         78.59         8.42 o                         
   1   7  13          1.58          3.67         4.81 o                         
   2   7  13         15.65         13.37         5.99 o                         
   3   7  13         89.15         84.73         9.50 o                         
   4   7  13         32.34         40.72         6.58 o                         
   5   7  13         59.80         74.82        11.54 o                         
  -6   8  13        264.52        247.12        17.95 o                         
  -5   8  13         35.77         27.83         7.68 o                         
  -4   8  13        337.64        361.06        20.08 o                         
  -3   8  13          4.78          7.81         5.10 o                         
  -2   8  13        206.33        186.03        13.34 o                         
  -1   8  13        234.75        230.57        13.07 o                         
   0   8  13        126.38        134.26        16.15 o                         
   1   8  13          8.90         13.18         7.52 o                         
   2   8  13         14.61         10.98         6.40 o                         
   3   8  13         13.87          9.24         5.54 o                         
   4   8  13         47.83         55.54        10.16 o                         
   5   8  13         15.55         37.50        12.30 o                         
  -5   9  13        339.87        331.46        21.01 o                         
  -4   9  13          1.33          2.86         5.35 o                         
  -3   9  13        112.53        109.44        11.53 o                         
  -2   9  13          6.37         10.85         5.38 o                         
  -1   9  13        273.56        310.07        15.71 o                         
   0   9  13          4.47          6.35         7.85 o                         
   1   9  13         90.85         89.47        11.83 o                         
   2   9  13         42.31         28.91         8.91 o                         
   3   9  13          3.65          4.94         5.46 o                         
   4   9  13         31.11         25.74         8.94 o                         
  -4  10  13         22.33         24.76         7.74 o                         
  -3  10  13         16.92         13.58         6.77 o                         
  -2  10  13          5.39         11.87         5.94 o                         
  -1  10  13         16.33         22.27         7.97 o                         
   0  10  13         27.56         29.65        10.21 o                         
   1  10  13          4.22          6.60         7.71 o                         
   2  10  13          5.58          2.27         5.55 o                         
   3  10  13         36.18         30.89         9.51 o                         
  -2  11  13          0.00          2.29         5.69 o                         
  -1  11  13         89.64         96.86        13.46 o                         
   0  11  13          8.16         14.90         9.64 o                         
   1  11  13         11.48         11.34         8.95 o                         
  -8   0  14         19.09          2.04        11.06 o                         
  -7   0  14        358.66        428.24        43.64 o                         
  -6   0  14          7.12         13.58         9.02 o                         
  -5   0  14          4.49         12.57         5.48 o                         
  -4   0  14        672.11        606.36        20.36 o                         
  -3   0  14        759.79        722.16        31.27 o                         
  -2   0  14        599.23        614.82        19.04 o                         
  -1   0  14         14.16          9.17         3.96 o                         
   0   0  14        606.79        600.46        30.99 o                         
   1   0  14       1202.28       1167.15        38.12 o                         
   2   0  14        104.74         86.00        11.26 o                         
   3   0  14        221.00        168.26        16.35 o                         
   4   0  14        815.16        620.32        27.77 o                         
   5   0  14        205.86        203.93        20.36 o                         
   6   0  14        389.24        377.04        41.31 o                         
   7   0  14        223.93        193.76        32.29 o                         
  -8   1  14          8.47         -5.09         7.19 o                         
  -7   1  14         67.14         50.45        12.13 o                         
  -6   1  14         12.81          9.42         6.89 o                         
  -5   1  14         97.41        100.52         7.37 o                         
  -4   1  14          0.76          3.73         3.95 o                         
  -3   1  14         97.62         97.49         6.92 o                         
  -2   1  14          0.36          2.96         2.63 o                         
  -1   1  14        162.88        162.03         6.98 o                         
   0   1  14        831.34        841.32        14.04 o                         
   1   1  14        151.93        152.25         8.50 o                         
   2   1  14        113.51        113.04        11.34 o                         
   3   1  14         20.60         10.37         4.59 o                         
   4   1  14          9.29         11.17         4.86 o                         
   5   1  14          7.86          6.95         5.25 o                         
   6   1  14         72.15         70.48        11.39 o                         
   7   1  14         44.18         76.48        15.98 o                         
  -8   2  14          0.28          0.42         7.87 o                         
  -7   2  14          8.84          2.67         4.47 o                         
  -6   2  14          5.44          3.11         4.45 o                         
  -5   2  14        239.18        236.72        21.42 o                         
  -4   2  14        649.62        622.08        17.90 o                         
  -3   2  14        125.54        120.36         9.18 o                         
  -2   2  14       1307.16       1317.04        29.63 o                         
  -1   2  14         21.31         25.82         4.09 o                         
   0   2  14        766.78        720.12        13.68 o                         
   1   2  14       1542.63       1555.54        21.94 o                         
   2   2  14         98.47         95.91         7.53 o                         
   3   2  14        779.32        728.62        20.31 o                         
   4   2  14        695.98        598.29        22.78 o                         
   5   2  14        526.76        540.20        45.95 o                         
   6   2  14        151.20        184.67        32.00 o                         
   7   2  14          1.08          5.24         7.78 o                         
  -8   3  14          0.03          5.85         6.83 o                         
  -7   3  14        185.25        188.30        16.02 o                         
  -6   3  14        134.20        135.45        13.67 o                         
  -5   3  14         25.80         20.82         7.02 o                         
  -4   3  14        160.98        161.76        13.58 o                         
  -3   3  14         13.73         13.51         4.36 o                         
  -2   3  14        460.88        464.42        14.69 o                         
  -1   3  14         22.86         29.46         4.51 o                         
   0   3  14         17.88         20.85         3.52 o                         
   1   3  14        675.63        650.66        15.40 o                         
   2   3  14        778.04        712.34        17.19 o                         
   3   3  14          4.66          7.57         4.34 o                         
   4   3  14          3.76         -4.03         3.96 o                         
   5   3  14        234.81        194.53        20.29 o                         
   6   3  14         50.17         68.15        12.57 o                         
  -7   4  14        105.21        103.02        11.59 o                         
  -6   4  14         22.36         32.13         9.23 o                         
  -5   4  14          1.10          5.42         5.13 o                         
  -4   4  14          1.04          7.76         4.96 o                         
  -3   4  14         11.65         15.01         5.46 o                         
  -2   4  14         93.11         75.06         7.41 o                         
  -1   4  14        122.94        120.67         8.15 o                         
   0   4  14          1.44         -3.25         2.77 o                         
   1   4  14         47.23         43.14         6.15 o                         
   2   4  14        873.18        844.94        21.58 o                         
   3   4  14        391.35        363.49        28.97 o                         
   4   4  14         23.39         23.69         5.79 o                         
   5   4  14          3.81          4.60         4.99 o                         
   6   4  14          4.61          4.41         5.67 o                         
  -7   5  14        345.31        371.15        24.27 o                         
  -6   5  14         34.19         45.55         9.14 o                         
  -5   5  14        216.47        221.44        17.38 o                         
  -4   5  14        188.99        185.47        15.34 o                         
  -3   5  14        144.73        132.64        12.31 o                         
  -2   5  14        764.52        787.75        27.38 o                         
  -1   5  14         32.00         34.27         5.88 o                         
   0   5  14        202.84        214.25        12.30 o                         
   1   5  14        600.36        587.34        21.65 o                         
   2   5  14        103.95         84.85         8.48 o                         
   3   5  14        466.94        440.67        16.34 o                         
   4   5  14        207.06        220.07        16.12 o                         
   5   5  14         35.18         26.56         7.08 o                         
   6   5  14        329.42        384.09        21.67 o                         
  -7   6  14          0.04         -8.43         6.36 o                         
  -6   6  14         40.81         39.61         9.79 o                         
  -5   6  14         21.42         11.68        11.92 o                         
  -4   6  14          1.37          5.61         5.09 o                         
  -3   6  14        148.70        147.70        14.52 o                         
  -2   6  14        214.40        223.64        16.17 o                         
  -1   6  14          7.94          4.47         4.04 o                         
   0   6  14          1.24         -1.47         4.06 o                         
   1   6  14         59.21         26.72        14.34 o                         
   2   6  14        146.36        115.19        13.98 o                         
   3   6  14         42.89         49.63         7.69 o                         
   4   6  14          0.14          3.76         4.77 o                         
   5   6  14         41.64         55.51         8.70 o                         
  -6   7  14        119.55        113.47        14.27 o                         
  -5   7  14          3.30          7.84         7.09 o                         
  -4   7  14         44.29         23.21         7.32 o                         
  -3   7  14          6.31          8.00         5.06 o                         
  -2   7  14        522.56        541.27        18.75 o                         
  -1   7  14        757.29        748.46        19.18 o                         
   0   7  14        269.38        265.11        22.53 o                         
   1   7  14         83.15         67.06         9.85 o                         
   2   7  14          3.56         -0.91         4.88 o                         
   3   7  14        248.84        249.43        15.94 o                         
   4   7  14         10.14         20.51         8.95 o                         
   5   7  14         15.55         21.63         9.35 o                         
  -5   8  14         18.28         13.66         9.53 o                         
  -4   8  14        131.10        138.25        12.89 o                         
  -3   8  14         62.16         68.68         9.27 o                         
  -2   8  14         75.38         81.48        11.51 o                         
  -1   8  14         91.09         92.23         8.55 o                         
   0   8  14          1.07          3.00         5.86 o                         
   1   8  14        160.32        157.46        15.04 o                         
   2   8  14          0.98          6.50         6.16 o                         
   3   8  14        116.13        143.24        12.50 o                         
   4   8  14         68.35         95.51        13.35 o                         
  -4   9  14        361.36        398.67        23.07 o                         
  -3   9  14          0.34         -2.15         4.83 o                         
  -2   9  14          4.08          3.65         5.18 o                         
  -1   9  14         19.55         23.88         9.80 o                         
   0   9  14         28.69         31.37        10.47 o                         
   1   9  14          1.73          4.07         6.11 o                         
   2   9  14         33.19         30.87         8.48 o                         
   3   9  14          8.13          2.52         5.61 o                         
  -3  10  14         79.46         91.23        11.16 o                         
  -2  10  14         44.55         55.54        11.34 o                         
  -1  10  14         75.53         72.03        11.67 o                         
   0  10  14        165.33        186.87        32.29 o                         
   1  10  14         34.06         42.90        12.01 o                         
   2  10  14         43.10         50.28         9.23 o                         
  -8   1  15          7.71         10.54         8.93 o                         
  -7   1  15        306.05        275.00        40.00 o                         
  -6   1  15        118.42        110.99        10.64 o                         
  -5   1  15        171.54        190.65        18.31 o                         
  -4   1  15         96.76         95.22         7.89 o                         
  -3   1  15         90.97         88.24        14.35 o                         
  -2   1  15       1568.78       1551.15        24.25 o                         
  -1   1  15        247.93        256.99         8.54 o                         
   0   1  15       2269.67       2187.55        25.91 o                         
   1   1  15          0.11          0.50         3.14 o                         
   2   1  15        411.79        405.43        13.13 o                         
   3   1  15          4.80         -3.65         3.27 o                         
   4   1  15         77.32         71.09         8.88 o                         
   5   1  15        161.14        145.04        12.63 o                         
   6   1  15        198.29        229.15        26.86 o                         
  -7   2  15         69.06         77.33        10.50 o                         
  -6   2  15         56.96         60.32         8.31 o                         
  -5   2  15         62.32         61.16         8.06 o                         
  -4   2  15        151.55        138.28        10.46 o                         
  -3   2  15        117.80        136.88        10.14 o                         
  -2   2  15         15.69         17.46         4.40 o                         
  -1   2  15       1239.64       1241.50        27.28 o                         
   0   2  15        185.38        185.71         7.91 o                         
   1   2  15          4.96          3.10         3.27 o                         
   2   2  15         13.32         12.37         4.00 o                         
   3   2  15        375.44        381.04        16.02 o                         
   4   2  15        192.91        174.06        15.09 o                         
   5   2  15         59.48         60.17         9.92 o                         
   6   2  15          2.99         -0.25         5.98 o                         
  -7   3  15        255.05        237.35        16.67 o                         
  -6   3  15         85.81         84.47         9.96 o                         
  -5   3  15         38.28         35.75         8.04 o                         
  -4   3  15        555.46        504.32        25.68 o                         
  -3   3  15        129.82        144.81        10.56 o                         
  -2   3  15        627.50        621.05        17.36 o                         
  -1   3  15        364.62        381.28        12.16 o                         
   0   3  15        201.20        200.76        15.13 o                         
   1   3  15        277.72        270.54        12.42 o                         
   2   3  15        299.91        284.94        12.99 o                         
   3   3  15         41.12         47.21         7.08 o                         
   4   3  15        239.75        235.79        15.19 o                         
   5   3  15         54.72         62.85        11.38 o                         
   6   3  15         40.26         29.79         9.18 o                         
  -7   4  15         16.93         20.11         7.09 o                         
  -6   4  15        235.25        209.25        17.40 o                         
  -5   4  15        336.60        322.64        20.63 o                         
  -4   4  15         32.18         19.40         9.24 o                         
  -3   4  15        125.20        142.73        20.20 o                         
  -2   4  15          9.57         10.62         4.14 o                         
  -1   4  15       1156.67       1097.85        21.75 o                         
   0   4  15        911.28        898.89        21.51 o                         
   1   4  15       1027.95        974.19        28.24 o                         
   2   4  15        131.37        143.84        16.13 o                         
   3   4  15        488.88        444.44        28.48 o                         
   4   4  15        125.63        102.83        10.29 o                         
   5   4  15         95.73        125.56        12.00 o                         
   6   4  15        246.36        281.99        18.57 o                         
  -7   5  15         13.38          6.21         7.41 o                         
  -6   5  15          0.04         -6.17         5.19 o                         
  -5   5  15          4.20          3.27         5.88 o                         
  -4   5  15         51.23         38.34         8.21 o                         
  -3   5  15         33.06         28.60         6.89 o                         
  -2   5  15         18.43         18.17         6.03 o                         
  -1   5  15        128.79        102.31         9.33 o                         
   0   5  15        837.17        784.51        25.64 o                         
   1   5  15        861.73        811.05        28.67 o                         
   2   5  15        185.06        173.83        14.91 o                         
   3   5  15         17.20          8.39         4.49 o                         
   4   5  15          4.66          1.68         4.56 o                         
   5   5  15         92.76        113.00        11.49 o                         
  -6   6  15          0.20          2.55         6.31 o                         
  -5   6  15         93.56         91.28        12.39 o                         
  -4   6  15          2.73         14.91         6.61 o                         
  -3   6  15        126.43        133.58        16.03 o                         
  -2   6  15        584.29        579.02        23.02 o                         
  -1   6  15        761.68        815.41        25.37 o                         
   0   6  15         27.46         40.97         8.56 o                         
   1   6  15        822.87        772.83        26.36 o                         
   2   6  15        233.65        228.59        21.49 o                         
   3   6  15          7.38         12.57         5.36 o                         
   4   6  15        128.72        145.61        12.59 o                         
   5   6  15         65.46         71.35        15.66 o                         
  -6   7  15         13.93         14.19         7.87 o                         
  -5   7  15         46.89         37.79        20.22 o                         
  -4   7  15          0.55          0.88         4.89 o                         
  -3   7  15        277.56        268.37        19.36 o                         
  -2   7  15         15.32          9.97         5.66 o                         
  -1   7  15          0.41          4.41         4.54 o                         
   0   7  15          1.08          0.09         5.12 o                         
   1   7  15         17.25          9.24         5.33 o                         
   2   7  15          0.14          3.62         5.44 o                         
   3   7  15         18.51         26.49         6.57 o                         
   4   7  15         49.08         52.26        10.32 o                         
  -5   8  15        235.17        256.09        25.09 o                         
  -4   8  15         17.45          9.69         5.80 o                         
  -3   8  15         98.41        110.74        11.57 o                         
  -2   8  15        308.17        295.95        19.97 o                         
  -1   8  15         11.64         10.44         6.01 o                         
   0   8  15         43.04         36.95         9.85 o                         
   1   8  15        160.72        178.95        16.23 o                         
   2   8  15        150.74        167.15        21.91 o                         
   3   8  15         51.90         36.75         8.27 o                         
   4   8  15         27.90         49.56        10.79 o                         
  -4   9  15         10.80         14.15         6.70 o                         
  -3   9  15        224.94        201.09        17.92 o                         
  -2   9  15         74.35         76.78        11.30 o                         
  -1   9  15         98.48         77.71        14.27 o                         
   0   9  15         34.50         18.03        17.60 o                         
   1   9  15          5.76          5.95         6.50 o                         
   2   9  15         63.10         46.03         9.87 o                         
   3   9  15         66.03         76.39        10.45 o                         
  -2  10  15        126.20        128.22        19.54 o                         
  -1  10  15         27.72         28.97        10.93 o                         
   0  10  15        166.36        207.00        22.73 o                         
   1  10  15          0.52         -6.06         6.63 o                         
  -7   0  16         35.79         18.62        13.67 o                         
  -6   0  16        303.72        340.38        38.69 o                         
  -5   0  16          9.15          4.02         5.86 o                         
  -4   0  16       1788.38       1796.08        48.69 o                         
  -3   0  16        409.73        415.70        18.66 o                         
  -2   0  16       2219.71       2252.25        41.49 o                         
  -1   0  16          0.03          0.41         2.95 o                         
   0   0  16        208.45        192.47        13.07 o                         
   1   0  16        525.40        474.62        18.76 o                         
   2   0  16       1611.03       1511.47        42.36 o                         
   3   0  16         27.33         27.98         9.04 o                         
   4   0  16       1017.62        933.05        56.73 o                         
   5   0  16         39.50         60.96        12.92 o                         
   6   0  16        182.13        200.16        31.42 o                         
  -7   1  16         16.11         14.28         9.04 o                         
  -6   1  16         30.21         33.44         8.28 o                         
  -5   1  16         22.08         18.78         5.58 o                         
  -4   1  16         28.33         41.99         5.97 o                         
  -3   1  16         22.56         20.35         5.00 o                         
  -2   1  16         27.78         26.50         5.17 o                         
  -1   1  16          1.64         -0.21         2.32 o                         
   0   1  16         55.05         53.48         4.69 o                         
   1   1  16          3.85          3.77         3.23 o                         
   2   1  16         51.93         51.09         6.35 o                         
   3   1  16          6.06         10.74         4.67 o                         
   4   1  16          3.71         -1.87         4.79 o                         
   5   1  16        101.71        101.70        13.23 o                         
   6   1  16         38.42         57.59        11.36 o                         
  -7   2  16         31.22         23.76         8.17 o                         
  -6   2  16        156.97        141.52        12.37 o                         
  -5   2  16         15.06         18.10         5.58 o                         
  -4   2  16        583.92        580.58        23.22 o                         
  -3   2  16        152.59        139.32        11.84 o                         
  -2   2  16        236.74        224.17        12.59 o                         
  -1   2  16        136.73        137.26         8.80 o                         
   0   2  16        943.08        891.90        15.40 o                         
   1   2  16        279.46        290.38        12.70 o                         
   2   2  16       1247.55       1125.16        23.32 o                         
   3   2  16        168.55        144.68        10.35 o                         
   4   2  16         40.21         41.08         8.51 o                         
   5   2  16         80.12         60.41        10.69 o                         
   6   2  16        114.43        130.38        15.14 o                         
  -7   3  16        287.76        290.66        18.51 o                         
  -6   3  16        163.03        168.23        13.71 o                         
  -5   3  16        453.41        470.83        23.37 o                         
  -4   3  16         66.52         64.71         9.66 o                         
  -3   3  16         90.72        115.80         9.93 o                         
  -2   3  16        301.84        272.80        14.86 o                         
  -1   3  16          1.04          0.75         3.21 o                         
   0   3  16       1209.79       1206.11        25.38 o                         
   1   3  16         44.47         47.94         5.83 o                         
   2   3  16        164.50        151.73        10.01 o                         
   3   3  16        737.43        713.04        25.91 o                         
   4   3  16          7.06          8.57         5.14 o                         
   5   3  16        255.36        248.77        16.78 o                         
   6   3  16         81.85         83.02        16.62 o                         
  -7   4  16        115.39        128.84        16.00 o                         
  -6   4  16         49.68         58.79        10.26 o                         
  -5   4  16          0.47          1.27         5.73 o                         
  -4   4  16        220.71        173.53        14.98 o                         
  -3   4  16         14.14         17.24         5.98 o                         
  -2   4  16        367.24        365.60        15.51 o                         
  -1   4  16        492.42        462.05        14.20 o                         
   0   4  16       1358.26       1244.64        34.99 o                         
   1   4  16         19.33         28.06         8.67 o                         
   2   4  16         47.54         42.54         6.73 o                         
   3   4  16         22.16         12.59         5.14 o                         
   4   4  16         75.98         68.80         8.92 o                         
   5   4  16         63.26         81.51        11.54 o                         
  -6   5  16         87.58         74.38        12.00 o                         
  -5   5  16        353.05        399.29        24.25 o                         
  -4   5  16          4.61          2.63         5.10 o                         
  -3   5  16        131.91        135.41        16.83 o                         
  -2   5  16         80.91         80.67        12.66 o                         
  -1   5  16        285.12        296.02        14.97 o                         
   0   5  16         21.38         16.93         6.01 o                         
   1   5  16         52.09         60.45        12.60 o                         
   2   5  16          0.41          0.33         4.58 o                         
   3   5  16        404.28        417.88        36.39 o                         
   4   5  16          0.58          2.22         4.45 o                         
   5   5  16        464.98        545.21        35.82 o                         
  -6   6  16          5.83         -0.37         6.20 o                         
  -5   6  16          4.25          5.50         6.48 o                         
  -4   6  16          8.38         16.81         7.09 o                         
  -3   6  16         83.78         89.81        18.91 o                         
  -2   6  16         30.73         34.12         6.81 o                         
  -1   6  16        625.95        612.33        30.57 o                         
   0   6  16         21.88         23.37         6.99 o                         
   1   6  16         42.27         38.92         7.96 o                         
   2   6  16         50.60         49.54         9.16 o                         
   3   6  16          2.50          0.19         5.47 o                         
   4   6  16         35.73         44.94         9.56 o                         
   5   6  16        112.73        129.91        15.18 o                         
  -5   7  16        362.83        432.22        38.03 o                         
  -4   7  16         35.66         34.30         8.73 o                         
  -3   7  16          7.09          2.57         5.82 o                         
  -2   7  16          3.88          1.44         5.26 o                         
  -1   7  16        147.95        134.43        40.44 o                         
   0   7  16          1.51         -0.72         4.79 o                         
   1   7  16        327.59        273.84        60.43 o                         
   2   7  16         25.70         25.53         7.79 o                         
   3   7  16        176.87        181.55        23.66 o                         
   4   7  16         92.10         82.15        12.52 o                         
  -4   8  16        199.76        210.64        18.97 o                         
  -3   8  16         17.38         21.09         7.84 o                         
  -2   8  16          8.07         10.15         5.79 o                         
  -1   8  16          2.07          4.40         7.28 o                         
   0   8  16          1.35         -5.93         4.36 o                         
   1   8  16         39.63         33.22         9.06 o                         
   2   8  16         18.21         21.77         8.22 o                         
   3   8  16         36.42         57.46         9.10 o                         
  -3   9  16         72.27         89.29        11.35 o                         
  -2   9  16         38.90         39.29         9.54 o                         
  -1   9  16         12.30          1.02         6.78 o                         
   0   9  16          0.31         11.25         8.22 o                         
   1   9  16         35.36         19.78        10.35 o                         
   2   9  16        192.16        191.99        17.80 o                         
  -7   1  17        149.73        181.29        25.16 o                         
  -6   1  17         48.40         68.86         9.21 o                         
  -5   1  17        205.77        242.10        15.48 o                         
  -4   1  17          9.79          1.48         4.04 o                         
  -3   1  17        107.02        102.01         8.95 o                         
  -2   1  17        304.23        327.50        14.48 o                         
  -1   1  17          1.54          2.05         2.89 o                         
   0   1  17         88.77        102.04         6.52 o                         
   1   1  17        402.64        362.08        14.79 o                         
   2   1  17        176.03        195.79        11.41 o                         
   3   1  17         40.77         45.08         6.54 o                         
   4   1  17        136.16        143.23        12.42 o                         
   5   1  17        114.39        117.66        12.24 o                         
   6   1  17        256.66        267.14        21.59 o                         
  -7   2  17          5.14          3.57         7.68 o                         
  -6   2  17         14.88         18.73         6.63 o                         
  -5   2  17        145.71        127.34        14.45 o                         
  -4   2  17        243.20        227.66        22.19 o                         
  -3   2  17        484.89        483.09        22.76 o                         
  -2   2  17         40.06         51.31         6.96 o                         
  -1   2  17         90.51        107.76         8.08 o                         
   0   2  17        517.12        506.74        21.08 o                         
   1   2  17         76.58         84.51         8.68 o                         
   2   2  17         21.73         14.42         4.53 o                         
   3   2  17         66.99         61.81         7.42 o                         
   4   2  17         53.77         68.07         9.25 o                         
   5   2  17          6.74         -6.93         5.46 o                         
  -7   3  17        311.24        313.47        19.33 o                         
  -6   3  17        164.85        159.71        13.66 o                         
  -5   3  17         13.69         21.08         7.37 o                         
  -4   3  17          0.58          6.89         5.43 o                         
  -3   3  17         21.25         15.91         7.51 o                         
  -2   3  17          3.06          7.97         4.99 o                         
  -1   3  17        118.42        113.11         8.50 o                         
   0   3  17          2.17          2.02         3.87 o                         
   1   3  17         35.43         42.26        11.74 o                         
   2   3  17        201.41        193.92        11.38 o                         
   3   3  17         28.52         24.34         6.02 o                         
   4   3  17        146.68        152.76        20.49 o                         
   5   3  17         10.27          7.13         6.24 o                         
  -6   4  17        119.73        130.55        18.08 o                         
  -5   4  17        149.44        170.87        16.10 o                         
  -4   4  17        289.45        282.13        19.48 o                         
  -3   4  17        227.36        232.23        24.02 o                         
  -2   4  17          1.66          4.72         4.11 o                         
  -1   4  17       2402.65       2524.92        37.76 o                         
   0   4  17        561.12        518.93        28.61 o                         
   1   4  17        250.24        257.76        24.62 o                         
   2   4  17         40.63         54.79        10.54 o                         
   3   4  17         17.96         15.91         5.50 o                         
   4   4  17        227.34        261.14        16.59 o                         
   5   4  17          1.31          4.17         6.17 o                         
  -6   5  17         84.68         86.34        12.43 o                         
  -5   5  17         26.21         31.60         8.86 o                         
  -4   5  17          1.88         10.95         6.19 o                         
  -3   5  17         40.89         55.61        15.37 o                         
  -2   5  17         75.53         65.64         9.16 o                         
  -1   5  17         38.72         35.34         7.22 o                         
   0   5  17          0.44          5.36         5.33 o                         
   1   5  17         97.89         91.69        11.44 o                         
   2   5  17         16.66         17.26         6.88 o                         
   3   5  17          0.00         -0.27         5.59 o                         
   4   5  17        269.99        263.73        35.08 o                         
   5   5  17         57.54         51.89        13.77 o                         
  -5   6  17        442.10        390.25        24.90 o                         
  -4   6  17         31.70         35.11         8.91 o                         
  -3   6  17        690.69        711.55       107.79 o                         
  -2   6  17        980.78        956.44        30.45 o                         
  -1   6  17        879.82        944.68        37.03 o                         
   0   6  17         55.62         55.43         9.45 o                         
   1   6  17         17.29         12.45         6.67 o                         
   2   6  17         40.07         50.28         9.66 o                         
   3   6  17        160.55        139.50        51.64 o                         
   4   6  17        248.08        256.40        20.43 o                         
  -5   7  17         23.33         31.18         9.67 o                         
  -4   7  17          0.00         -0.27         5.95 o                         
  -3   7  17        201.62        177.34        23.97 o                         
  -2   7  17        115.36        112.08        11.49 o                         
  -1   7  17         65.06         77.70        13.88 o                         
   0   7  17          2.53          9.17         6.32 o                         
   1   7  17        175.07        154.74        21.73 o                         
   2   7  17          0.09          1.74         8.16 o                         
   3   7  17          8.34         18.14         9.99 o                         
  -4   8  17          0.26         12.30         7.66 o                         
  -3   8  17        405.12        422.32        38.24 o                         
  -2   8  17        222.82        203.26        18.22 o                         
  -1   8  17        148.37        172.01        22.84 o                         
   0   8  17         54.86         59.26        12.67 o                         
   1   8  17         27.67         20.88         8.59 o                         
   2   8  17          7.97         11.00         7.31 o                         
  -2   9  17        182.28        173.96        17.76 o                         
  -1   9  17        203.97        251.46        27.49 o                         
   0   9  17        160.20        117.24        17.38 o                         
   1   9  17         91.04         82.83        12.57 o                         
  -7   0  18        261.67        218.78        34.04 o                         
  -6   0  18        286.40        302.56        38.11 o                         
  -5   0  18        556.81        611.89        68.37 o                         
  -4   0  18         40.10         39.76         9.55 o                         
  -3   0  18          9.39         12.08         6.96 o                         
  -2   0  18         56.22         62.76        11.18 o                         
  -1   0  18         14.51         19.97         4.90 o                         
   0   0  18          6.48          6.73         3.88 o                         
   1   0  18         15.68         21.17         5.99 o                         
   2   0  18        676.38        606.77        22.78 o                         
   3   0  18        293.15        314.63        24.17 o                         
   4   0  18        114.93        107.08        15.74 o                         
   5   0  18        123.01        124.65        21.24 o                         
  -6   1  18        192.09        219.69        23.33 o                         
  -5   1  18          8.48         11.71         7.46 o                         
  -4   1  18         25.59         28.45         6.22 o                         
  -3   1  18         10.98          8.63         4.67 o                         
  -2   1  18          0.03         -2.31         3.59 o                         
  -1   1  18         26.78         29.57         5.06 o                         
   0   1  18         56.47         54.74         5.57 o                         
   1   1  18         18.02         23.10         4.51 o                         
   2   1  18         86.03         85.51         8.06 o                         
   3   1  18         10.44          6.89         6.42 o                         
   4   1  18         65.60         83.73        10.02 o                         
   5   1  18         59.33         70.61        10.35 o                         
  -6   2  18        156.64        168.99        14.13 o                         
  -5   2  18        343.24        355.30        19.29 o                         
  -4   2  18          0.26         -1.61         5.59 o                         
  -3   2  18         11.79         14.49         4.99 o                         
  -2   2  18        251.78        292.31        15.14 o                         
  -1   2  18          0.20         -3.24         3.84 o                         
   0   2  18        206.57        208.71        13.29 o                         
   1   2  18         12.31         16.49         4.51 o                         
   2   2  18         29.40         30.22         6.40 o                         
   3   2  18        142.70        169.23        11.55 o                         
   4   2  18        301.94        300.69        17.90 o                         
   5   2  18        135.96        135.63        13.22 o                         
  -6   3  18         84.68         82.40        10.61 o                         
  -5   3  18         48.06         41.57         9.06 o                         
  -4   3  18        102.26        100.02        12.01 o                         
  -3   3  18         26.20         21.21         6.37 o                         
  -2   3  18          0.05          6.45         4.79 o                         
  -1   3  18        256.82        264.90        16.83 o                         
   0   3  18        910.18        941.27        24.72 o                         
   1   3  18          6.24         19.31         6.33 o                         
   2   3  18        214.91        247.34        27.10 o                         
   3   3  18         18.94         18.57         5.87 o                         
   4   3  18         10.26          7.05         5.67 o                         
   5   3  18        344.85        370.65        24.35 o                         
  -6   4  18         74.95         80.97        11.86 o                         
  -5   4  18          6.81          8.26         6.60 o                         
  -4   4  18          2.67         -0.52         5.16 o                         
  -3   4  18         41.00         36.93         7.70 o                         
  -2   4  18          0.30          6.13         5.17 o                         
  -1   4  18        592.05        626.30        20.14 o                         
   0   4  18         14.99         18.45         5.70 o                         
   1   4  18         40.48         36.26         8.53 o                         
   2   4  18         38.24         28.68        13.95 o                         
   3   4  18         10.88         25.77         8.33 o                         
   4   4  18         21.35         26.32         6.95 o                         
  -5   5  18         19.33          7.54         7.12 o                         
  -4   5  18        312.97        322.39        21.73 o                         
  -3   5  18         34.96         50.91         9.28 o                         
  -2   5  18        443.93        443.21        21.65 o                         
  -1   5  18         33.02         24.44         9.05 o                         
   0   5  18        600.65        648.09        25.09 o                         
   1   5  18        132.31        152.86        14.99 o                         
   2   5  18        395.28        404.72        24.12 o                         
   3   5  18         43.12         51.06        13.47 o                         
   4   5  18          3.54         -0.39         6.40 o                         
  -5   6  18          8.68         10.39         7.45 o                         
  -4   6  18        125.09        121.91        14.08 o                         
  -3   6  18         18.42         17.30         7.09 o                         
  -2   6  18        165.60        178.12        15.61 o                         
  -1   6  18        171.14        189.62        20.06 o                         
   0   6  18         27.25         26.05         7.75 o                         
   1   6  18        370.11        428.13        24.91 o                         
   2   6  18         15.12         12.77         7.09 o                         
   3   6  18         75.97         58.19        10.83 o                         
  -4   7  18        278.87        286.52        21.52 o                         
  -3   7  18         46.43         40.79         9.69 o                         
  -2   7  18        130.54        149.45        19.28 o                         
  -1   7  18         13.90         15.36         8.20 o                         
   0   7  18        352.81        374.93        26.38 o                         
   1   7  18         67.72         58.88        10.61 o                         
   2   7  18        249.89        281.89        43.35 o                         
   3   7  18          0.79         -6.79         5.91 o                         
  -3   8  18        529.94        542.03        29.77 o                         
  -2   8  18          7.71          5.09         7.74 o                         
  -1   8  18         93.30        108.79        26.04 o                         
   0   8  18          1.46          6.71         7.99 o                         
   1   8  18         72.26         76.97        12.05 o                         
   2   8  18         87.98         97.01        13.70 o                         
  -6   1  19         36.37         24.96        11.64 o                         
  -5   1  19         41.20         56.01        10.16 o                         
  -4   1  19         34.24         33.32         6.88 o                         
  -3   1  19        336.63        398.29        18.98 o                         
  -2   1  19         68.15         58.05         7.61 o                         
  -1   1  19        192.25        209.42        11.60 o                         
   0   1  19        107.74        110.49        10.05 o                         
   1   1  19          0.23          2.36         3.58 o                         
   2   1  19        214.58        229.80        12.84 o                         
   3   1  19        153.76        173.56        12.03 o                         
   4   1  19          5.89          0.41         4.82 o                         
   5   1  19         65.78         77.16        17.20 o                         
  -6   2  19         37.55         46.61         8.45 o                         
  -5   2  19          2.00         -2.63         5.40 o                         
  -4   2  19         70.40         65.24        13.66 o                         
  -3   2  19         45.05         50.45         7.28 o                         
  -2   2  19        336.08        336.65        16.52 o                         
  -1   2  19        137.71        141.77         9.84 o                         
   0   2  19         36.70         37.46         6.98 o                         
   1   2  19          3.08          1.60         4.43 o                         
   2   2  19        107.82        118.12        11.00 o                         
   3   2  19         14.95         20.09         6.92 o                         
   4   2  19          0.34         -5.01         4.83 o                         
  -6   3  19          0.25          1.12         5.56 o                         
  -5   3  19         19.43         27.24         7.89 o                         
  -4   3  19         43.92         46.19        11.29 o                         
  -3   3  19        324.51        337.21        20.30 o                         
  -2   3  19        141.47        116.10        11.99 o                         
  -1   3  19         59.47         75.18        11.33 o                         
   0   3  19         85.12         87.16        13.82 o                         
   1   3  19         16.29         14.63         6.25 o                         
   2   3  19          1.92          6.68         6.04 o                         
   3   3  19          0.72          8.00         6.14 o                         
   4   3  19          7.59         15.26         6.52 o                         
  -5   4  19         62.98         87.25        12.79 o                         
  -4   4  19         68.44         49.50        12.54 o                         
  -3   4  19        543.59        592.99        51.72 o                         
  -2   4  19        600.31        585.84        22.63 o                         
  -1   4  19         49.51         72.58        11.09 o                         
   0   4  19        280.97        271.32        16.38 o                         
   1   4  19        125.35        134.00        16.91 o                         
   2   4  19        113.09        110.01        13.09 o                         
   3   4  19         57.82         57.30        10.30 o                         
   4   4  19        419.03        470.44        27.81 o                         
  -5   5  19         37.01         28.87         8.92 o                         
  -4   5  19         49.28         43.78         9.85 o                         
  -3   5  19         85.96        102.20        12.26 o                         
  -2   5  19        118.03         92.40        11.26 o                         
  -1   5  19         12.14          7.59         7.58 o                         
   0   5  19         63.52         72.93        12.05 o                         
   1   5  19         17.91         16.25         6.69 o                         
   2   5  19         11.07         21.36         7.72 o                         
   3   5  19          3.67          3.23         6.48 o                         
  -4   6  19        275.59        313.15        22.55 o                         
  -3   6  19         34.76         42.39        14.49 o                         
  -2   6  19        110.94        103.01        20.95 o                         
  -1   6  19         18.82         27.35         9.77 o                         
   0   6  19        118.41        112.02        31.42 o                         
   1   6  19          4.66         12.30        10.58 o                         
   2   6  19        457.03        436.09        26.30 o                         
   3   6  19        372.30        391.45        25.48 o                         
  -3   7  19        107.81        111.30        17.52 o                         
  -2   7  19        142.68         93.69        15.63 o                         
  -1   7  19        193.56        206.41        22.32 o                         
   0   7  19          0.76         20.63        15.50 o                         
   1   7  19         31.25         51.23        15.85 o                         
   2   7  19         76.26         84.99        17.77 o                         
  -1   8  19          0.71         -1.52         7.16 o                         
   0   8  19        142.91        140.63        19.12 o                         
  -6   0  20          1.15         20.66        13.96 o                         
  -5   0  20        241.36        291.51        37.82 o                         
  -4   0  20          2.39          2.63        11.35 o                         
  -3   0  20        109.52        132.34        16.35 o                         
  -2   0  20        388.81        342.13        24.98 o                         
  -1   0  20        497.13        539.67        65.60 o                         
   0   0  20          1.69          7.14         5.43 o                         
   1   0  20        213.57        193.66        19.91 o                         
   2   0  20        298.96        307.18        19.96 o                         
   3   0  20         15.88         11.05         6.65 o                         
   4   0  20        439.18        430.37        31.35 o                         
  -5   1  20        158.46        143.26        15.01 o                         
  -4   1  20         15.59         17.30         7.08 o                         
  -3   1  20          2.62          3.69         4.78 o                         
  -2   1  20         60.43         65.66        10.36 o                         
  -1   1  20         22.18         39.69         6.94 o                         
   0   1  20        121.16        141.73        11.53 o                         
   1   1  20         95.56        115.76        11.07 o                         
   2   1  20         25.79         29.34         6.49 o                         
   3   1  20          1.39          1.53         4.46 o                         
   4   1  20          0.01         -2.46         4.90 o                         
  -5   2  20         63.52         58.93        10.69 o                         
  -4   2  20          0.20          6.25         5.83 o                         
  -3   2  20         67.94         59.16         9.45 o                         
  -2   2  20         51.82         72.00         8.46 o                         
  -1   2  20        152.91        175.52        13.19 o                         
   0   2  20        239.76        262.86        15.85 o                         
   1   2  20         67.91         60.18         8.60 o                         
   2   2  20        213.95        225.01        17.65 o                         
   3   2  20         24.24         33.74         6.80 o                         
   4   2  20        548.10        576.27        66.98 o                         
  -5   3  20         68.91         79.75        12.02 o                         
  -4   3  20         86.55         84.37        14.71 o                         
  -3   3  20        970.84        955.60        29.89 o                         
  -2   3  20         14.09         14.77         5.47 o                         
  -1   3  20        114.00         96.86        13.73 o                         
   0   3  20         66.62         49.11         7.97 o                         
   1   3  20         23.21         13.47         5.47 o                         
   2   3  20        145.49        131.46        14.25 o                         
   3   3  20        153.29        196.12        18.16 o                         
   4   3  20         14.47         16.14         8.81 o                         
  -5   4  20         43.39         46.53        10.19 o                         
  -4   4  20          9.91         18.28         7.56 o                         
  -3   4  20         30.30         29.19         7.89 o                         
  -2   4  20         74.39         57.21        12.14 o                         
  -1   4  20        213.58        223.83        17.44 o                         
   0   4  20         28.88         25.20         6.93 o                         
   1   4  20          0.41          0.24         5.68 o                         
   2   4  20        572.33        584.33        35.00 o                         
   3   4  20         38.23         26.92         8.78 o                         
  -4   5  20         32.61         34.25         9.12 o                         
  -3   5  20        882.82        921.28        45.75 o                         
  -2   5  20         21.63         21.96         9.05 o                         
  -1   5  20        195.18        247.81        23.33 o                         
   0   5  20        135.79        156.68        13.34 o                         
   1   5  20         92.35        112.61        15.43 o                         
   2   5  20          7.14          7.67         7.19 o                         
   3   5  20          2.12          5.32         7.08 o                         
  -3   6  20         71.78         83.63        12.03 o                         
  -2   6  20         76.92         68.29        13.67 o                         
  -1   6  20          7.55         18.01         8.81 o                         
   0   6  20         78.89         82.87        12.48 o                         
   1   6  20          1.20         -2.38         6.87 o                         
   2   6  20         75.85         89.57        13.93 o                         
  -2   7  20         42.51         37.62        12.02 o                         
  -1   7  20          2.00         10.73         8.49 o                         
   0   7  20        119.70        110.43        14.08 o                         
  -5   1  21         45.25         40.22         9.82 o                         
  -4   1  21        383.50        396.14        24.05 o                         
  -3   1  21          0.17         -1.18         4.66 o                         
  -2   1  21        660.52        725.04        37.96 o                         
  -1   1  21        133.86        161.29        21.28 o                         
   0   1  21        759.24        754.15        32.02 o                         
   1   1  21         10.50          7.84         6.47 o                         
   2   1  21        376.06        394.38        18.30 o                         
   3   1  21         67.06         71.24         8.01 o                         
  -5   2  21          0.50          3.09         7.11 o                         
  -4   2  21          9.82          7.19         6.77 o                         
  -3   2  21        191.93        209.30        21.19 o                         
  -2   2  21          2.92         -3.59         5.05 o                         
  -1   2  21         47.02         51.12         7.84 o                         
   0   2  21          6.43          7.96         9.66 o                         
   1   2  21         21.28         30.52         9.12 o                         
   2   2  21         19.53         23.13         7.02 o                         
   3   2  21        314.54        350.70        23.45 o                         
  -4   3  21        479.61        563.39        51.93 o                         
  -3   3  21         82.03         84.79        14.45 o                         
  -2   3  21        483.00        475.84        23.27 o                         
  -1   3  21          1.88         -0.27         4.83 o                         
   0   3  21        152.16        151.35        12.90 o                         
   1   3  21          9.93         11.52         5.37 o                         
   2   3  21        235.42        218.94        18.38 o                         
   3   3  21         43.85         45.72        10.26 o                         
  -4   4  21          2.74          0.80        10.62 o                         
  -3   4  21        118.20        126.83        13.93 o                         
  -2   4  21          6.68         15.92         9.16 o                         
  -1   4  21         96.24        115.60        14.29 o                         
   0   4  21        111.76        111.26        11.70 o                         
   1   4  21        238.17        217.56        15.80 o                         
   2   4  21        209.28        205.88        18.58 o                         
  -3   5  21        247.89        239.21        28.95 o                         
  -2   5  21          4.87          1.11        11.49 o                         
  -1   5  21         72.73         71.68        13.97 o                         
   0   5  21        184.97        180.68        14.59 o                         
   1   5  21          0.13          2.50         6.46 o                         
   2   5  21         78.20         45.03        12.24 o                         
  -2   6  21          0.87          6.53         7.87 o                         
  -1   6  21        172.89        207.15        40.73 o                         
   0   6  21        138.05        118.67        14.26 o                         
  -4   0  22        440.03        460.14        31.61 o                         
  -3   0  22        163.98        199.78        21.32 o                         
  -2   0  22        217.70        260.13        23.65 o                         
  -1   0  22         27.41         30.84        15.42 o                         
   0   0  22        122.50        120.73        24.44 o                         
   1   0  22         28.09         26.18        14.84 o                         
   2   0  22        181.01        185.90        16.99 o                         
  -4   1  22        113.54        120.43        14.58 o                         
  -3   1  22         24.05         15.28         6.02 o                         
  -2   1  22        114.77        134.61        14.29 o                         
  -1   1  22         29.45         30.09        10.35 o                         
   0   1  22         19.44         28.76        10.31 o                         
   1   1  22          1.93          1.96         5.01 o                         
   2   1  22          7.66          3.46         5.75 o                         
  -4   2  22        119.79        115.83        17.00 o                         
  -3   2  22        141.51        150.14        15.28 o                         
  -2   2  22         99.70         95.14        15.53 o                         
  -1   2  22          3.94         -7.45         6.43 o                         
   0   2  22        119.45        132.29        12.07 o                         
   1   2  22         15.83         13.55         6.13 o                         
   2   2  22        243.75        228.23        17.72 o                         
  -3   3  22        106.81        112.65        28.51 o                         
  -2   3  22          3.54          3.15         7.08 o                         
  -1   3  22         33.12         38.84         9.23 o                         
   0   3  22         11.82         12.21         6.37 o                         
   1   3  22         27.00         28.22         8.02 o                         
   2   3  22        216.90        211.50        22.26 o                         
  -3   4  22         33.37         52.39        12.30 o                         
  -2   4  22         52.04         59.55        16.29 o                         
  -1   4  22        173.96        169.90        27.20 o                         
   0   4  22        343.77        378.65        21.00 o                         
   1   4  22         55.18         63.47         9.89 o                         
  -2   5  22          1.59         14.55         9.26 o                         
  -1   5  22         69.44         54.27        12.59 o                         
   0   5  22        105.20        131.58        13.05 o                         
  -3   1  23        139.01        172.76        14.38 o                         
  -2   1  23         66.23         55.45        12.86 o                         
  -1   1  23        483.72        525.98        35.64 o                         
   0   1  23         34.08         51.71        13.07 o                         
   1   1  23         62.31         60.15        13.86 o                         
  -3   2  23         93.60         79.12        14.68 o                         
  -2   2  23         27.32         30.29         8.88 o                         
  -1   2  23         11.32         19.58        10.31 o                         
   0   2  23        149.41        181.91        16.90 o                         
   1   2  23        123.44        141.70        13.27 o                         
  -2   3  23         20.20         27.35        14.55 o                         
  -1   3  23         98.36        110.47        13.74 o                         
   0   3  23         12.51         14.76         6.75 o                         
                                                                                
